# Supplementary material for: A Pilot Detection and Associate Study of Gene Presence-Absence Variation in Holstein Cattle
Source: Animals (Basel). 2024 Jun 28;14(13):1921. doi: 10.3390/ani14131921 (PMC11240624; doi:10.3390/ani14131921)
Supplement: Supplementary file 1 [file animals-14-01921-s001.zip › animals-3043907-supplementary.xlsx]

## Sheet: TableS1A
Supplementary Table 1. (A) Description of the 46 phenotypes from five groups (Body Type; Health; Feed Efficiency; Production; and Reproduction) in Holstein cattle used for gene PAV-GWAS showing their respective reliabilities.
Trait name	Abbreviation	% Reliability ≥ 0.8	Trait category
Body Depth	BD	99.3506	Body Type (B)
Body Weight Composite	BWC	100	Body Type (B)
Dairy Form	DF	99.3506	Body Type (B)
Feet and Leg Composite	FLC	99.3506	Body Type (B)
Final Score	FS	97.4026	Body Type (B)
Foot Angle	FA	98.7013	Body Type (B)
Fore Udder Attachment	FUA	99.3506	Body Type (B)
Front Teat Placement	FTP	99.3506	Body Type (B)
Rear Legs (rear view)	RLR	98.7013	Body Type (B)
Rear Legs (side view)	RLS	99.3506	Body Type (B)
Rear Teat Placement	RTP	99.3506	Body Type (B)
Rear Udder Height	RUH	99.3506	Body Type (B)
Rear Udder Width	RUW	99.3506	Body Type (B)
Rump Angle	RA	99.3506	Body Type (B)
Rump Width	RW	99.3506	Body Type (B)
Stature	ST	99.3506	Body Type (B)
Strength	STRE	99.3506	Body Type (B)
Teat Length	TL	99.3506	Body Type (B)
Udder Cleft	UC	99.3506	Body Type (B)
Udder Composite	UDC	100	Body Type (B)
Udder Depth	UD	99.3506	Body Type (B)
Residual Feed Intake	RFI	0.649351	Feed efficiency (E)
Displaced Abomasum	DAB	11.6883	Health (H)
Health Trait Composite	HTH	11.6883	Health (H)
Heifer Livability	HLV	8.44156	Health (H)
Ketosis	KET	10.3896	Health (H)
Mastitis	MAS	33.1169	Health (H)
Metritis	MET	12.3377	Health (H)
Milk Fever / Hypocalcemia	MFV	8.44156	Health (H)
Retained Placenta	RPL	11.039	Health (H)
Fat Yield	FAT	100	Production (P)
Milk Yield	MLK	100	Production (P)
Productive Life	PL	97.4026	Production (P)
Protein Yield	PRO	100	Production (P)
Somatic Cell Score	SCS	97.4026	Production (P)
Calving Trait Composite	CT	41.5584	Reproduction (R)
Cow Conception Rate	CCR	96.7532	Reproduction (R)
Cow Livability	LIV	51.2987	Reproduction (R)
Daughter Pregnancy Rate	DPR	97.4026	Reproduction (R)
Daughter Calving Ease	DCE	44.1558	Reproduction (R)
Daugther Stillbirth	DSB	20.7792	Reproduction (R)
Early First Calving	EFC	63.6364	Reproduction (R)
Gestation Length	GL	79.8701	Reproduction (R)
Heifer Conception Rate	HCR	37.013	Reproduction (R)
Sire Calving Ease	SCE	77.9221	Reproduction (R)
Sire Stillbirth	SSB	30.5195	Reproduction (R)

## Sheet: TableS1B
Supplementary Table 1. (B) Trait list from each group - Body Type (B); Health (H); Feed Efficiency (E); Production (P); and Reproduction (R).
Trait	Category
BD: body depth	B
BWC: body weight composite	B
CT: calving trait composite	R
CCR: cow conception rate	R
LIV: cow livability	R
DF: dairy form	B
DCE: daughter calving ease	R
DPR: daughter pregnancy rate	R
DSB: daughter stillbirth	R
DAB: displaced abomasum	H
EFC: early first calving	R
FAT: fat yield	P
FLC: feet and leg composite	B
FS: final score	B
FA: foot angle	B
FUA: fore udder attachment	B
FTP: front teat placement	B
GL: gestation length	R
HTH: health trait composite	H
HCR: heifer conception rate	R
HLV: heifer livability	H
KET: ketosis	H
MAS: mastitis	H
MET: metritis	H
MFV: milk fever/hypocalcemia	H
MLK: milk yield	P
PL: productive life	P
PRO: protein yield	P
RLR: rear legs (rear view)	B
RLS: rear legs (side view)	B
RTP: rear teat placement	B
RUH: rear udder height	B
RUW: rear udder width	B
RFI: residual feed intake	E
RPL: retained placenta	H
RA: rump angle	B
RW: rump width	B
SCE: sire calving ease	R
SSB: sire stillbirth	R
SCS: somatic cell score	P
ST: stature	B
STRE: strength	B
TL: teat length	B
UC: udder cleft	B
UDC: udder composite	B
UD: udder depth.	B

## Sheet: TableS2A
Supplementary Table 2. (A) Pairwise Pearson correlation coefficients for 46 dairy phenotypes based on the de-regressed PTA (dPTA) and (B) respective p-values. BD: body depth; BWC: body weight composite; CT: calving trait composite; CCR: cow conception rate; LIV: cow livability; DF: dairy form; DCE: daughter calving ease; DPR: daughter pregnancy rate; DSB: daughter stillbirth; DAB: displaced aboma…
Categories		R	R	R	R	B	B	B	B	B	B	B	B	B	B	B	B	B	B	B	B	B	B	B	P	P	P	P	P	B	B	R	R	R	R	R	R	H	E	H	H	H	H	H	H	R	H
	Traits	SCE	DCE	SSB	DSB	FS	ST	STRE	DF	FA	RLS	BD	RA	RW	FUA	RUH	RUW	UD	UC	FTP	TL	RLR	FLC	RTP	MLK	FAT	PRO	PL	SCS	BWC	UDC	DPR	CT	HCR	CCR	LIV	GL	HTH	RFI	MFV	DAB	KET	MAS	MET	RPL	EFC	HLV
R	SCE	1
R	DCE	0.761447	1
R	SSB	0.778651	0.698973	1
R	DSB	0.533669	0.768277	0.698679	1
B	FS	-0.207362	-0.374964	-0.229358	-0.295359	1
B	ST	0.0108691	-0.242807	-0.082798	-0.192449	0.747048	1
B	STRE	0.121155	-0.0131745	0.0370328	-0.0413566	0.45239	0.706901	1
B	DF	0.0432127	-0.135017	-0.083089	-0.0408476	0.652164	0.576414	0.185999	1
B	FA	-0.13032	-0.243424	-0.149262	-0.220136	0.697832	0.614033	0.489441	0.243903	1
B	RLS	0.161931	0.114391	0.121714	0.12695	0.0161297	0.01559	-0.146603	0.320001	-0.462938	1
B	BD	0.186848	-0.00811613	0.0438893	-0.00407764	0.583035	0.80999	0.878119	0.586741	0.435713	0.0510708	1
B	RA	-0.105894	-0.121246	-0.0835574	-0.0508297	-0.183267	0.113207	0.0511956	-0.0772303	-0.0666096	-0.212102	0.021125	1
B	RW	0.00524168	-0.219449	-0.0864156	-0.19779	0.711884	0.660471	0.527416	0.51809	0.408057	0.169662	0.615783	-0.193722	1
B	FUA	-0.313275	-0.398711	-0.264682	-0.329955	0.876136	0.552056	0.304774	0.31922	0.630549	-0.0156297	0.301014	-0.233835	0.575172	1
B	RUH	-0.268695	-0.379371	-0.239315	-0.283902	0.916762	0.627395	0.308173	0.568413	0.646223	-0.0391289	0.421572	-0.14297	0.581502	0.843004	1
B	RUW	-0.263151	-0.370492	-0.248428	-0.245159	0.905433	0.623449	0.381051	0.683256	0.595716	0.0147506	0.521754	-0.14766	0.634849	0.754187	0.930941	1
B	UD	-0.275028	-0.418907	-0.218991	-0.362582	0.768385	0.596987	0.268125	0.180092	0.594839	-0.0308447	0.228909	-0.146252	0.526243	0.914532	0.718283	0.573149	1
B	UC	-0.10442	-0.288888	-0.11608	-0.187794	0.790689	0.604152	0.24238	0.612234	0.482988	0.139068	0.433452	-0.171424	0.594944	0.643891	0.696048	0.733133	0.606924	1
B	FTP	-0.320521	-0.368357	-0.282753	-0.303256	0.687571	0.403754	0.145816	0.39196	0.431941	0.0644031	0.23128	-0.0787176	0.444466	0.688037	0.603358	0.645955	0.620933	0.793339	1
B	TL	0.402852	0.346438	0.29961	0.322203	-0.266677	0.00518001	0.150865	0.0242654	-0.234316	0.155336	0.186147	0.00817855	-0.107538	-0.400182	-0.246881	-0.23806	-0.413964	-0.200603	-0.536642	1
B	RLR	-0.19741	-0.315541	-0.219403	-0.290005	0.661181	0.432665	0.314564	0.292726	0.748235	-0.362359	0.327268	-0.187716	0.383274	0.566	0.581766	0.577037	0.506021	0.46137	0.383969	-0.245211	1
B	FLC	-0.267217	-0.346717	-0.249544	-0.324288	0.648304	0.296676	0.150867	0.244842	0.755307	-0.363829	0.160489	-0.234309	0.286288	0.584314	0.59939	0.563905	0.503402	0.457596	0.429886	-0.330254	0.940208	1
B	RTP	-0.172489	-0.279104	-0.178604	-0.221247	0.636935	0.4347	0.130618	0.475587	0.359413	0.141547	0.280482	-0.103812	0.444448	0.549134	0.547989	0.606851	0.507439	0.882485	0.924409	-0.368339	0.344456	0.370047	1
P	MLK	-0.283073	-0.262444	-0.288147	-0.167715	0.382648	0.281276	0.086521	0.459852	0.272985	0.0397333	0.177655	0.110113	0.165727	0.224006	0.41668	0.480919	0.118476	0.219326	0.254462	-0.112557	0.212859	0.23644	0.218811	1
P	FAT	-0.395452	-0.338485	-0.361009	-0.253808	0.411483	0.28567	0.142202	0.383898	0.209773	0.0889987	0.203151	0.0891163	0.187586	0.328759	0.402212	0.444668	0.236837	0.245752	0.324847	-0.227438	0.0849941	0.13783	0.256868	0.645219	1
P	PRO	-0.366438	-0.322342	-0.359629	-0.216689	0.423085	0.296882	0.112107	0.458316	0.263582	0.128613	0.187923	0.0912045	0.203906	0.29732	0.439251	0.521593	0.172673	0.278364	0.342381	-0.171853	0.145794	0.199411	0.298966	0.89099	0.782874	1
P	PL	-0.459514	-0.477895	-0.400528	-0.498114	0.326426	0.0116504	-0.129219	-0.130228	0.282308	-0.142729	-0.254987	0.010835	0.0253131	0.502044	0.340831	0.238843	0.510976	0.17246	0.374022	-0.460549	0.250617	0.390121	0.226961	0.363419	0.446934	0.407192	1
P	SCS	0.394446	0.431218	0.535958	0.47357	-0.299527	-0.180228	-0.0218211	-0.0326367	-0.220777	0.0904459	0.00158809	0.0122008	-0.180036	-0.403241	-0.290824	-0.199495	-0.424757	-0.184016	-0.270118	0.236596	-0.173051	-0.193437	-0.181676	-0.0983902	-0.295831	-0.138763	-0.538878	1
B	BWC	0.0701621	-0.0454122	0.0337472	-0.0995152	0.310383	0.602635	0.913606	-0.154566	0.46681	-0.24351	0.655322	0.0788578	0.469359	0.30589	0.194199	0.189894	0.363032	0.122185	0.086064	0.07789	0.25783	0.108354	0.0396766	-0.0849012	0.00222056	-0.0550389	-0.0160673	-0.08382	1
B	UDC	-0.339557	-0.426942	-0.275114	-0.326877	0.913438	0.527945	0.223284	0.454695	0.619584	-0.0100062	0.289827	-0.230553	0.581717	0.942276	0.938107	0.882122	0.838148	0.759534	0.754	-0.406319	0.591112	0.628472	0.664336	0.327711	0.374783	0.383874	0.467348	-0.349485	0.166608	1
R	DPR	-0.237547	-0.220945	-0.122822	-0.266879	-0.286526	-0.379754	-0.297612	-0.611907	-0.174089	-0.177724	-0.520513	0.0122568	-0.293454	-0.0208326	-0.252363	-0.363189	0.0836556	-0.269475	-0.0736559	-0.22304	-0.144047	-0.0407323	-0.16045	-0.331148	-0.226653	-0.315447	0.498859	-0.226393	-0.039198	-0.11436	1
R	CT	-0.656593	-0.815966	-0.649296	-0.895822	0.282157	0.145814	-0.0102931	-0.0172045	0.202265	-0.13921	-0.0830813	0.0930446	0.123823	0.357736	0.320331	0.289731	0.393269	0.190933	0.34115	-0.383743	0.267324	0.324646	0.234926	0.231959	0.324738	0.297726	0.573617	-0.339536	0.0653865	0.381291	0.307775	1
R	HCR	-0.284507	-0.384623	-0.249584	-0.446542	0.194059	0.0424565	-0.0676709	-0.117828	0.153994	-0.271129	-0.142978	0.061818	0.100168	0.313716	0.184099	0.100884	0.333914	0.0721584	0.180103	-0.374677	0.257479	0.297965	0.0953197	0.000991166	0.0507585	-0.0346109	0.524945	-0.349051	0.0480121	0.260118	0.564876	0.411867	1
R	CCR	-0.19819	-0.229052	-0.126516	-0.299781	-0.238839	-0.362323	-0.307684	-0.522076	-0.169715	-0.168343	-0.49227	0.0253273	-0.250688	0.000331435	-0.215456	-0.310093	0.0887542	-0.229817	-0.0280707	-0.262746	-0.126763	-0.0233663	-0.116534	-0.247158	-0.144199	-0.251749	0.530679	-0.22069	-0.0832033	-0.0786768	0.939388	0.317959	0.664307	1
R	LIV	-0.346817	-0.279204	-0.311603	-0.332376	-0.0589982	-0.217523	-0.149325	-0.457968	0.114572	-0.226639	-0.378924	0.0849666	-0.234313	0.147446	-0.0499899	-0.150117	0.21237	-0.110971	0.154908	-0.351421	0.0647892	0.193476	0.0340993	0.128855	0.222461	0.177628	0.792307	-0.361271	0.0368636	0.0814131	0.538351	0.407341	0.344484	0.517146	1
R	GL	0.502132	0.361757	0.411296	0.156147	-0.306648	-0.142499	-0.105034	-0.15993	-0.238861	0.0487126	-0.0904678	-0.0410061	-0.108321	-0.293168	-0.337682	-0.388334	-0.194094	-0.233934	-0.350187	0.347366	-0.210553	-0.230986	-0.279812	-0.424446	-0.373702	-0.483167	-0.286319	0.139444	-0.0444589	-0.350796	0.0531102	-0.261738	-0.0295039	0.0754362	-0.218517	1
H	HTH	-0.453497	-0.39347	-0.342601	-0.291415	0.276533	0.0888575	0.0188266	-0.0959323	0.288365	-0.125582	-0.086967	-0.0100116	0.117064	0.397404	0.290448	0.214083	0.413173	0.154416	0.316959	-0.420597	0.183567	0.260922	0.19199	0.323	0.442304	0.396956	0.724256	-0.434343	0.112305	0.372121	0.326527	0.395164	0.297803	0.335286	0.624592	-0.391731	1
E	RFI	-0.0763293	0.0181363	-0.0989221	-0.0061663	0.0574507	0.143423	0.15708	-0.0247975	0.112334	-0.0378531	0.106545	0.0790491	0.0482472	0.0791096	0.0176461	-0.0113615	0.111642	-0.0090991	0.0119011	0.0202041	-0.0397928	-0.086781	-0.0238187	0.0295652	0.0412843	0.0229531	-0.0379577	0.0198334	0.176962	0.017809	-0.0483223	-0.0365641	-0.00468082	-0.0566546	0.0290411	-0.0915094	0.140529	1
H	MFV	-0.153266	-0.053298	-0.116301	0.0952978	0.0123882	0.0593817	0.0479037	-0.0742203	0.118426	0.00694912	0.0180982	0.0230795	0.0411587	0.0380589	0.0074469	-0.00540897	0.0585467	0.0714271	0.0805853	-0.101775	-0.0790565	-0.0628489	0.0534946	-0.036947	0.0691577	0.0475873	0.0369701	-0.0858695	0.101976	0.0262765	0.0519773	-0.0584076	-0.0218911	0.0221001	0.227126	-0.193659	0.265336	0.180376	1
H	DAB	-0.326455	-0.204695	-0.29677	-0.170079	0.209364	-0.00791262	-0.00888303	-0.0102476	0.215659	-0.0980088	-0.0875497	-0.105798	0.064812	0.262015	0.194175	0.188382	0.213575	0.114486	0.272666	-0.308358	0.137973	0.21134	0.185931	0.400681	0.411111	0.482853	0.496133	-0.172452	0.00432552	0.264012	0.0262745	0.233037	0.00949708	0.0198326	0.464241	-0.318179	0.705346	0.122973	0.0876352	1
H	KET	-0.406763	-0.309883	-0.342268	-0.252254	0.264573	0.0990247	0.0794262	-0.0159403	0.272556	-0.142709	-0.017493	0.0220185	0.104184	0.305685	0.274931	0.237547	0.302988	0.105075	0.235284	-0.330801	0.0994374	0.180288	0.115956	0.435739	0.52838	0.545683	0.602408	-0.328036	0.109949	0.3076	0.128436	0.345308	0.134043	0.108359	0.524808	-0.37123	0.758821	0.0817164	0.287522	0.743721	1
H	MAS	-0.218498	-0.203517	-0.189236	-0.168289	0.186715	0.0836775	0.00744874	-0.200819	0.243108	-0.0797948	-0.0972985	0.014198	0.088759	0.357895	0.213479	0.0847161	0.426485	0.12983	0.214261	-0.311591	0.122518	0.178564	0.13819	0.0186043	0.190101	0.0631515	0.604731	-0.552777	0.158374	0.293617	0.341074	0.211891	0.239634	0.348428	0.518198	-0.21718	0.689652	0.0164834	0.133565	0.250586	0.379919	1
H	MET	-0.46981	-0.46157	-0.318908	-0.317549	0.219609	0.104874	0.0217883	-0.0218968	0.196133	-0.0869109	-0.0434922	0.0465655	0.0815006	0.275223	0.249863	0.209167	0.285995	0.104843	0.241784	-0.31614	0.152706	0.208189	0.131071	0.33443	0.396908	0.377442	0.550365	-0.25728	0.0720768	0.285095	0.323744	0.440764	0.341423	0.3358	0.454395	-0.366665	0.843693	0.142858	0.284066	0.441614	0.564363	0.361214	1
H	RPL	-0.155316	-0.147915	-0.000727853	-0.0821685	0.102502	0.028314	-0.00129996	-0.00543744	0.0701077	-0.088606	-0.00373227	-0.0193259	0.129409	0.152198	0.0597049	0.0443345	0.157513	0.055156	0.114261	-0.223496	0.130944	0.122961	0.0420722	0.0388849	0.117543	0.0229137	0.251341	-0.13679	0.036003	0.120526	0.275129	0.112793	0.358189	0.319613	0.181137	-0.0741961	0.533135	0.181132	0.18447	0.126743	0.192837	0.171235	0.693392	1
R	EFC	-0.446568	-0.31768	-0.324514	-0.207978	0.144537	0.0707849	-0.0231922	0.058227	0.113619	-0.01191	-0.0912731	0.108727	-0.0146401	0.190986	0.146249	0.21244	0.150139	0.0953043	0.315371	-0.340347	0.0716275	0.0937516	0.227321	0.552957	0.495614	0.57979	0.452491	-0.206025	-0.0365972	0.204454	0.169138	0.319452	0.293374	0.18308	0.348199	-0.482334	0.392476	-0.0117499	0.0970958	0.363391	0.360246	0.11556	0.425154	0.125383	1
H	HLV	-0.0223096	-0.013233	-0.00617164	0.0305256	-0.0953374	-0.141492	-0.0556347	-0.127661	0.0378158	-0.204471	-0.126274	0.0359281	-0.118333	-0.10461	-0.0857602	-0.058223	-0.108277	-0.118807	-0.0845925	-0.015883	0.0895735	0.107545	-0.148208	-0.0553635	-0.124626	-0.105355	-0.0376473	-0.0145228	-0.0344814	-0.084151	0.0502482	-0.00320932	0.0240195	0.0633826	0.0603843	-0.0158265	-0.0356185	-0.0575764	0.0303627	-0.0614079	-0.0769022	-0.0455419	0.0098667	0.0529327	-0.0215946	1

## Sheet: TableS2B
Supplementary Table 2. (A) Pairwise Pearson correlation coefficients for 46 dairy phenotypes based on the de-regressed PTA (dPTA) and (B) respective p-values. BD: body depth; BWC: body weight composite; CT: calving trait composite; CCR: cow conception rate; LIV: cow livability; DF: dairy form; DCE: daughter calving ease; DPR: daughter pregnancy rate; DSB: daughter stillbirth; DAB: displaced aboma…
Traits	p.SCE	p.DCE	p.SSB	p.DSB	p.FS	p.ST	p.STRE	p.DF	p.FA	p.RLS	p.BD	p.RA	p.RW	p.FUA	p.RUH	p.RUW	p.UD	p.UC	p.FTP	p.TL	p.RLR	p.FLC	p.RTP	p.MLK	p.FAT	p.PRO	p.PL	p.SCS	p.BWC	p.UDC	p.DPR	p.CT	p.HCR	p.CCR	p.LIV	p.GL	p.HTH	p.RFI	p.MFV	p.DAB	p.KET	p.MAS	p.MET	p.RPL	p.EFC	p.HLV
SCE	0
DCE	2.0381e-30	0
SSB	1.41238e-32	6.77896e-24	0
DSB	1.02941e-12	2.98093e-31	7.20805e-24	0
FS	0.0098675	1.65738e-06	0.00421887	0.000200198	0
ST	0.893571	0.00241215	0.307312	0.016795	9.56682e-29	0
STRE	0.134454	0.871175	0.648406	0.610571	3.85993e-09	1.25616e-24	0
DF	0.594633	0.0950153	0.305609	0.614974	5.11314e-20	5.18301e-15	0.0209116	0
FA	0.107194	0.00234939	0.0646658	0.00608261	8.60011e-24	2.49305e-17	1.18395e-10	0.0023016	0
RLS	0.0448132	0.157766	0.132653	0.116666	0.842617	0.847819	0.069633	5.21766e-05	1.49288e-09	0
BD	0.0203243	0.920424	0.58887	0.959971	2.12895e-15	4.6861e-37	1.58455e-50	1.28236e-15	1.62538e-08	0.529337	0
RA	0.191187	0.134159	0.302881	0.531285	0.0229028	0.162137	0.528329	0.341088	0.411771	0.00827142	0.794827	0
RW	0.948558	0.00624709	0.286583	0.0139381	4.22985e-25	1.17777e-20	2.10037e-12	5.92336e-12	1.49578e-07	0.0354159	1.91121e-17	0.0160713	0
FUA	7.62074e-05	3.0303e-07	0.00090918	2.92903e-05	4.99888e-50	1.15903e-13	0.000121453	5.45472e-05	1.89715e-18	0.847436	0.000148587	0.00351443	6.11056e-15	0
RUH	0.000753243	1.22131e-06	0.00279728	0.000359539	1.84985e-62	3.1399e-18	0.000100979	1.47941e-14	1.42113e-19	0.629944	5.1834e-08	0.0769185	2.62049e-15	8.92923e-43	0
RUW	0.00097612	2.24906e-06	0.00189221	0.00218066	1.94285e-58	5.84968e-18	1.0858e-06	1.63623e-22	3.6564e-16	0.855921	3.95599e-12	0.0676225	9.4577e-19	1.46715e-29	2.18947e-68	0
UD	0.000556417	6.41201e-08	0.00635908	3.81697e-06	2.89015e-31	3.05151e-16	0.000773782	0.025419	4.14071e-16	0.704136	0.0042961	0.0703119	2.39692e-12	1.26634e-61	1.01013e-25	7.97939e-15	0
UC	0.197473	0.000279518	0.151677	0.0196868	3.31448e-34	1.08445e-16	0.00245651	3.27076e-17	2.23889e-10	0.0854155	1.96343e-08	0.0335241	4.07955e-16	2.10973e-19	1.2451e-23	3.10679e-27	7.21682e-17	0
FTP	5.06514e-05	2.59794e-06	0.000380761	0.000131799	6.96521e-23	2.07581e-07	0.0711611	4.97945e-07	2.22607e-08	0.427467	0.00390225	0.331843	7.71686e-09	6.34581e-23	1.21772e-16	1.48749e-19	8.65804e-18	1.40337e-34	0
TL	2.22209e-07	1.0764e-05	0.000160099	4.59986e-05	0.000828275	0.949162	0.0618121	0.765157	0.00344534	0.0543972	0.0208087	0.919814	0.184348	2.71547e-07	0.00202411	0.00294871	9.46685e-08	0.012612	7.29587e-13	0
RLR	0.0141263	6.71444e-05	0.00625832	0.000264009	1.03679e-20	2.09641e-08	7.09213e-05	0.000229538	7.03617e-29	3.8735e-06	3.42981e-05	0.0197384	9.28467e-07	2.01882e-14	2.52856e-15	4.7705e-15	2.16423e-11	1.72279e-09	8.83839e-07	0.00217573	0
FLC	0.000807557	1.05773e-05	0.00180203	4.07904e-05	9.96107e-20	0.000186877	0.0618088	0.00221057	1.0868e-29	3.51497e-06	0.0467787	0.00344635	0.000318907	1.78842e-15	2.1631e-16	2.63875e-14	2.84788e-11	2.4251e-09	2.63801e-08	2.87783e-05	5.46789e-73	0
RTP	0.0324233	0.00045611	0.0266773	0.00582477	6.72048e-19	1.76921e-08	0.106388	4.57522e-10	4.6996e-06	0.0799347	0.000426173	0.200107	7.72873e-09	1.65469e-13	1.90053e-13	7.29512e-17	1.86348e-11	1.17656e-51	1.63799e-65	2.60097e-06	1.21771e-05	2.31798e-06	0
MLK	0.000374739	0.00100852	0.000290247	0.0376101	9.70438e-07	0.000409754	0.285993	1.97785e-09	0.000614015	0.624662	0.0275073	0.173997	0.0399671	0.00522577	7.64798e-08	2.7388e-10	0.143351	0.006277	0.0014493	0.164577	0.00803881	0.00315501	0.00640343	0
FAT	3.85661e-07	1.75721e-05	4.23324e-06	0.00149225	1.14843e-07	0.000329	0.0785341	8.8835e-07	0.00902441	0.272368	0.0115073	0.271732	0.0198253	3.14277e-05	2.33184e-07	7.58321e-09	0.00310326	0.00212548	3.94896e-05	0.00455817	0.294614	0.0882628	0.00130077	1.68542e-19	0
PRO	2.95465e-06	4.56328e-05	4.63377e-06	0.00694896	4.58998e-08	0.000184868	0.166285	2.27262e-09	0.000956835	0.111914	0.0196009	0.260613	0.0111967	0.000180664	1.20583e-08	4.02737e-12	0.0322358	0.000472985	1.38444e-05	0.0330776	0.0712053	0.0131596	0.000165651	5.44012e-54	3.89106e-33	0
PL	2.03928e-09	3.66807e-10	2.64601e-07	4.92255e-11	3.60274e-05	0.88597	0.11022	0.107446	0.000389281	0.0774223	0.00141561	0.893903	0.755331	3.28045e-11	1.52277e-05	0.00285327	1.27911e-11	0.032453	1.76822e-06	1.85655e-09	0.001719	5.69011e-07	0.00464601	3.61159e-06	6.23117e-09	1.59825e-07	0
SCS	4.15232e-07	2.36344e-08	7.90012e-13	5.54255e-10	0.000160799	0.0253061	0.788223	0.687818	0.00593263	0.264616	0.984405	0.880623	0.025465	2.15794e-07	0.000253159	0.0131205	4.01014e-08	0.0223409	0.000704114	0.00313456	0.0318549	0.0162308	0.0241348	0.224751	0.000195328	0.0861084	5.61917e-13	0
BWC	0.387225	0.575993	0.677777	0.219469	8.94459e-05	1.35291e-16	2.77048e-61	0.0556192	1.04474e-09	0.00234076	2.94248e-20	0.33098	8.23993e-10	0.000114339	0.0158074	0.0183325	3.70526e-06	0.13115	0.288556	0.336967	0.00124537	0.181018	0.625157	0.295144	0.978195	0.497795	0.843218	0.301359	0
UDC	1.64615e-05	3.35793e-08	0.000554108	3.50918e-05	3.19013e-61	1.97839e-12	0.00537705	3.14509e-09	1.06694e-17	0.901977	0.000266431	0.00401933	2.5454e-15	4.07634e-74	6.97193e-72	1.46621e-51	7.44146e-42	3.45189e-30	1.54226e-29	1.70841e-07	6.99378e-16	2.64512e-18	5.85411e-21	3.34216e-05	1.67815e-06	8.89866e-07	9.93844e-10	8.88928e-06	0.0389072	0
DPR	0.00301268	0.00589386	0.129138	0.00082046	0.000315096	1.18907e-06	0.000177909	3.43565e-17	0.0308265	0.027446	4.53815e-12	0.880079	0.000221055	0.797606	0.00159133	3.667e-06	0.302311	0.000725929	0.363967	0.00542889	0.0746967	0.615974	0.0468331	2.72947e-05	0.00470368	6.74996e-05	4.56006e-11	0.00475279	0.629339	0.157879	0
CT	2.35111e-20	5.2678e-38	8.39999e-20	2.09384e-55	0.000392222	0.071165	0.89918	0.83228	0.0118814	0.0850925	0.305654	0.251077	0.126021	5.24155e-06	5.12034e-05	0.000267742	4.52623e-07	0.0176935	1.49322e-05	8.98112e-07	0.00080352	3.99535e-05	0.00335965	0.00379559	3.97414e-05	0.00017685	7.50238e-15	1.6482e-05	0.420429	1.0677e-06	0.000103194	0
HCR	0.000348796	8.43816e-07	0.00179883	6.4469e-09	0.0158845	0.601103	0.404344	0.145567	0.0565412	0.00067103	0.0769018	0.446287	0.216444	7.43606e-05	0.0222796	0.213162	2.31496e-05	0.373827	0.0254099	1.69039e-06	0.00126536	0.000174631	0.239624	0.990266	0.531861	0.670007	2.7728e-12	9.13591e-06	0.554319	0.0011222	2.33139e-14	1.11471e-07	0
CCR	0.0137423	0.00427142	0.117929	0.000158655	0.00285385	3.88275e-06	0.00010371	3.8175e-12	0.0353573	0.0368899	8.91601e-11	0.755198	0.00171364	0.996745	0.00728453	9.08859e-05	0.273692	0.00414128	0.72966	0.000994555	0.117207	0.773619	0.150071	0.00199986	0.0743886	0.00163518	1.45033e-12	0.0059527	0.304942	0.332095	1.49341e-72	5.8591e-05	5.88542e-21	0
LIV	1.05115e-05	0.000453877	8.36188e-05	2.53746e-05	0.467339	0.00672985	0.064552	2.34502e-09	0.157105	0.00470627	1.26002e-06	0.294771	0.00344579	0.0680264	0.5381	0.0631299	0.00818823	0.170646	0.0550747	7.86346e-06	0.424695	0.016209	0.674606	0.111234	0.00555396	0.0275313	1.96392e-34	4.16116e-06	0.649906	0.315501	5.97711e-13	1.58005e-07	1.21566e-05	6.56716e-12	0
GL	3.25074e-11	4.0304e-06	1.16523e-07	0.053134	0.000109728	0.0779066	0.194834	0.0475598	0.00285113	0.548547	0.2645	0.613602	0.181152	0.000224352	1.84497e-05	6.47255e-07	0.015865	0.00350008	8.50358e-06	1.01565e-05	0.00876574	0.00394917	0.000440496	4.11261e-08	1.80737e-06	2.20015e-10	0.000318419	0.0845647	0.584038	8.18182e-06	0.513	0.00104184	0.716433	0.352456	0.00647675	0
HTH	3.49919e-09	4.46014e-07	1.36574e-05	0.000245592	0.000517208	0.273132	0.816733	0.236603	0.000287053	0.120691	0.283508	0.901924	0.148215	3.33897e-07	0.000258092	0.00767511	1.00693e-07	0.0558597	6.19978e-05	5.60386e-08	0.0226758	0.00108165	0.0170627	4.39388e-05	9.29394e-09	3.45154e-07	2.55885e-26	1.82286e-08	0.16553	2.01343e-06	3.58142e-05	3.93924e-07	0.00017613	2.13209e-05	4.88946e-18	5.06304e-07	0
RFI	0.346767	0.823341	0.222243	0.939499	0.479119	0.0759778	0.051712	0.760162	0.165424	0.641155	0.188455	0.329805	0.552378	0.329434	0.82804	0.888779	0.168059	0.910824	0.883535	0.803586	0.624143	0.284543	0.769357	0.715869	0.611195	0.777516	0.640232	0.807119	0.0281272	0.826478	0.551759	0.652564	0.954056	0.485241	0.720696	0.259016	0.0821489	0
MFV	0.0577343	0.511509	0.150895	0.239732	0.878803	0.464443	0.555214	0.360292	0.143522	0.931836	0.823706	0.776324	0.612281	0.639341	0.926967	0.946918	0.470759	0.378702	0.320463	0.209128	0.329759	0.438726	0.509951	0.649167	0.394073	0.557833	0.648962	0.289651	0.208226	0.74633	0.522044	0.471815	0.78756	0.78558	0.00461542	0.0161067	0.000881897	0.0251847	0
DAB	3.59662e-05	0.0108803	0.000185951	0.0349601	0.00916274	0.922413	0.912933	0.899623	0.00722837	0.226562	0.280282	0.191591	0.424532	0.00102867	0.0158203	0.0192994	0.00782434	0.157416	0.000623489	9.99581e-05	0.0879291	0.0085113	0.0209593	2.61593e-07	1.18205e-07	2.26874e-10	6.02851e-11	0.032461	0.95754	0.00093791	0.746349	0.00363155	0.906941	0.807126	1.32459e-09	5.78685e-05	1.75627e-24	0.128665	0.279811	0
KET	1.65151e-07	9.19425e-05	1.3941e-05	0.001599	0.000913818	0.221761	0.327496	0.844442	0.000626781	0.0774637	0.829509	0.786354	0.198491	0.000115614	0.000559036	0.00301259	0.000133711	0.194661	0.00331018	2.78615e-05	0.219832	0.0252564	0.152118	1.62177e-08	1.88351e-12	2.50818e-13	1.39828e-16	3.27902e-05	0.174642	0.000104188	0.112411	1.15495e-05	0.0974449	0.180999	2.81556e-12	2.13928e-06	4.19475e-30	0.313696	0.000299611	2.24405e-28	0
MAS	0.00648157	0.0113556	0.0187478	0.0369515	0.0204153	0.302184	0.926949	0.0125148	0.00238133	0.325248	0.229962	0.861264	0.273667	5.18786e-06	0.00785268	0.296202	3.48528e-08	0.108532	0.00762332	8.36724e-05	0.130094	0.0267112	0.0874274	0.81886	0.0182037	0.436521	9.96365e-17	1.06089e-13	0.0497913	0.000219187	1.50028e-05	0.00833713	0.00275992	9.50122e-06	5.85346e-12	0.00681912	4.58868e-23	0.839212	0.0986559	0.00172135	1.1754e-06	0
MET	7.89934e-10	1.69166e-09	5.55249e-05	5.99655e-05	0.00620855	0.195521	0.788534	0.787506	0.0147754	0.28382	0.592249	0.566329	0.314979	0.000551179	0.00177697	0.00923001	0.000323657	0.195653	0.00251969	6.49225e-05	0.0586641	0.0095709	0.105168	2.24449e-05	3.46388e-07	1.39671e-06	1.42469e-13	0.00127678	0.37437	0.000338659	4.20935e-05	1.06014e-08	1.46846e-05	2.06713e-05	3.23045e-09	2.91017e-06	6.57233e-43	0.077153	0.000356596	9.85961e-09	2.48908e-14	4.17683e-06	0
RPL	0.0544284	0.0671453	0.992852	0.311017	0.205875	0.727409	0.987234	0.946639	0.387594	0.274498	0.963359	0.811962	0.109692	0.0595207	0.462012	0.585092	0.0510616	0.496879	0.158239	0.00533217	0.10551	0.128699	0.604404	0.632082	0.14655	0.777888	0.00166496	0.0907134	0.657557	0.136505	0.000553693	0.163689	5.08975e-06	5.33436e-05	0.0245659	0.36045	1.09466e-12	0.0245697	0.0220066	0.117267	0.0165714	0.033723	2.14896e-23	0
EFC	6.43275e-09	5.95228e-05	4.02596e-05	0.00964582	0.0737047	0.383015	0.77526	0.473189	0.160607	0.883447	0.260253	0.179512	0.856989	0.0176611	0.0703184	0.0081668	0.0630914	0.2397	6.77868e-05	1.5686e-05	0.377362	0.247478	0.00457949	1.03776e-13	6.35579e-11	3.30106e-15	3.82562e-09	0.0103644	0.65227	0.0109761	0.0359952	5.38322e-05	0.000221967	0.0230447	9.6393e-06	2.38662e-10	4.79574e-07	0.885004	0.230939	3.61843e-06	4.45048e-06	0.153531	3.88344e-08	0.121284	0
HLV	0.783598	0.870608	0.939447	0.707055	0.239536	0.080053	0.493146	0.114615	0.641484	0.0109691	0.11864	0.658224	0.143836	0.196655	0.290268	0.47322	0.181331	0.142227	0.29691	0.844994	0.269271	0.184317	0.0665988	0.495258	0.123566	0.193465	0.642971	0.858123	0.67117	0.299447	0.535999	0.96849	0.767468	0.434841	0.456923	0.845539	0.660986	0.478156	0.708548	0.449315	0.343149	0.574902	0.903336	0.514412	0.79037	0

## Sheet: TableS3
Supplementary Table 3. Mapping summary statistics of 173 bull Holstein cattle.
Sample ID	# Input Reads (R1+R2)	% GC	# Clean Reads (R1+R2)	# total pairs	Unmapped reads	Unmapped reads %	Mapped reads	Mapped reads %	Paired reads mapped	Paired reads mapped %	Orphan/Singleton	Orphan/Singleton %	Sequence coverage (X)
BTAN001	1078475392	44	1010086728	505043364	7065055	1.3989	497978309	98.6011	497019633	98.4113	958676	0.189821	37
BTAN002	493948888	44	416795870	208397935	1996760	0.958148	206401175	99.0419	205926708	98.8142	474467	0.227674	16
BTAN003	1265220810	45.5	1092583118	546291559	7728541	1.41473	538563018	98.5853	536698819	98.244	1864199	0.341246	32
BTAN004	599696710	43.5	527059196	263529598	1345365	0.510518	262184233	99.4895	261628724	99.2787	555509	0.210796	20
BTAN005	551796052	45	524075168	262037584	1497315	0.571412	260540269	99.4286	260162835	99.2845	377434	0.144038	20
BTAN006	997792410	46	926152108	463076054	3582738	0.773682	459493316	99.2263	458496639	99.0111	996677	0.21523	28
BTAN007	572775048	44.5	521423712	260711856	1111348	0.426274	259600508	99.5737	259230604	99.4318	369904	0.141882	20
BTAN008	526448008	44	476751394	238375697	1977995	0.82978	236397702	99.1702	235992912	99.0004	404790	0.169812	18
BTAN009	597218850	44.5	520615002	260307501	1235022	0.474447	259072479	99.5256	258586028	99.3387	486451	0.186876	20
BTAN010	537566614	43.5	502720682	251360341	4627625	1.84103	246732716	98.159	246206160	97.9495	526556	0.209483	21
BTAN011	768126618	46.5	695459568	347729784	1929823	0.554978	345799961	99.445	345044637	99.2278	755324	0.217216	20
BTAN012	1052338272	44	976986622	488493311	4146890	0.848914	484346421	99.1511	483453455	98.9683	892966	0.1828	35
BTAN013	614091252	44	578366904	289183452	4039823	1.39698	285143629	98.603	284595952	98.4136	547677	0.189387	20
BTAN014	409753728	44	369797926	184898963	1643357	0.888786	183255606	99.1112	182835575	98.884	420031	0.227168	14
BTAN015	475085512	45	417362486	208681243	1089296	0.52199	207591947	99.478	207148485	99.2655	443462	0.212507	15
BTAN016	596245028	44	554159348	277079674	2957722	1.06746	274121952	98.9325	273615030	98.7496	506922	0.182952	21
BTAN017	497406038	44	434611628	217305814	2322320	1.06869	214983494	98.9313	214524266	98.72	459228	0.211328	17
BTAN018	511514284	44	456379076	228189538	2563017	1.1232	225626521	98.8768	225103394	98.6476	523127	0.229251	17
BTAN019	521134782	44.5	457446976	228723488	1075433	0.470189	227648055	99.5298	227085534	99.2839	562521	0.245939	17
BTAN020	532801774	44.5	492737240	246368620	1240466	0.5035	245128154	99.4965	244642992	99.2996	485162	0.196925	19
BTAN021	583179688	44	542203568	271101784	1398777	0.51596	269703007	99.484	269251183	99.3174	451824	0.166662	21
BTAN022	544350616	45	487483694	243741847	1389772	0.570182	242352075	99.4298	241920725	99.2528	431350	0.17697	18
BTAN023	395213974	43	345903220	172951610	1637626	0.946869	171313984	99.0531	170936438	98.8348	377546	0.218296	14
BTAN024	565189760	44.5	522914478	261457239	1697082	0.649086	259760157	99.3509	259319094	99.1822	441063	0.168694	19
BTAN025	1275481922	44.5	1184795118	592397559	4838957	0.816843	587558602	99.1832	586195587	98.9531	1363015	0.230085	43
BTAN026	827983098	46	747622336	373811168	2819114	0.754155	370992054	99.2458	370300706	99.0609	691348	0.184946	24
BTAN027	924767542	43	865033802	432516901	5614714	1.29815	426902187	98.7019	425904140	98.4711	998047	0.230753	35
BTAN028	911122776	45.5	788096352	394048176	3133325	0.795163	390914851	99.2048	390085834	98.9945	829017	0.210385	26
BTAN029	933070006	45	844896248	422448124	2201655	0.521166	420246469	99.4788	419061071	99.1982	1185398	0.280602	24
BTAN030	549413236	44.5	482045372	241022686	1375910	0.570863	239646776	99.4291	239212737	99.2491	434039	0.180082	18
BTAN031	597993556	43.5	528717492	264358746	1178367	0.445745	263180379	99.5543	262689387	99.3685	490992	0.185729	22
BTAN032	593100182	43	549743470	274871735	2432060	0.884798	272439675	99.1152	271915099	98.9244	524576	0.190844	23
BTAN033	472540960	43.5	419514922	209757461	991744	0.472805	208765717	99.5272	208257013	99.2847	508704	0.24252	16
BTAN034	457168636	44.5	426611860	213305930	1017704	0.47711	212288226	99.5229	211879714	99.3314	408512	0.191515	16
BTAN035	964647906	45	919535548	459767774	3817086	0.83022	455950688	99.1698	455123795	98.9899	826893	0.17985	32
BTAN036	520993412	44.5	468210548	234105274	1232010	0.526263	232873264	99.4737	232429527	99.2842	443737	0.189546	18
BTAN037	608160306	44	561577152	280788576	1418873	0.505317	279369703	99.4947	278879835	99.3202	489868	0.174462	21
BTAN038	447642296	44	415903534	207951767	6315657	3.03708	201636110	96.9629	201220991	96.7633	415119	0.199623	16
BTAN039	486358906	44	424751042	212375521	873221	0.411168	211502300	99.5888	211187962	99.4408	314338	0.14801	17
BTAN040	621440210	44	585647154	292823577	1799620	0.614575	291023957	99.3854	290495959	99.2051	527998	0.180313	23
BTAN041	1020716542	45	953199306	476599653	2254820	0.473106	474344833	99.5269	473540894	99.3582	803939	0.168682	33
BTAN042	553011760	44	515053938	257526969	236970	0.0920175	257289999	99.908	256927049	99.8589	362950	0.141067	20
BTAN043	473665566	44	413915596	206957798	1111667	0.537147	205846131	99.4629	205425537	99.2596	420594	0.203227	16
BTAN044	509256252	44	463571318	231785659	1446228	0.623951	230339431	99.376	229962457	99.2134	376974	0.162639	18
BTAN045	630557142	44	600230244	300115122	3200833	1.06654	296914289	98.9335	296335414	98.7406	578875	0.192884	21
BTAN046	610620836	43.5	582366670	291183335	3872567	1.32994	287310768	98.6701	286918994	98.5355	391774	0.134545	24
BTAN047	601010608	43	519339796	259669898	1392587	0.536291	258277311	99.4637	257754493	99.2624	522818	0.201339	21
BTAN048	556623378	44	500431066	250215533	1260384	0.503719	248955149	99.4963	248451830	99.2951	503319	0.201154	19
BTAN049	838222466	45.5	740562282	370281141	2272204	0.613643	368008937	99.3864	367164349	99.1583	844588	0.228094	24
BTAN050	564685940	43	541124918	270562459	1267547	0.468486	269294912	99.5315	268858808	99.3703	436104	0.161184	22
BTAN051	796762620	45.5	709082196	354541098	1914109	0.539884	352626989	99.4601	351854027	99.2421	772962	0.218018	23
BTAN052	608186936	44	513046002	256523001	1370063	0.53409	255152938	99.4659	254654760	99.2717	498178	0.194204	20
BTAN053	1011347682	45	903840614	451920307	4990943	1.10439	446929364	98.8956	445606950	98.603	1322414	0.292621	25
BTAN054	493279240	46	448268422	224134211	1144518	0.51064	222989693	99.4894	222566995	99.3008	422698	0.188591	15
BTAN055	530810688	44	483016406	241508203	1228911	0.508849	240279292	99.4912	239798723	99.2922	480569	0.198987	19
BTAN056	480595228	45	433222282	216611141	1069454	0.493721	215541687	99.5063	215170142	99.3348	371545	0.171526	16
BTAN057	540496608	44	500682420	250341210	1042316	0.416358	249298894	99.5836	248854848	99.4063	444046	0.177376	19
BTAN058	477104800	43.5	416378084	208189042	1212118	0.58222	206976924	99.4178	206607421	99.2403	369503	0.177484	17
BTAN059	605058784	44	547092480	273546240	1688203	0.617155	271858037	99.3828	271331007	99.1902	527030	0.192666	21
BTAN060	412126050	44	383102734	191551367	1902967	0.99345	189648400	99.0066	189211878	98.7787	436522	0.227888	15
BTAN061	471676464	43.5	421995908	210997954	908318	0.430487	210089636	99.5695	209666131	99.3688	423505	0.200715	17
BTAN062	427704260	43.5	379805290	189902645	2689109	1.41605	187213536	98.584	186604256	98.2631	609280	0.320838	15
BTAN063	605144714	44	540949702	270474851	2768046	1.0234	267706805	98.9766	267062538	98.7384	644267	0.238198	21
BTAN064	1052191660	46.5	948554974	474277487	2480337	0.522972	471797150	99.477	470845645	99.2764	951505	0.200622	28
BTAN065	481327284	43.5	407394252	203697126	1514997	0.74375	202182129	99.2563	201738811	99.0386	443318	0.217636	16
BTAN066	940601570	46.5	831948864	415974432	4714329	1.13332	411260103	98.8667	410334999	98.6443	925104	0.222394	25
BTAN067	1037102036	45	969295136	484647568	5373948	1.10884	479273620	98.8912	478036893	98.636	1236727	0.255181	30
BTAN068	610777466	45.5	555517430	277758715	1941741	0.699075	275816974	99.3009	275376961	99.1425	440013	0.158416	20
BTAN069	566239710	45.5	510889552	255444776	1271554	0.49778	254173222	99.5022	253712001	99.3217	461221	0.180556	19
BTAN070	506882724	45.5	443395384	221697692	986975	0.44519	220710717	99.5548	220288945	99.3646	421772	0.190246	17
BTAN071	526997184	43.5	448288718	224144359	1071036	0.477833	223073323	99.5222	222636214	99.3272	437109	0.195012	18
BTAN072	564114958	45	502110100	251055050	1144980	0.456067	249910070	99.5439	249413133	99.346	496937	0.197939	18
BTAN073	411885088	44.5	364972112	182486056	2456864	1.34633	180029192	98.6537	179629418	98.4346	399774	0.219071	14
BTAN074	521182560	44.5	493591272	246795636	1050574	0.425686	245745062	99.5743	245342331	99.4111	402731	0.163184	18
BTAN075	553728056	43.5	522519138	261259569	1208153	0.462434	260051416	99.5376	259627588	99.3753	423828	0.162225	21
BTAN076	570817962	45	510348516	255174258	1252564	0.490866	253921694	99.5091	253486497	99.3386	435197	0.170549	19
BTAN077	575870640	45	536667338	268333669	1125617	0.419484	267208052	99.5805	266758289	99.4129	449763	0.167613	19
BTAN078	581064516	44.5	503244552	251622276	1312168	0.521483	250310108	99.4785	249827254	99.2866	482854	0.191896	19
BTAN079	509759246	46	426431896	213215948	988233	0.463489	212227715	99.5365	211742790	99.3091	484925	0.227434	15
BTAN080	508181390	45	452651514	226325757	1111796	0.491237	225213961	99.5088	224777016	99.3157	436945	0.19306	17
BTAN081	533522650	44	489026994	244513497	1602617	0.655431	242910880	99.3446	242431662	99.1486	479218	0.195988	19
BTAN082	562973252	46.5	454416968	227208484	1203255	0.529582	226005229	99.4704	225481257	99.2398	523972	0.230613	14
BTAN083	476245512	46	398707298	199353649	913072	0.458016	198440577	99.542	198076126	99.3592	364451	0.182816	14
BTAN084	564370358	44	544410980	272205490	1185454	0.4355	271020036	99.5645	270633076	99.4223	386960	0.142157	21
BTAN085	551052724	43.5	516066990	258033495	1253940	0.48596	256779555	99.514	256327913	99.339	451642	0.175032	20
BTAN086	560800152	43.5	488128924	244064462	1586756	0.650138	242477706	99.3499	241987399	99.149	490307	0.200892	19
BTAN087	519458406	44.5	486246694	243123347	1619561	0.666148	241503786	99.3339	241056015	99.1497	447771	0.184174	18
BTAN088	495193048	43.5	438249120	219124560	1256985	0.573639	217867575	99.4264	217478790	99.2489	388785	0.177426	18
BTAN089	578363412	43	538356586	269178293	1386907	0.515237	267791386	99.4848	267322177	99.3105	469209	0.174312	22
BTAN090	462495460	44	428759782	214379891	1477910	0.689388	212901981	99.3106	212544361	99.1438	357620	0.166816	17
BTAN091	490562628	44	465720036	232860018	1420324	0.609948	231439694	99.3901	231032930	99.2154	406764	0.174682	18
BTAN092	475511586	47	427944872	213972436	1073236	0.501577	212899200	99.4984	212502832	99.3132	396368	0.185243	13
BTAN093	536087812	44	494863172	247431586	1241879	0.501908	246189707	99.4981	245812684	99.3457	377023	0.152375	19
BTAN094	540202474	45.5	507128662	253564331	1389521	0.547995	252174810	99.452	251814497	99.3099	360313	0.142099	18
BTAN095	594459638	44	505732572	252866286	1341849	0.530656	251524437	99.4693	251039416	99.2775	485021	0.191809	20
BTAN096	583234398	43.5	528051864	264025932	1213926	0.459775	262812006	99.5402	262346811	99.364	465195	0.176193	21
BTAN097	469709274	43.5	438609680	219304840	1132929	0.5166	218171911	99.4834	217805470	99.3163	366441	0.167092	17
BTAN098	998368418	46	895578096	447789048	10305458	2.30141	437483590	97.6986	436448970	97.4675	1034620	0.231051	28
BTAN099	548426104	44	488892490	244446245	1441858	0.589847	243004387	99.4102	242548201	99.2235	456186	0.18662	19
BTAN100	498057632	45	433065338	216532669	1212815	0.560107	215319854	99.4399	214909869	99.2506	409985	0.189341	16
BTAN101	556811974	43	501124446	250562223	1727019	0.689258	248835204	99.3107	248444723	99.1549	390481	0.155842	21
BTAN102	499615246	45	439235878	219617939	1516686	0.690602	218101253	99.3094	217703046	99.1281	398207	0.181318	16
BTAN103	589523328	46.5	482519486	241259743	4733870	1.96215	236525873	98.0379	235843497	97.755	682376	0.282839	15
BTAN104	573800492	44.5	540880924	270440462	1319002	0.487724	269121460	99.5123	268735554	99.3696	385906	0.142695	21
BTAN105	479742514	46.5	376040876	188020438	1185947	0.630754	186834491	99.3692	186348968	99.111	485523	0.258229	11
BTAN106	870226378	45	767722478	383861239	2322231	0.604966	381539008	99.395	380354129	99.0864	1184879	0.308674	21
BTAN107	910645466	46	809049610	404524805	2717826	0.671856	401806979	99.3281	400746074	99.0659	1060905	0.26226	24
BTAN108	547996130	45	491986466	245993233	1376593	0.559606	244616640	99.4404	244168709	99.2583	447931	0.182091	18
BTAN109	487785968	44.5	433131386	216565693	3803674	1.75636	212762019	98.2436	212362178	98.059	399841	0.184628	17
BTAN110	1034874372	46	946386820	473193410	2612257	0.552048	470581153	99.448	469600008	99.2406	981145	0.207345	28
BTAN111	827270118	46	755820618	377910309	4253857	1.12563	373656452	98.8744	372974602	98.6939	681850	0.180426	24
BTAN112	513154318	44.5	404769364	202384682	963757	0.476201	201420925	99.5238	200895560	99.2642	525365	0.259587	15
BTAN113	1117544820	45.5	1052218114	526109057	5611173	1.06654	520497884	98.9335	519443990	98.7331	1053894	0.200319	34
BTAN114	424847860	44.5	384229302	192114651	950685	0.494853	191163966	99.5051	190757822	99.2937	406144	0.211407	14
BTAN115	543706892	44	493464156	246732078	1276456	0.517345	245455622	99.4827	245059663	99.3222	395959	0.160481	19
BTAN116	473809926	43.5	437950776	218975388	1321551	0.603516	217653837	99.3965	217265731	99.2192	388106	0.177237	17
BTAN117	592709730	43	527023544	263511772	1806403	0.685511	261705369	99.3145	261078328	99.0765	627041	0.237956	21
BTAN118	536539448	44.5	423382744	211691372	1653028	0.780867	210038344	99.2191	209507604	98.9684	530740	0.250714	16
BTAN119	491403176	43	417828644	208914322	1162798	0.556591	207751524	99.4434	207337906	99.2454	413618	0.197985	17
BTAN120	527191520	44	480149906	240074953	1060405	0.441697	239014548	99.5583	238561565	99.3696	452983	0.188684	18
BTAN121	602610238	45.5	556446302	278223151	1365710	0.490869	276857441	99.5091	276408673	99.3478	448768	0.161298	20
BTAN122	622950304	44.5	537963954	268981977	1177779	0.437865	267804198	99.5621	267292444	99.3719	511754	0.190256	20
BTAN123	501848164	44.5	430348982	215174491	1125876	0.523239	214048615	99.4768	213601176	99.2688	447439	0.207942	16
BTAN124	927238454	46	838407636	419203818	4543818	1.08392	414660000	98.9161	413837269	98.7198	822731	0.19626	26
BTAN125	665000802	44	635477708	317738854	1768624	0.556628	315970230	99.4434	315470383	99.2861	499847	0.157314	25
BTAN126	601308888	45	541860578	270930289	1109488	0.409511	269820801	99.5905	269397634	99.4343	423167	0.15619	21
BTAN127	498033220	44	448308846	224154423	1629083	0.726768	222525340	99.2732	222136084	99.0996	389256	0.173655	18
BTAN128	572665502	44.5	507985362	253992681	2642305	1.04031	251350376	98.9597	250897238	98.7813	453138	0.178406	19
BTAN129	542237428	44	498267930	249133965	1405354	0.564096	247728611	99.4359	247311150	99.2683	417461	0.167565	19
BTAN130	367801846	43.5	353647784	176823892	4039109	2.28426	172784783	97.7157	172487882	97.5478	296901	0.167908	12
BTAN131	595657494	47.5	519127754	259563877	1654025	0.637232	257909852	99.3628	257389840	99.1624	520012	0.200341	16
BTAN132	574054640	45	531315330	265657665	1205458	0.453764	264452207	99.5462	263971150	99.3652	481057	0.181082	19
BTAN133	539650950	46	464868778	232434389	4392149	1.88963	228042240	98.1104	227620628	97.929	421612	0.18139	16
BTAN134	527618624	45	474320950	237160475	1101324	0.464379	236059151	99.5356	235635233	99.3569	423918	0.178747	17
BTAN135	411532622	44	367116060	183558030	1710413	0.931811	181847617	99.0682	181367859	98.8068	479758	0.261366	14
BTAN136	643930998	44.5	452865114	226432557	1178543	0.520483	225254014	99.4795	224573086	99.1788	680928	0.30072	17
BTAN137	623207304	45.5	564228250	282114125	1191164	0.422228	280922961	99.5778	280457720	99.4129	465241	0.164912	20
BTAN138	571984810	44	536552192	268276096	2527998	0.942312	265748098	99.0577	265097695	98.8153	650403	0.242438	21
BTAN139	499729650	45	459400816	229700408	901802	0.392599	228798606	99.6074	228302259	99.3913	496347	0.216085	16
BTAN140	598214966	43.5	572687854	286343927	1182185	0.412855	285161742	99.5871	284706653	99.4282	455089	0.158931	23
BTAN141	554538954	44.5	519052294	259526147	1511382	0.582362	258014765	99.4176	257542609	99.2357	472156	0.18193	20
BTAN142	533171674	45	469864710	234932355	1152734	0.490666	233779621	99.5093	233375963	99.3375	403658	0.171819	17
BTAN143	546826632	45	480092300	240046150	1378759	0.574372	238667391	99.4256	238205910	99.2334	461481	0.192247	18
BTAN144	676074742	43.5	601486214	300743107	3832438	1.27432	296910669	98.7257	296212397	98.4935	698272	0.232182	24
BTAN145	561233914	44.5	499865594	249932797	1194568	0.477956	248738229	99.522	248315503	99.3529	422726	0.169136	19
BTAN146	474207476	47.5	429853802	214926901	974332	0.453332	213952569	99.5467	213565063	99.3664	387506	0.180297	13
BTAN147	441380594	44	371217706	185608853	1534861	0.826933	184073992	99.1731	183635149	98.9366	438843	0.236434	15
BTAN148	907329754	45.5	812287316	406143658	6035621	1.48608	400108037	98.5139	399425356	98.3458	682681	0.168089	28
BTAN149	655884518	42	622386280	311193140	2204703	0.708468	308988437	99.2915	308543687	99.1486	444750	0.142918	24
BTAN150	1131805266	45	1023935440	511967720	2903368	0.5671	509064352	99.4329	508103148	99.2452	961204	0.187747	33
BTAN151	1011433118	45.5	945866484	472933242	4489546	0.949298	468443696	99.0507	467579891	98.8681	863805	0.182648	31
BTAN152	639059546	44	546458022	273229011	1374850	0.503186	271854161	99.4968	271354836	99.3141	499325	0.18275	22
BTAN153	574167470	43	554203730	277101865	2307772	0.832824	274794093	99.1672	274363734	99.0119	430359	0.155307	21
BTAN154	818742984	45	771530204	385765102	6027440	1.56246	379737662	98.4375	378956491	98.235	781171	0.202499	25
BTAN155	519846718	46.5	444427730	222213865	1557206	0.700769	220656659	99.2992	220156407	99.0741	500252	0.225122	14
BTAN156	596983772	44.5	543873240	271936620	1224047	0.450122	270712573	99.5499	270271406	99.3876	441167	0.162232	21
BTAN157	408497288	44	358261630	179130815	1440282	0.804039	177690533	99.196	177305987	98.9813	384546	0.214673	14
BTAN158	572977640	44	548631192	274315596	1254624	0.457365	273060972	99.5426	272590940	99.3713	470032	0.171347	21
BTAN159	610084530	44	566927794	283463897	1302085	0.459348	282161812	99.5407	281712214	99.382	449598	0.158609	22
BTAN160	564144848	44.5	494653732	247326866	1166859	0.471788	246160007	99.5282	245687334	99.3371	472673	0.191113	19
BTAN161	458909118	45	406365654	203182827	3946109	1.94215	199236718	98.0579	198742433	97.8146	494285	0.243271	14
BTAN162	446003698	46	412560356	206280178	808252	0.391822	205471926	99.6082	205117674	99.4364	354252	0.171733	14
BTAN163	585137848	45	537664768	268832384	1183961	0.440409	267648423	99.5596	267115130	99.3612	533293	0.198374	19
BTAN164	546142734	44	438207132	219103566	1145839	0.522967	217957727	99.477	217487976	99.2626	469751	0.214397	17
BTAN165	586187632	45	554867480	277433740	1766222	0.636628	275667518	99.3634	275290089	99.2273	377429	0.136043	20
BTAN166	559187668	45.5	511164532	255582266	1724440	0.67471	253857826	99.3253	253429335	99.1576	428491	0.167653	18
BTAN167	932351022	46.5	881426284	440713142	4614031	1.04695	436099111	98.9531	435084377	98.7228	1014734	0.230248	24
BTAN168	567177900	43.5	514940760	257470380	1230927	0.478085	256239453	99.5219	255797839	99.3504	441614	0.17152	21
BTAN169	735501800	44	643879564	321939782	3142236	0.976032	318797546	99.024	318039410	98.7885	758136	0.23549	25
BTAN170	549001124	43	509642248	254821124	2514291	0.986689	252306833	99.0133	251783501	98.8079	523332	0.205372	21
BTAN171	614166960	45	574486506	287243253	1145855	0.398915	286097398	99.6011	285593709	99.4257	503689	0.175353	21
BTAN172	516719356	44.5	449542766	224771383	1970332	0.876594	222801051	99.1234	222307705	98.9039	493346	0.219488	17
BTAN173	943233154	44.5	831322920	415661460	4641283	1.1166	411020177	98.8834	410059783	98.6523	960394	0.231052	30
average	6.17227e+08	44.5462	5.56624e+08	2.78312e+08	2.12022e+06	0.739003	2.76192e+08	99.261	2.7564e+08	99.0651	551868	0.196408	20.1272
total	106780326642		96295893304	48147946652	366798865		47781147787		47685674620		95473167

## Sheet: TableS4
Supplementary Table 4. Summary of PAV identified in the 173 bull Holstein cattle.
ID	n of present genes	% of present genes	n of absent genes	% of absent genes	total n of genes
BTAN001	28323	98.4395	449	1.56054	28772
BTAN002	28207	98.0363	565	1.96371	28772
BTAN003	28298	98.3526	474	1.64744	28772
BTAN004	28234	98.1301	538	1.86987	28772
BTAN005	28253	98.1962	519	1.80384	28772
BTAN006	28269	98.2518	503	1.74823	28772
BTAN007	28231	98.1197	541	1.8803	28772
BTAN008	28208	98.0398	564	1.96024	28772
BTAN009	28233	98.1267	539	1.87335	28772
BTAN010	28238	98.144	534	1.85597	28772
BTAN011	28195	97.9946	577	2.00542	28772
BTAN012	28325	98.4464	447	1.55359	28772
BTAN013	28261	98.224	511	1.77603	28772
BTAN014	28155	97.8556	617	2.14445	28772
BTAN015	28139	97.7999	633	2.20006	28772
BTAN016	28270	98.2552	502	1.74475	28772
BTAN017	28193	97.9876	579	2.01237	28772
BTAN018	28201	98.0154	571	1.98457	28772
BTAN019	28184	97.9563	588	2.04365	28772
BTAN020	28247	98.1753	525	1.82469	28772
BTAN021	28242	98.1579	530	1.84207	28772
BTAN022	28194	97.9911	578	2.0089	28772
BTAN023	28162	97.8799	610	2.12012	28772
BTAN024	28224	98.0954	548	1.90463	28772
BTAN025	28348	98.5263	424	1.47365	28772
BTAN026	28265	98.2379	507	1.76213	28772
BTAN027	28324	98.4429	448	1.55707	28772
BTAN028	28288	98.3178	484	1.68219	28772
BTAN029	28241	98.1545	531	1.84554	28772
BTAN030	28216	98.0676	556	1.93243	28772
BTAN031	28242	98.1579	530	1.84207	28772
BTAN032	28275	98.2726	497	1.72737	28772
BTAN033	28182	97.9494	590	2.0506	28772
BTAN034	28177	97.932	595	2.06798	28772
BTAN035	28312	98.4012	460	1.59878	28772
BTAN036	28210	98.0467	562	1.95329	28772
BTAN037	28243	98.1614	529	1.83859	28772
BTAN038	28191	97.9807	581	2.01932	28772
BTAN039	28202	98.0189	570	1.98109	28772
BTAN040	28256	98.2066	516	1.79341	28772
BTAN041	28319	98.4256	453	1.57445	28772
BTAN042	28236	98.1371	536	1.86292	28772
BTAN043	28190	97.9772	582	2.0228	28772
BTAN044	28197	98.0015	575	1.99847	28772
BTAN045	28255	98.2031	517	1.79689	28772
BTAN046	28262	98.2274	510	1.77256	28772
BTAN047	28230	98.1162	542	1.88378	28772
BTAN048	28218	98.0745	554	1.92548	28772
BTAN049	28249	98.1823	523	1.81774	28772
BTAN050	28242	98.1579	530	1.84207	28772
BTAN051	28251	98.1892	521	1.81079	28772
BTAN052	28248	98.1788	524	1.82122	28772
BTAN053	28264	98.2344	508	1.76561	28772
BTAN054	28087	97.6192	685	2.38079	28772
BTAN055	28228	98.1093	544	1.89073	28772
BTAN056	28171	97.9112	601	2.08884	28772
BTAN057	28245	98.1684	527	1.83164	28772
BTAN058	28205	98.0293	567	1.97067	28772
BTAN059	28250	98.1857	522	1.81426	28772
BTAN060	28156	97.859	616	2.14097	28772
BTAN061	28187	97.9668	585	2.03323	28772
BTAN062	28153	97.8486	619	2.1514	28772
BTAN063	28251	98.1892	521	1.81079	28772
BTAN064	28290	98.3248	482	1.67524	28772
BTAN065	28184	97.9563	588	2.04365	28772
BTAN066	28282	98.297	490	1.70304	28772
BTAN067	28285	98.3074	487	1.69262	28772
BTAN068	28207	98.0363	565	1.96371	28772
BTAN069	28221	98.0849	551	1.91506	28772
BTAN070	28189	97.9737	583	2.02628	28772
BTAN071	28229	98.1127	543	1.88725	28772
BTAN072	28197	98.0015	575	1.99847	28772
BTAN073	28141	97.8069	631	2.1931	28772
BTAN074	28225	98.0988	547	1.90115	28772
BTAN075	28258	98.2135	514	1.78646	28772
BTAN076	28221	98.0849	551	1.91506	28772
BTAN077	28228	98.1093	544	1.89073	28772
BTAN078	28235	98.1336	537	1.8664	28772
BTAN079	28055	97.508	717	2.49201	28772
BTAN080	28187	97.9668	585	2.03323	28772
BTAN081	28234	98.1301	538	1.86987	28772
BTAN082	27857	96.8198	915	3.18018	28772
BTAN083	28015	97.369	757	2.63103	28772
BTAN084	28260	98.2205	512	1.77951	28772
BTAN085	28237	98.1406	535	1.85945	28772
BTAN086	28224	98.0954	548	1.90463	28772
BTAN087	28215	98.0641	557	1.93591	28772
BTAN088	28185	97.9598	587	2.04018	28772
BTAN089	28269	98.2518	503	1.74823	28772
BTAN090	28196	97.9981	576	2.00195	28772
BTAN091	28211	98.0502	561	1.94981	28772
BTAN092	27944	97.1222	828	2.8778	28772
BTAN093	28240	98.151	532	1.84902	28772
BTAN094	28206	98.0328	566	1.96719	28772
BTAN095	28235	98.1336	537	1.8664	28772
BTAN096	28249	98.1823	523	1.81774	28772
BTAN097	28209	98.0432	563	1.95676	28772
BTAN098	28303	98.3699	469	1.63006	28772
BTAN099	28220	98.0815	552	1.91853	28772
BTAN100	28165	97.8903	607	2.10969	28772
BTAN101	28241	98.1545	531	1.84554	28772
BTAN102	28167	97.8973	605	2.10274	28772
BTAN103	28133	97.7791	639	2.22091	28772
BTAN104	28253	98.1962	519	1.80384	28772
BTAN105	27800	96.6217	972	3.37828	28772
BTAN106	28219	98.078	553	1.92201	28772
BTAN107	28245	98.1684	527	1.83164	28772
BTAN108	28222	98.0884	550	1.91158	28772
BTAN109	28187	97.9668	585	2.03323	28772
BTAN110	28285	98.3074	487	1.69262	28772
BTAN111	28268	98.2483	504	1.7517	28772
BTAN112	28162	97.8799	610	2.12012	28772
BTAN113	28321	98.4325	451	1.5675	28772
BTAN114	28144	97.8173	628	2.18268	28772
BTAN115	28216	98.0676	556	1.93243	28772
BTAN116	28201	98.0154	571	1.98457	28772
BTAN117	28248	98.1788	524	1.82122	28772
BTAN118	28168	97.9007	604	2.09926	28772
BTAN119	28202	98.0189	570	1.98109	28772
BTAN120	28211	98.0502	561	1.94981	28772
BTAN121	28216	98.0676	556	1.93243	28772
BTAN122	28247	98.1753	525	1.82469	28772
BTAN123	28181	97.9459	591	2.05408	28772
BTAN124	28299	98.356	473	1.64396	28772
BTAN125	28283	98.3004	489	1.69957	28772
BTAN126	28255	98.2031	517	1.79689	28772
BTAN127	28198	98.005	574	1.995	28772
BTAN128	28220	98.0815	552	1.91853	28772
BTAN129	28234	98.1301	538	1.86987	28772
BTAN130	28119	97.7304	653	2.26957	28772
BTAN131	28167	97.8973	605	2.10274	28772
BTAN132	28208	98.0398	564	1.96024	28772
BTAN133	28129	97.7652	643	2.23481	28772
BTAN134	28153	97.8486	619	2.1514	28772
BTAN135	28151	97.8417	621	2.15835	28772
BTAN136	28187	97.9668	585	2.03323	28772
BTAN137	28252	98.1927	520	1.80731	28772
BTAN138	28258	98.2135	514	1.78646	28772
BTAN139	28185	97.9598	587	2.04018	28772
BTAN140	28285	98.3074	487	1.69262	28772
BTAN141	28227	98.1058	545	1.8942	28772
BTAN142	28198	98.005	574	1.995	28772
BTAN143	28196	97.9981	576	2.00195	28772
BTAN144	28255	98.2031	517	1.79689	28772
BTAN145	28223	98.0919	549	1.90811	28772
BTAN146	27817	96.6808	955	3.3192	28772
BTAN147	28144	97.8173	628	2.18268	28772
BTAN148	28299	98.356	473	1.64396	28772
BTAN149	28269	98.2518	503	1.74823	28772
BTAN150	28305	98.3769	467	1.62311	28772
BTAN151	28321	98.4325	451	1.5675	28772
BTAN152	28269	98.2518	503	1.74823	28772
BTAN153	28247	98.1753	525	1.82469	28772
BTAN154	28267	98.2448	505	1.75518	28772
BTAN155	28064	97.5393	708	2.46073	28772
BTAN156	28247	98.1753	525	1.82469	28772
BTAN157	28142	97.8104	630	2.18963	28772
BTAN158	28236	98.1371	536	1.86292	28772
BTAN159	28253	98.1962	519	1.80384	28772
BTAN160	28198	98.005	574	1.995	28772
BTAN161	28153	97.8486	619	2.1514	28772
BTAN162	28080	97.5949	692	2.40512	28772
BTAN163	28209	98.0432	563	1.95676	28772
BTAN164	28208	98.0398	564	1.96024	28772
BTAN165	28227	98.1058	545	1.8942	28772
BTAN166	28218	98.0745	554	1.92548	28772
BTAN167	28276	98.2761	496	1.7239	28772
BTAN168	28230	98.1162	542	1.88378	28772
BTAN169	28288	98.3178	484	1.68219	28772
BTAN170	28234	98.1301	538	1.86987	28772
BTAN171	28224	98.0954	548	1.90463	28772
BTAN172	28208	98.0398	564	1.96024	28772
BTAN173	28304	98.3734	468	1.62658	28772
average	28214	98.0605	558.035	1.93951

## Sheet: TableS5
Supplementary Table 5. List of PAV identified in the 173 bull Holstein cattle with their respective genes, genomic coor-dinates, and gene frequencies. The presence genes are coded as “1”, and the absent genes are codified as “0”.
Gene	Chr	start	end	strand	N genes present	% genes present	N genes lost	% genes lost	BTAN001	BTAN002	BTAN003	BTAN004	BTAN005	BTAN006	BTAN007	BTAN008	BTAN009	BTAN010	BTAN011	BTAN012	BTAN013	BTAN014	BTAN015	BTAN016	BTAN017	BTAN018	BTAN019	BTAN020	BTAN021	BTAN022	BTAN023	BTAN024	BTAN025	BTAN026	BTAN027	BTAN028	BTAN029	BTAN030	BTAN031	BTAN032	BTAN033	BTAN034	BTAN035	BTAN036	BTAN037	BTAN038	BTAN039	BTAN040	BTAN041
LOC112447072	1	210759	214966	-	173	100	0	0	1	1	1	1	1	1	1	1	1	1	1	1	1	1	1	1	1	1	1	1	1	1	1	1	1	1	1	1	1	1	1	1	1	1	1	1	1	1	1	1	1
LOC101903639	1	217517	257046	-	173	100	0	0	1	1	1	1	1	1	1	1	1	1	1	1	1	1	1	1	1	1	1	1	1	1	1	1	1	1	1	1	1	1	1	1	1	1	1	1	1	1	1	1	1
LOC618219	1	260033	269063	-	173	100	0	0	1	1	1	1	1	1	1	1	1	1	1	1	1	1	1	1	1	1	1	1	1	1	1	1	1	1	1	1	1	1	1	1	1	1	1	1	1	1	1	1	1
LOC112447074	1	285094	289223	-	173	100	0	0	1	1	1	1	1	1	1	1	1	1	1	1	1	1	1	1	1	1	1	1	1	1	1	1	1	1	1	1	1	1	1	1	1	1	1	1	1	1	1	1	1
LOC112447010	1	336200	415481	-	173	100	0	0	1	1	1	1	1	1	1	1	1	1	1	1	1	1	1	1	1	1	1	1	1	1	1	1	1	1	1	1	1	1	1	1	1	1	1	1	1	1	1	1	1
LOC100138661	1	419959	423015	-	173	100	0	0	1	1	1	1	1	1	1	1	1	1	1	1	1	1	1	1	1	1	1	1	1	1	1	1	1	1	1	1	1	1	1	1	1	1	1	1	1	1	1	1	1
LOC107131365	1	427585	432282	-	173	100	0	0	1	1	1	1	1	1	1	1	1	1	1	1	1	1	1	1	1	1	1	1	1	1	1	1	1	1	1	1	1	1	1	1	1	1	1	1	1	1	1	1	1
LOC618212	1	479368	607186	+	173	100	0	0	1	1	1	1	1	1	1	1	1	1	1	1	1	1	1	1	1	1	1	1	1	1	1	1	1	1	1	1	1	1	1	1	1	1	1	1	1	1	1	1	1
CLIC6	1	764037	821297	-	173	100	0	0	1	1	1	1	1	1	1	1	1	1	1	1	1	1	1	1	1	1	1	1	1	1	1	1	1	1	1	1	1	1	1	1	1	1	1	1	1	1	1	1	1
RCAN1	1	882073	1002231	+	173	100	0	0	1	1	1	1	1	1	1	1	1	1	1	1	1	1	1	1	1	1	1	1	1	1	1	1	1	1	1	1	1	1	1	1	1	1	1	1	1	1	1	1	1
TRNAG-CCC	1	1026686	1026758	+	173	100	0	0	1	1	1	1	1	1	1	1	1	1	1	1	1	1	1	1	1	1	1	1	1	1	1	1	1	1	1	1	1	1	1	1	1	1	1	1	1	1	1	1	1
KCNE1	1	1040309	1047096	+	173	100	0	0	1	1	1	1	1	1	1	1	1	1	1	1	1	1	1	1	1	1	1	1	1	1	1	1	1	1	1	1	1	1	1	1	1	1	1	1	1	1	1	1	1
LOC101903444	1	1076031	1076459	+	173	100	0	0	1	1	1	1	1	1	1	1	1	1	1	1	1	1	1	1	1	1	1	1	1	1	1	1	1	1	1	1	1	1	1	1	1	1	1	1	1	1	1	1	1
C1H21orf140	1	1096408	1100866	-	173	100	0	0	1	1	1	1	1	1	1	1	1	1	1	1	1	1	1	1	1	1	1	1	1	1	1	1	1	1	1	1	1	1	1	1	1	1	1	1	1	1	1	1	1
SMIM11A	1	1102879	1118312	-	173	100	0	0	1	1	1	1	1	1	1	1	1	1	1	1	1	1	1	1	1	1	1	1	1	1	1	1	1	1	1	1	1	1	1	1	1	1	1	1	1	1	1	1	1
KCNE2	1	1123941	1131748	-	173	100	0	0	1	1	1	1	1	1	1	1	1	1	1	1	1	1	1	1	1	1	1	1	1	1	1	1	1	1	1	1	1	1	1	1	1	1	1	1	1	1	1	1	1
LOC112446832	1	1190506	1194027	-	173	100	0	0	1	1	1	1	1	1	1	1	1	1	1	1	1	1	1	1	1	1	1	1	1	1	1	1	1	1	1	1	1	1	1	1	1	1	1	1	1	1	1	1	1
LOC112447088	1	1238047	1241373	+	173	100	0	0	1	1	1	1	1	1	1	1	1	1	1	1	1	1	1	1	1	1	1	1	1	1	1	1	1	1	1	1	1	1	1	1	1	1	1	1	1	1	1	1	1
LOC107132170	1	1375149	1386887	-	173	100	0	0	1	1	1	1	1	1	1	1	1	1	1	1	1	1	1	1	1	1	1	1	1	1	1	1	1	1	1	1	1	1	1	1	1	1	1	1	1	1	1	1	1
MRPS6	1	1390798	1455166	-	173	100	0	0	1	1	1	1	1	1	1	1	1	1	1	1	1	1	1	1	1	1	1	1	1	1	1	1	1	1	1	1	1	1	1	1	1	1	1	1	1	1	1	1	1
SLC5A3	1	1421585	1433298	-	173	100	0	0	1	1	1	1	1	1	1	1	1	1	1	1	1	1	1	1	1	1	1	1	1	1	1	1	1	1	1	1	1	1	1	1	1	1	1	1	1	1	1	1	1
LOC112448353	1	1472144	1472250	+	173	100	0	0	1	1	1	1	1	1	1	1	1	1	1	1	1	1	1	1	1	1	1	1	1	1	1	1	1	1	1	1	1	1	1	1	1	1	1	1	1	1	1	1	1
LOC112447090	1	1523780	1552743	+	173	100	0	0	1	1	1	1	1	1	1	1	1	1	1	1	1	1	1	1	1	1	1	1	1	1	1	1	1	1	1	1	1	1	1	1	1	1	1	1	1	1	1	1	1
LOC112447091	1	1555715	1570159	-	173	100	0	0	1	1	1	1	1	1	1	1	1	1	1	1	1	1	1	1	1	1	1	1	1	1	1	1	1	1	1	1	1	1	1	1	1	1	1	1	1	1	1	1	1
ATP5PO	1	1643680	1651038	+	173	100	0	0	1	1	1	1	1	1	1	1	1	1	1	1	1	1	1	1	1	1	1	1	1	1	1	1	1	1	1	1	1	1	1	1	1	1	1	1	1	1	1	1	1
ITSN1	1	1664986	1908773	-	173	100	0	0	1	1	1	1	1	1	1	1	1	1	1	1	1	1	1	1	1	1	1	1	1	1	1	1	1	1	1	1	1	1	1	1	1	1	1	1	1	1	1	1	1
TRNAC-GCA	1	1684563	1684634	+	173	100	0	0	1	1	1	1	1	1	1	1	1	1	1	1	1	1	1	1	1	1	1	1	1	1	1	1	1	1	1	1	1	1	1	1	1	1	1	1	1	1	1	1	1
CRYZL1	1	1909488	1943320	+	173	100	0	0	1	1	1	1	1	1	1	1	1	1	1	1	1	1	1	1	1	1	1	1	1	1	1	1	1	1	1	1	1	1	1	1	1	1	1	1	1	1	1	1	1
LOC112447103	1	1936727	1943734	-	173	100	0	0	1	1	1	1	1	1	1	1	1	1	1	1	1	1	1	1	1	1	1	1	1	1	1	1	1	1	1	1	1	1	1	1	1	1	1	1	1	1	1	1	1
DONSON	1	1943961	1954002	+	173	100	0	0	1	1	1	1	1	1	1	1	1	1	1	1	1	1	1	1	1	1	1	1	1	1	1	1	1	1	1	1	1	1	1	1	1	1	1	1	1	1	1	1	1
SON	1	1954072	1985154	-	173	100	0	0	1	1	1	1	1	1	1	1	1	1	1	1	1	1	1	1	1	1	1	1	1	1	1	1	1	1	1	1	1	1	1	1	1	1	1	1	1	1	1	1	1
GART	1	1986098	2012388	+	173	100	0	0	1	1	1	1	1	1	1	1	1	1	1	1	1	1	1	1	1	1	1	1	1	1	1	1	1	1	1	1	1	1	1	1	1	1	1	1	1	1	1	1	1
LOC104970777	1	2016219	2027521	-	173	100	0	0	1	1	1	1	1	1	1	1	1	1	1	1	1	1	1	1	1	1	1	1	1	1	1	1	1	1	1	1	1	1	1	1	1	1	1	1	1	1	1	1	1
DNAJC28	1	2027619	2032062	+	173	100	0	0	1	1	1	1	1	1	1	1	1	1	1	1	1	1	1	1	1	1	1	1	1	1	1	1	1	1	1	1	1	1	1	1	1	1	1	1	1	1	1	1	1
TMEM50B	1	2046733	2083574	+	173	100	0	0	1	1	1	1	1	1	1	1	1	1	1	1	1	1	1	1	1	1	1	1	1	1	1	1	1	1	1	1	1	1	1	1	1	1	1	1	1	1	1	1	1
LOC112448317	1	2089684	2089808	-	173	100	0	0	1	1	1	1	1	1	1	1	1	1	1	1	1	1	1	1	1	1	1	1	1	1	1	1	1	1	1	1	1	1	1	1	1	1	1	1	1	1	1	1	1
IFNGR2	1	2098171	2129611	-	173	100	0	0	1	1	1	1	1	1	1	1	1	1	1	1	1	1	1	1	1	1	1	1	1	1	1	1	1	1	1	1	1	1	1	1	1	1	1	1	1	1	1	1	1
LOC112447120	1	2162947	2173433	-	173	100	0	0	1	1	1	1	1	1	1	1	1	1	1	1	1	1	1	1	1	1	1	1	1	1	1	1	1	1	1	1	1	1	1	1	1	1	1	1	1	1	1	1	1
IFNAR1	1	2189896	2218344	-	173	100	0	0	1	1	1	1	1	1	1	1	1	1	1	1	1	1	1	1	1	1	1	1	1	1	1	1	1	1	1	1	1	1	1	1	1	1	1	1	1	1	1	1	1
LOC104970778	1	2241318	2251416	-	173	100	0	0	1	1	1	1	1	1	1	1	1	1	1	1	1	1	1	1	1	1	1	1	1	1	1	1	1	1	1	1	1	1	1	1	1	1	1	1	1	1	1	1	1
IL10RB	1	2285475	2314144	-	173	100	0	0	1	1	1	1	1	1	1	1	1	1	1	1	1	1	1	1	1	1	1	1	1	1	1	1	1	1	1	1	1	1	1	1	1	1	1	1	1	1	1	1	1
IFNAR2	1	2315591	2350080	-	173	100	0	0	1	1	1	1	1	1	1	1	1	1	1	1	1	1	1	1	1	1	1	1	1	1	1	1	1	1	1	1	1	1	1	1	1	1	1	1	1	1	1	1	1
LOC112447121	1	2318146	2322682	+	173	100	0	0	1	1	1	1	1	1	1	1	1	1	1	1	1	1	1	1	1	1	1	1	1	1	1	1	1	1	1	1	1	1	1	1	1	1	1	1	1	1	1	1	1
LOC526226	1	2398499	2398810	+	173	100	0	0	1	1	1	1	1	1	1	1	1	1	1	1	1	1	1	1	1	1	1	1	1	1	1	1	1	1	1	1	1	1	1	1	1	1	1	1	1	1	1	1	1
OLIG1	1	2497798	2499871	-	173	100	0	0	1	1	1	1	1	1	1	1	1	1	1	1	1	1	1	1	1	1	1	1	1	1	1	1	1	1	1	1	1	1	1	1	1	1	1	1	1	1	1	1	1
LOC100848368	1	2506494	2509757	-	173	100	0	0	1	1	1	1	1	1	1	1	1	1	1	1	1	1	1	1	1	1	1	1	1	1	1	1	1	1	1	1	1	1	1	1	1	1	1	1	1	1	1	1	1
OLIG2	1	2545669	2549255	-	173	100	0	0	1	1	1	1	1	1	1	1	1	1	1	1	1	1	1	1	1	1	1	1	1	1	1	1	1	1	1	1	1	1	1	1	1	1	1	1	1	1	1	1	1
LOC112447133	1	2615875	2620559	+	173	100	0	0	1	1	1	1	1	1	1	1	1	1	1	1	1	1	1	1	1	1	1	1	1	1	1	1	1	1	1	1	1	1	1	1	1	1	1	1	1	1	1	1	1
C1H21orf62	1	2749168	2768577	+	173	100	0	0	1	1	1	1	1	1	1	1	1	1	1	1	1	1	1	1	1	1	1	1	1	1	1	1	1	1	1	1	1	1	1	1	1	1	1	1	1	1	1	1	1
PAXBP1	1	2786812	2819637	+	173	100	0	0	1	1	1	1	1	1	1	1	1	1	1	1	1	1	1	1	1	1	1	1	1	1	1	1	1	1	1	1	1	1	1	1	1	1	1	1	1	1	1	1	1
SYNJ1	1	2827791	2918738	+	173	100	0	0	1	1	1	1	1	1	1	1	1	1	1	1	1	1	1	1	1	1	1	1	1	1	1	1	1	1	1	1	1	1	1	1	1	1	1	1	1	1	1	1	1
LOC112447136	1	2891259	2898070	-	173	100	0	0	1	1	1	1	1	1	1	1	1	1	1	1	1	1	1	1	1	1	1	1	1	1	1	1	1	1	1	1	1	1	1	1	1	1	1	1	1	1	1	1	1
CFAP298	1	2923955	2936283	+	173	100	0	0	1	1	1	1	1	1	1	1	1	1	1	1	1	1	1	1	1	1	1	1	1	1	1	1	1	1	1	1	1	1	1	1	1	1	1	1	1	1	1	1	1
LOC112447137	1	2945769	2949407	-	173	100	0	0	1	1	1	1	1	1	1	1	1	1	1	1	1	1	1	1	1	1	1	1	1	1	1	1	1	1	1	1	1	1	1	1	1	1	1	1	1	1	1	1	1
EVA1C	1	2959342	3081902	-	173	100	0	0	1	1	1	1	1	1	1	1	1	1	1	1	1	1	1	1	1	1	1	1	1	1	1	1	1	1	1	1	1	1	1	1	1	1	1	1	1	1	1	1	1
LOC104970779	1	3073599	3084955	+	173	100	0	0	1	1	1	1	1	1	1	1	1	1	1	1	1	1	1	1	1	1	1	1	1	1	1	1	1	1	1	1	1	1	1	1	1	1	1	1	1	1	1	1	1
URB1	1	3103263	3180340	+	173	100	0	0	1	1	1	1	1	1	1	1	1	1	1	1	1	1	1	1	1	1	1	1	1	1	1	1	1	1	1	1	1	1	1	1	1	1	1	1	1	1	1	1	1
MRAP	1	3183205	3197711	-	173	100	0	0	1	1	1	1	1	1	1	1	1	1	1	1	1	1	1	1	1	1	1	1	1	1	1	1	1	1	1	1	1	1	1	1	1	1	1	1	1	1	1	1	1
MIS18A	1	3210652	3222939	+	173	100	0	0	1	1	1	1	1	1	1	1	1	1	1	1	1	1	1	1	1	1	1	1	1	1	1	1	1	1	1	1	1	1	1	1	1	1	1	1	1	1	1	1	1
HUNK	1	3498977	3629442	-	173	100	0	0	1	1	1	1	1	1	1	1	1	1	1	1	1	1	1	1	1	1	1	1	1	1	1	1	1	1	1	1	1	1	1	1	1	1	1	1	1	1	1	1	1
LOC112447138	1	3529048	3530546	+	173	100	0	0	1	1	1	1	1	1	1	1	1	1	1	1	1	1	1	1	1	1	1	1	1	1	1	1	1	1	1	1	1	1	1	1	1	1	1	1	1	1	1	1	1
SCAF4	1	3760563	3822169	+	173	100	0	0	1	1	1	1	1	1	1	1	1	1	1	1	1	1	1	1	1	1	1	1	1	1	1	1	1	1	1	1	1	1	1	1	1	1	1	1	1	1	1	1	1
SOD1	1	3824612	3833280	-	173	100	0	0	1	1	1	1	1	1	1	1	1	1	1	1	1	1	1	1	1	1	1	1	1	1	1	1	1	1	1	1	1	1	1	1	1	1	1	1	1	1	1	1	1
TIAM1	1	3966979	4431759	+	173	100	0	0	1	1	1	1	1	1	1	1	1	1	1	1	1	1	1	1	1	1	1	1	1	1	1	1	1	1	1	1	1	1	1	1	1	1	1	1	1	1	1	1	1
MIR2284I	1	4288068	4288144	+	173	100	0	0	1	1	1	1	1	1	1	1	1	1	1	1	1	1	1	1	1	1	1	1	1	1	1	1	1	1	1	1	1	1	1	1	1	1	1	1	1	1	1	1	1
MIR2284X	1	4315515	4315610	-	173	100	0	0	1	1	1	1	1	1	1	1	1	1	1	1	1	1	1	1	1	1	1	1	1	1	1	1	1	1	1	1	1	1	1	1	1	1	1	1	1	1	1	1	1
KRTAP11-1	1	4673635	4674517	+	173	100	0	0	1	1	1	1	1	1	1	1	1	1	1	1	1	1	1	1	1	1	1	1	1	1	1	1	1	1	1	1	1	1	1	1	1	1	1	1	1	1	1	1	1
KRTAP7-1	1	4736889	4737173	+	173	100	0	0	1	1	1	1	1	1	1	1	1	1	1	1	1	1	1	1	1	1	1	1	1	1	1	1	1	1	1	1	1	1	1	1	1	1	1	1	1	1	1	1	1
KRTAP8-1	1	4759981	4760169	+	173	100	0	0	1	1	1	1	1	1	1	1	1	1	1	1	1	1	1	1	1	1	1	1	1	1	1	1	1	1	1	1	1	1	1	1	1	1	1	1	1	1	1	1	1
LOC112446888	1	4845026	4845634	-	160	92.4855	13	7.51445	1	1	1	1	1	1	1	1	1	1	1	1	0	1	1	1	1	1	0	1	1	1	1	0	1	1	1	1	1	1	1	1	1	1	1	1	1	0	1	1	1
LOC112446904	1	4857208	4857819	+	68	39.3064	105	60.6936	1	0	1	1	0	1	1	1	0	0	0	1	0	0	0	1	0	0	0	1	0	0	0	1	1	1	1	0	1	0	1	1	0	0	1	0	1	1	0	1	1
LOC112446920	1	4867852	4868482	-	107	61.8497	66	38.1503	1	1	1	1	1	0	1	0	0	1	0	1	1	0	0	1	1	1	0	1	1	1	0	1	1	0	1	1	1	1	1	1	1	1	1	1	0	0	1	1	1
LOC112446936	1	4878277	4878862	+	173	100	0	0	1	1	1	1	1	1	1	1	1	1	1	1	1	1	1	1	1	1	1	1	1	1	1	1	1	1	1	1	1	1	1	1	1	1	1	1	1	1	1	1	1
LOC101907866	1	4888337	4888651	+	161	93.0636	12	6.93642	1	1	1	1	1	1	1	1	1	1	1	1	1	1	0	1	1	0	0	1	1	1	0	1	1	1	1	1	1	1	1	1	1	1	1	1	1	1	0	1	1
LOC112446952	1	4901610	4902198	-	172	99.422	1	0.578035	1	1	1	1	1	1	1	1	1	1	1	1	1	1	1	1	1	1	1	1	1	1	1	1	1	1	1	1	1	1	1	1	1	1	1	1	1	1	1	1	1
LOC101907950	1	4909284	4909598	+	96	55.4913	77	44.5087	1	1	1	1	1	0	0	1	0	1	1	1	1	1	0	1	1	1	0	0	1	0	1	0	1	1	1	0	1	1	1	0	1	1	1	0	1	0	1	0	1
LOC112446968	1	4913741	4914373	+	24	13.8728	149	86.1272	1	0	1	0	0	0	0	0	0	1	0	0	0	1	0	0	0	0	0	0	0	0	0	0	0	0	0	1	0	0	1	1	0	0	0	0	0	0	0	0	1
LOC112446980	1	4925473	4926072	-	172	99.422	1	0.578035	1	1	1	1	1	1	1	1	1	1	1	1	1	1	1	1	1	1	1	1	1	1	1	1	1	1	1	1	1	1	1	1	1	1	1	1	1	1	1	1	1
LOC785105	1	4941900	4942214	+	172	99.422	1	0.578035	1	1	1	1	1	1	1	1	1	1	1	1	1	1	1	1	1	1	1	1	1	1	0	1	1	1	1	1	1	1	1	1	1	1	1	1	1	1	1	1	1
LOC112446981	1	4946565	4947198	+	36	20.8092	137	79.1908	1	0	0	0	0	1	0	0	0	1	1	0	1	0	0	1	0	0	0	0	1	0	0	0	0	0	1	0	0	1	0	0	0	0	1	1	0	0	0	0	1
LOC112446982	1	4957259	4957874	-	168	97.1098	5	2.89017	1	1	1	1	1	1	1	1	1	1	1	1	1	1	1	1	1	1	1	1	1	1	1	1	1	1	1	1	1	1	1	1	1	1	1	1	1	1	1	1	1
LOC112446983	1	5140295	5140917	+	173	100	0	0	1	1	1	1	1	1	1	1	1	1	1	1	1	1	1	1	1	1	1	1	1	1	1	1	1	1	1	1	1	1	1	1	1	1	1	1	1	1	1	1	1
LOC112446984	1	5173364	5173917	-	173	100	0	0	1	1	1	1	1	1	1	1	1	1	1	1	1	1	1	1	1	1	1	1	1	1	1	1	1	1	1	1	1	1	1	1	1	1	1	1	1	1	1	1	1
LOC112446985	1	5183522	5184152	-	173	100	0	0	1	1	1	1	1	1	1	1	1	1	1	1	1	1	1	1	1	1	1	1	1	1	1	1	1	1	1	1	1	1	1	1	1	1	1	1	1	1	1	1	1
LOC618359	1	5194742	5195368	-	173	100	0	0	1	1	1	1	1	1	1	1	1	1	1	1	1	1	1	1	1	1	1	1	1	1	1	1	1	1	1	1	1	1	1	1	1	1	1	1	1	1	1	1	1
LOC614544	1	5379067	5389653	+	173	100	0	0	1	1	1	1	1	1	1	1	1	1	1	1	1	1	1	1	1	1	1	1	1	1	1	1	1	1	1	1	1	1	1	1	1	1	1	1	1	1	1	1	1
LOC112446986	1	5506173	5506974	-	173	100	0	0	1	1	1	1	1	1	1	1	1	1	1	1	1	1	1	1	1	1	1	1	1	1	1	1	1	1	1	1	1	1	1	1	1	1	1	1	1	1	1	1	1
KRTAP13-1	1	5510180	5511025	+	173	100	0	0	1	1	1	1	1	1	1	1	1	1	1	1	1	1	1	1	1	1	1	1	1	1	1	1	1	1	1	1	1	1	1	1	1	1	1	1	1	1	1	1	1
LOC785121	1	5517167	5517969	-	173	100	0	0	1	1	1	1	1	1	1	1	1	1	1	1	1	1	1	1	1	1	1	1	1	1	1	1	1	1	1	1	1	1	1	1	1	1	1	1	1	1	1	1	1
LOC785155	1	5522140	5522984	+	173	100	0	0	1	1	1	1	1	1	1	1	1	1	1	1	1	1	1	1	1	1	1	1	1	1	1	1	1	1	1	1	1	1	1	1	1	1	1	1	1	1	1	1	1
KRTAP13-2	1	5581323	5582192	+	173	100	0	0	1	1	1	1	1	1	1	1	1	1	1	1	1	1	1	1	1	1	1	1	1	1	1	1	1	1	1	1	1	1	1	1	1	1	1	1	1	1	1	1	1
LOC112447012	1	5597800	5614075	+	173	100	0	0	1	1	1	1	1	1	1	1	1	1	1	1	1	1	1	1	1	1	1	1	1	1	1	1	1	1	1	1	1	1	1	1	1	1	1	1	1	1	1	1	1
KRTAP27-1	1	5627690	5629448	+	173	100	0	0	1	1	1	1	1	1	1	1	1	1	1	1	1	1	1	1	1	1	1	1	1	1	1	1	1	1	1	1	1	1	1	1	1	1	1	1	1	1	1	1	1
LOC528816	1	5653056	5653598	+	173	100	0	0	1	1	1	1	1	1	1	1	1	1	1	1	1	1	1	1	1	1	1	1	1	1	1	1	1	1	1	1	1	1	1	1	1	1	1	1	1	1	1	1	1
KRTAP24-1	1	5689919	5692005	+	173	100	0	0	1	1	1	1	1	1	1	1	1	1	1	1	1	1	1	1	1	1	1	1	1	1	1	1	1	1	1	1	1	1	1	1	1	1	1	1	1	1	1	1	1
CLDN8	1	5770225	5772220	+	173	100	0	0	1	1	1	1	1	1	1	1	1	1	1	1	1	1	1	1	1	1	1	1	1	1	1	1	1	1	1	1	1	1	1	1	1	1	1	1	1	1	1	1	1
CLDN17	1	5829809	5832041	+	173	100	0	0	1	1	1	1	1	1	1	1	1	1	1	1	1	1	1	1	1	1	1	1	1	1	1	1	1	1	1	1	1	1	1	1	1	1	1	1	1	1	1	1	1
GRIK1	1	6110929	6577799	+	173	100	0	0	1	1	1	1	1	1	1	1	1	1	1	1	1	1	1	1	1	1	1	1	1	1	1	1	1	1	1	1	1	1	1	1	1	1	1	1	1	1	1	1	1
LOC112448281	1	6778741	6778848	-	173	100	0	0	1	1	1	1	1	1	1	1	1	1	1	1	1	1	1	1	1	1	1	1	1	1	1	1	1	1	1	1	1	1	1	1	1	1	1	1	1	1	1	1	1
BACH1	1	6812625	6858051	-	173	100	0	0	1	1	1	1	1	1	1	1	1	1	1	1	1	1	1	1	1	1	1	1	1	1	1	1	1	1	1	1	1	1	1	1	1	1	1	1	1	1	1	1	1
LOC104970784	1	6944375	6981357	-	173	100	0	0	1	1	1	1	1	1	1	1	1	1	1	1	1	1	1	1	1	1	1	1	1	1	1	1	1	1	1	1	1	1	1	1	1	1	1	1	1	1	1	1	1
LOC112447173	1	6981810	6982862	+	173	100	0	0	1	1	1	1	1	1	1	1	1	1	1	1	1	1	1	1	1	1	1	1	1	1	1	1	1	1	1	1	1	1	1	1	1	1	1	1	1	1	1	1	1
MAP3K7CL	1	7005503	7053929	-	173	100	0	0	1	1	1	1	1	1	1	1	1	1	1	1	1	1	1	1	1	1	1	1	1	1	1	1	1	1	1	1	1	1	1	1	1	1	1	1	1	1	1	1	1
LOC100851369	1	7104255	7114169	-	173	100	0	0	1	1	1	1	1	1	1	1	1	1	1	1	1	1	1	1	1	1	1	1	1	1	1	1	1	1	1	1	1	1	1	1	1	1	1	1	1	1	1	1	1
CCT8	1	7114162	7128096	+	173	100	0	0	1	1	1	1	1	1	1	1	1	1	1	1	1	1	1	1	1	1	1	1	1	1	1	1	1	1	1	1	1	1	1	1	1	1	1	1	1	1	1	1	1
USP16	1	7129410	7155344	-	173	100	0	0	1	1	1	1	1	1	1	1	1	1	1	1	1	1	1	1	1	1	1	1	1	1	1	1	1	1	1	1	1	1	1	1	1	1	1	1	1	1	1	1	1
RWDD2B	1	7158528	7171857	+	173	100	0	0	1	1	1	1	1	1	1	1	1	1	1	1	1	1	1	1	1	1	1	1	1	1	1	1	1	1	1	1	1	1	1	1	1	1	1	1	1	1	1	1	1
LTN1	1	7183913	7242695	+	173	100	0	0	1	1	1	1	1	1	1	1	1	1	1	1	1	1	1	1	1	1	1	1	1	1	1	1	1	1	1	1	1	1	1	1	1	1	1	1	1	1	1	1	1
LOC615183	1	7242967	7246762	+	173	100	0	0	1	1	1	1	1	1	1	1	1	1	1	1	1	1	1	1	1	1	1	1	1	1	1	1	1	1	1	1	1	1	1	1	1	1	1	1	1	1	1	1	1
N6AMT1	1	7260002	7280876	-	173	100	0	0	1	1	1	1	1	1	1	1	1	1	1	1	1	1	1	1	1	1	1	1	1	1	1	1	1	1	1	1	1	1	1	1	1	1	1	1	1	1	1	1	1
LOC112448287	1	7430160	7430266	-	173	100	0	0	1	1	1	1	1	1	1	1	1	1	1	1	1	1	1	1	1	1	1	1	1	1	1	1	1	1	1	1	1	1	1	1	1	1	1	1	1	1	1	1	1
LOC104970788	1	7892838	7894547	+	171	98.8439	2	1.15607	1	1	1	1	1	1	1	1	1	1	1	1	1	1	1	1	1	1	1	1	1	1	1	1	1	1	1	1	1	1	1	1	1	1	1	1	1	1	1	1	1
LOC112447279	1	8918056	8918413	+	156	90.1734	17	9.82659	1	1	1	1	1	1	1	1	1	0	1	1	1	1	1	1	1	1	1	1	1	0	1	1	1	1	1	1	1	1	1	1	1	0	1	1	1	0	1	1	1
LOC526789	1	8960255	8960600	+	147	84.9711	26	15.0289	1	1	1	1	1	1	1	0	1	0	1	1	1	0	0	1	1	1	0	1	1	0	1	1	1	1	1	1	1	0	1	1	1	1	1	0	1	0	1	1	1
LOC112448320	1	9283999	9284121	+	169	97.6879	4	2.31214	1	1	1	1	1	1	1	1	1	1	1	1	1	1	1	1	1	1	1	1	1	1	1	1	1	1	1	1	1	1	1	1	1	1	1	1	1	1	1	1	1
LOC104970790	1	9335874	9340556	-	173	100	0	0	1	1	1	1	1	1	1	1	1	1	1	1	1	1	1	1	1	1	1	1	1	1	1	1	1	1	1	1	1	1	1	1	1	1	1	1	1	1	1	1	1
ADAMTS5	1	9440880	9491324	+	173	100	0	0	1	1	1	1	1	1	1	1	1	1	1	1	1	1	1	1	1	1	1	1	1	1	1	1	1	1	1	1	1	1	1	1	1	1	1	1	1	1	1	1	1
ADAMTS1	1	9583735	9592432	+	173	100	0	0	1	1	1	1	1	1	1	1	1	1	1	1	1	1	1	1	1	1	1	1	1	1	1	1	1	1	1	1	1	1	1	1	1	1	1	1	1	1	1	1	1
CYYR1	1	9869292	10085409	+	173	100	0	0	1	1	1	1	1	1	1	1	1	1	1	1	1	1	1	1	1	1	1	1	1	1	1	1	1	1	1	1	1	1	1	1	1	1	1	1	1	1	1	1	1
LOC112448359	1	10180008	10180114	+	173	100	0	0	1	1	1	1	1	1	1	1	1	1	1	1	1	1	1	1	1	1	1	1	1	1	1	1	1	1	1	1	1	1	1	1	1	1	1	1	1	1	1	1	1
LOC107132174	1	10207533	10231548	-	173	100	0	0	1	1	1	1	1	1	1	1	1	1	1	1	1	1	1	1	1	1	1	1	1	1	1	1	1	1	1	1	1	1	1	1	1	1	1	1	1	1	1	1	1
APP	1	10231706	10544228	+	173	100	0	0	1	1	1	1	1	1	1	1	1	1	1	1	1	1	1	1	1	1	1	1	1	1	1	1	1	1	1	1	1	1	1	1	1	1	1	1	1	1	1	1	1
TRNAR-CCU	1	10326084	10326156	+	173	100	0	0	1	1	1	1	1	1	1	1	1	1	1	1	1	1	1	1	1	1	1	1	1	1	1	1	1	1	1	1	1	1	1	1	1	1	1	1	1	1	1	1	1
LOC112448277	1	10488772	10488874	+	173	100	0	0	1	1	1	1	1	1	1	1	1	1	1	1	1	1	1	1	1	1	1	1	1	1	1	1	1	1	1	1	1	1	1	1	1	1	1	1	1	1	1	1	1
GABPA	1	10653556	10691699	-	173	100	0	0	1	1	1	1	1	1	1	1	1	1	1	1	1	1	1	1	1	1	1	1	1	1	1	1	1	1	1	1	1	1	1	1	1	1	1	1	1	1	1	1	1
ATP5PF	1	10690976	10698965	+	173	100	0	0	1	1	1	1	1	1	1	1	1	1	1	1	1	1	1	1	1	1	1	1	1	1	1	1	1	1	1	1	1	1	1	1	1	1	1	1	1	1	1	1	1
JAM2	1	10704997	10787558	-	173	100	0	0	1	1	1	1	1	1	1	1	1	1	1	1	1	1	1	1	1	1	1	1	1	1	1	1	1	1	1	1	1	1	1	1	1	1	1	1	1	1	1	1	1
TRNAQ-UUG	1	10747437	10747508	-	173	100	0	0	1	1	1	1	1	1	1	1	1	1	1	1	1	1	1	1	1	1	1	1	1	1	1	1	1	1	1	1	1	1	1	1	1	1	1	1	1	1	1	1	1
MRPL39	1	10823337	10839082	+	173	100	0	0	1	1	1	1	1	1	1	1	1	1	1	1	1	1	1	1	1	1	1	1	1	1	1	1	1	1	1	1	1	1	1	1	1	1	1	1	1	1	1	1	1
MIR155	1	10848650	10848712	-	173	100	0	0	1	1	1	1	1	1	1	1	1	1	1	1	1	1	1	1	1	1	1	1	1	1	1	1	1	1	1	1	1	1	1	1	1	1	1	1	1	1	1	1	1
LOC112448274	1	10893790	10893893	-	173	100	0	0	1	1	1	1	1	1	1	1	1	1	1	1	1	1	1	1	1	1	1	1	1	1	1	1	1	1	1	1	1	1	1	1	1	1	1	1	1	1	1	1	1
LOC112448280	1	11236789	11236895	+	173	100	0	0	1	1	1	1	1	1	1	1	1	1	1	1	1	1	1	1	1	1	1	1	1	1	1	1	1	1	1	1	1	1	1	1	1	1	1	1	1	1	1	1	1
NCAM2	1	15318870	15883243	-	173	100	0	0	1	1	1	1	1	1	1	1	1	1	1	1	1	1	1	1	1	1	1	1	1	1	1	1	1	1	1	1	1	1	1	1	1	1	1	1	1	1	1	1	1
TRNAC-GCA-2	1	16843916	16843987	-	172	99.422	1	0.578035	1	1	1	1	1	1	1	1	1	1	1	1	1	1	1	1	1	1	1	1	1	1	1	1	1	1	1	1	1	1	1	1	1	1	1	1	1	1	1	1	1
LOC112448283	1	17905595	17905700	+	173	100	0	0	1	1	1	1	1	1	1	1	1	1	1	1	1	1	1	1	1	1	1	1	1	1	1	1	1	1	1	1	1	1	1	1	1	1	1	1	1	1	1	1	1
TMPRSS15	1	18567941	18710975	+	173	100	0	0	1	1	1	1	1	1	1	1	1	1	1	1	1	1	1	1	1	1	1	1	1	1	1	1	1	1	1	1	1	1	1	1	1	1	1	1	1	1	1	1	1
CHODL	1	18712587	18736860	-	173	100	0	0	1	1	1	1	1	1	1	1	1	1	1	1	1	1	1	1	1	1	1	1	1	1	1	1	1	1	1	1	1	1	1	1	1	1	1	1	1	1	1	1	1
C1H21orf91	1	19227555	19261194	+	173	100	0	0	1	1	1	1	1	1	1	1	1	1	1	1	1	1	1	1	1	1	1	1	1	1	1	1	1	1	1	1	1	1	1	1	1	1	1	1	1	1	1	1	1
LOC112448355	1	19310021	19310127	+	173	100	0	0	1	1	1	1	1	1	1	1	1	1	1	1	1	1	1	1	1	1	1	1	1	1	1	1	1	1	1	1	1	1	1	1	1	1	1	1	1	1	1	1	1
LOC112447286	1	19328008	19419611	-	173	100	0	0	1	1	1	1	1	1	1	1	1	1	1	1	1	1	1	1	1	1	1	1	1	1	1	1	1	1	1	1	1	1	1	1	1	1	1	1	1	1	1	1	1
BTG3	1	19418162	19437171	+	173	100	0	0	1	1	1	1	1	1	1	1	1	1	1	1	1	1	1	1	1	1	1	1	1	1	1	1	1	1	1	1	1	1	1	1	1	1	1	1	1	1	1	1	1
CXADR	1	19437777	19502842	-	173	100	0	0	1	1	1	1	1	1	1	1	1	1	1	1	1	1	1	1	1	1	1	1	1	1	1	1	1	1	1	1	1	1	1	1	1	1	1	1	1	1	1	1	1
MIR125B-2	1	20385501	20385585	-	173	100	0	0	1	1	1	1	1	1	1	1	1	1	1	1	1	1	1	1	1	1	1	1	1	1	1	1	1	1	1	1	1	1	1	1	1	1	1	1	1	1	1	1	1
MIRLET7C	1	20434617	20434700	-	170	98.2659	3	1.7341	1	1	1	1	1	1	1	1	1	1	1	1	1	1	1	1	1	1	1	1	1	1	1	1	1	1	1	1	1	1	1	1	1	1	1	1	1	1	1	1	1
MIR99A	1	20435343	20435423	-	173	100	0	0	1	1	1	1	1	1	1	1	1	1	1	1	1	1	1	1	1	1	1	1	1	1	1	1	1	1	1	1	1	1	1	1	1	1	1	1	1	1	1	1	1
LOC112447287	1	20991748	21009134	+	173	100	0	0	1	1	1	1	1	1	1	1	1	1	1	1	1	1	1	1	1	1	1	1	1	1	1	1	1	1	1	1	1	1	1	1	1	1	1	1	1	1	1	1	1
USP25	1	21160222	21328467	-	173	100	0	0	1	1	1	1	1	1	1	1	1	1	1	1	1	1	1	1	1	1	1	1	1	1	1	1	1	1	1	1	1	1	1	1	1	1	1	1	1	1	1	1	1
LOC107132175	1	22093788	22297504	+	173	100	0	0	1	1	1	1	1	1	1	1	1	1	1	1	1	1	1	1	1	1	1	1	1	1	1	1	1	1	1	1	1	1	1	1	1	1	1	1	1	1	1	1	1
NRIP1	1	22189539	22196882	+	173	100	0	0	1	1	1	1	1	1	1	1	1	1	1	1	1	1	1	1	1	1	1	1	1	1	1	1	1	1	1	1	1	1	1	1	1	1	1	1	1	1	1	1	1
LOC104976614	1	22537936	22557035	+	173	100	0	0	1	1	1	1	1	1	1	1	1	1	1	1	1	1	1	1	1	1	1	1	1	1	1	1	1	1	1	1	1	1	1	1	1	1	1	1	1	1	1	1	1
LOC112447289	1	22602847	22613763	-	173	100	0	0	1	1	1	1	1	1	1	1	1	1	1	1	1	1	1	1	1	1	1	1	1	1	1	1	1	1	1	1	1	1	1	1	1	1	1	1	1	1	1	1	1
SAMSN1	1	22617489	22675629	+	173	100	0	0	1	1	1	1	1	1	1	1	1	1	1	1	1	1	1	1	1	1	1	1	1	1	1	1	1	1	1	1	1	1	1	1	1	1	1	1	1	1	1	1	1
LOC112447288	1	22662051	22677721	-	173	100	0	0	1	1	1	1	1	1	1	1	1	1	1	1	1	1	1	1	1	1	1	1	1	1	1	1	1	1	1	1	1	1	1	1	1	1	1	1	1	1	1	1	1
HSPA13	1	22783919	22794032	+	173	100	0	0	1	1	1	1	1	1	1	1	1	1	1	1	1	1	1	1	1	1	1	1	1	1	1	1	1	1	1	1	1	1	1	1	1	1	1	1	1	1	1	1	1
LOC518080	1	22806747	22906522	-	173	100	0	0	1	1	1	1	1	1	1	1	1	1	1	1	1	1	1	1	1	1	1	1	1	1	1	1	1	1	1	1	1	1	1	1	1	1	1	1	1	1	1	1	1
RBM11	1	22948041	22966832	-	173	100	0	0	1	1	1	1	1	1	1	1	1	1	1	1	1	1	1	1	1	1	1	1	1	1	1	1	1	1	1	1	1	1	1	1	1	1	1	1	1	1	1	1	1
LIPI	1	22966713	22989866	+	173	100	0	0	1	1	1	1	1	1	1	1	1	1	1	1	1	1	1	1	1	1	1	1	1	1	1	1	1	1	1	1	1	1	1	1	1	1	1	1	1	1	1	1	1
ROBO2	1	24412954	25068041	+	173	100	0	0	1	1	1	1	1	1	1	1	1	1	1	1	1	1	1	1	1	1	1	1	1	1	1	1	1	1	1	1	1	1	1	1	1	1	1	1	1	1	1	1	1
TRNAG-UCC	1	25943248	25943319	+	173	100	0	0	1	1	1	1	1	1	1	1	1	1	1	1	1	1	1	1	1	1	1	1	1	1	1	1	1	1	1	1	1	1	1	1	1	1	1	1	1	1	1	1	1
ROBO1	1	26116520	27412505	-	173	100	0	0	1	1	1	1	1	1	1	1	1	1	1	1	1	1	1	1	1	1	1	1	1	1	1	1	1	1	1	1	1	1	1	1	1	1	1	1	1	1	1	1	1
LOC100848584	1	27052952	27057793	+	173	100	0	0	1	1	1	1	1	1	1	1	1	1	1	1	1	1	1	1	1	1	1	1	1	1	1	1	1	1	1	1	1	1	1	1	1	1	1	1	1	1	1	1	1
TRNAC-GCA-3	1	27454135	27454206	-	173	100	0	0	1	1	1	1	1	1	1	1	1	1	1	1	1	1	1	1	1	1	1	1	1	1	1	1	1	1	1	1	1	1	1	1	1	1	1	1	1	1	1	1	1
TRNAC-ACA	1	28003710	28003781	-	173	100	0	0	1	1	1	1	1	1	1	1	1	1	1	1	1	1	1	1	1	1	1	1	1	1	1	1	1	1	1	1	1	1	1	1	1	1	1	1	1	1	1	1	1
TRNAS-GGA	1	28865322	28865393	-	172	99.422	1	0.578035	1	1	1	1	1	1	1	1	1	1	1	1	1	1	1	1	1	1	1	1	1	1	1	1	1	1	1	1	1	1	1	1	1	1	1	1	1	1	1	1	1
GBE1	1	29105747	29418948	-	173	100	0	0	1	1	1	1	1	1	1	1	1	1	1	1	1	1	1	1	1	1	1	1	1	1	1	1	1	1	1	1	1	1	1	1	1	1	1	1	1	1	1	1	1
TRNAC-GCA-4	1	29632505	29632577	+	171	98.8439	2	1.15607	1	1	1	1	1	1	1	1	1	1	1	1	1	1	1	1	1	1	1	1	1	1	1	1	1	1	1	1	1	1	1	1	1	1	1	1	1	1	1	1	1
LOC112446987	1	31241152	31245944	+	173	100	0	0	1	1	1	1	1	1	1	1	1	1	1	1	1	1	1	1	1	1	1	1	1	1	1	1	1	1	1	1	1	1	1	1	1	1	1	1	1	1	1	1	1
LOC112448288	1	31427541	31427643	+	172	99.422	1	0.578035	1	1	1	1	1	1	1	1	1	1	1	1	1	1	1	1	1	1	1	1	1	1	1	1	1	1	1	1	1	1	1	1	1	1	1	1	1	1	1	1	1
LOC112446988	1	31638501	31640607	-	173	100	0	0	1	1	1	1	1	1	1	1	1	1	1	1	1	1	1	1	1	1	1	1	1	1	1	1	1	1	1	1	1	1	1	1	1	1	1	1	1	1	1	1	1
CADM2	1	32827201	34102751	+	173	100	0	0	1	1	1	1	1	1	1	1	1	1	1	1	1	1	1	1	1	1	1	1	1	1	1	1	1	1	1	1	1	1	1	1	1	1	1	1	1	1	1	1	1
VGLL3	1	35064358	35123321	-	173	100	0	0	1	1	1	1	1	1	1	1	1	1	1	1	1	1	1	1	1	1	1	1	1	1	1	1	1	1	1	1	1	1	1	1	1	1	1	1	1	1	1	1	1
LOC101902812	1	35123100	35140849	+	173	100	0	0	1	1	1	1	1	1	1	1	1	1	1	1	1	1	1	1	1	1	1	1	1	1	1	1	1	1	1	1	1	1	1	1	1	1	1	1	1	1	1	1	1
CHMP2B	1	35381280	35415199	+	173	100	0	0	1	1	1	1	1	1	1	1	1	1	1	1	1	1	1	1	1	1	1	1	1	1	1	1	1	1	1	1	1	1	1	1	1	1	1	1	1	1	1	1	1
POU1F1	1	35417574	35435666	-	173	100	0	0	1	1	1	1	1	1	1	1	1	1	1	1	1	1	1	1	1	1	1	1	1	1	1	1	1	1	1	1	1	1	1	1	1	1	1	1	1	1	1	1	1
HTR1F	1	35997346	36011476	+	173	100	0	0	1	1	1	1	1	1	1	1	1	1	1	1	1	1	1	1	1	1	1	1	1	1	1	1	1	1	1	1	1	1	1	1	1	1	1	1	1	1	1	1	1
CGGBP1	1	36056802	36063724	-	173	100	0	0	1	1	1	1	1	1	1	1	1	1	1	1	1	1	1	1	1	1	1	1	1	1	1	1	1	1	1	1	1	1	1	1	1	1	1	1	1	1	1	1	1
ZNF654	1	36063775	36150217	+	172	99.422	1	0.578035	1	1	1	1	1	1	1	1	1	1	1	1	1	1	1	1	1	1	1	1	1	1	1	1	1	1	1	1	1	1	1	1	1	1	1	1	1	1	1	1	1
LOC104970809	1	36077705	36156487	-	173	100	0	0	1	1	1	1	1	1	1	1	1	1	1	1	1	1	1	1	1	1	1	1	1	1	1	1	1	1	1	1	1	1	1	1	1	1	1	1	1	1	1	1	1
C1H3orf38	1	36147118	36172675	+	173	100	0	0	1	1	1	1	1	1	1	1	1	1	1	1	1	1	1	1	1	1	1	1	1	1	1	1	1	1	1	1	1	1	1	1	1	1	1	1	1	1	1	1	1
LOC101904492	1	36175058	36201204	+	173	100	0	0	1	1	1	1	1	1	1	1	1	1	1	1	1	1	1	1	1	1	1	1	1	1	1	1	1	1	1	1	1	1	1	1	1	1	1	1	1	1	1	1	1
LOC112447291	1	36352498	36491408	+	173	100	0	0	1	1	1	1	1	1	1	1	1	1	1	1	1	1	1	1	1	1	1	1	1	1	1	1	1	1	1	1	1	1	1	1	1	1	1	1	1	1	1	1	1
EPHA3	1	37110624	37519280	+	173	100	0	0	1	1	1	1	1	1	1	1	1	1	1	1	1	1	1	1	1	1	1	1	1	1	1	1	1	1	1	1	1	1	1	1	1	1	1	1	1	1	1	1	1
PROS1	1	38203318	38267163	-	173	100	0	0	1	1	1	1	1	1	1	1	1	1	1	1	1	1	1	1	1	1	1	1	1	1	1	1	1	1	1	1	1	1	1	1	1	1	1	1	1	1	1	1	1
ARL13B	1	38275547	38353321	+	173	100	0	0	1	1	1	1	1	1	1	1	1	1	1	1	1	1	1	1	1	1	1	1	1	1	1	1	1	1	1	1	1	1	1	1	1	1	1	1	1	1	1	1	1
STX19	1	38315109	38331093	-	173	100	0	0	1	1	1	1	1	1	1	1	1	1	1	1	1	1	1	1	1	1	1	1	1	1	1	1	1	1	1	1	1	1	1	1	1	1	1	1	1	1	1	1	1
NSUN3	1	38360629	38420857	+	173	100	0	0	1	1	1	1	1	1	1	1	1	1	1	1	1	1	1	1	1	1	1	1	1	1	1	1	1	1	1	1	1	1	1	1	1	1	1	1	1	1	1	1	1
LOC782966	1	40948947	40950353	+	173	100	0	0	1	1	1	1	1	1	1	1	1	1	1	1	1	1	1	1	1	1	1	1	1	1	1	1	1	1	1	1	1	1	1	1	1	1	1	1	1	1	1	1	1
EPHA6	1	40974249	41996479	+	173	100	0	0	1	1	1	1	1	1	1	1	1	1	1	1	1	1	1	1	1	1	1	1	1	1	1	1	1	1	1	1	1	1	1	1	1	1	1	1	1	1	1	1	1
LOC112448282	1	41580371	41580476	-	172	99.422	1	0.578035	1	1	1	1	1	1	1	1	1	1	1	1	1	1	0	1	1	1	1	1	1	1	1	1	1	1	1	1	1	1	1	1	1	1	1	1	1	1	1	1	1
LOC112448361	1	41900214	41900320	+	173	100	0	0	1	1	1	1	1	1	1	1	1	1	1	1	1	1	1	1	1	1	1	1	1	1	1	1	1	1	1	1	1	1	1	1	1	1	1	1	1	1	1	1	1
ARL6	1	42010599	42049951	+	173	100	0	0	1	1	1	1	1	1	1	1	1	1	1	1	1	1	1	1	1	1	1	1	1	1	1	1	1	1	1	1	1	1	1	1	1	1	1	1	1	1	1	1	1
LOC101905242	1	42016839	42017535	+	173	100	0	0	1	1	1	1	1	1	1	1	1	1	1	1	1	1	1	1	1	1	1	1	1	1	1	1	1	1	1	1	1	1	1	1	1	1	1	1	1	1	1	1	1
CRYBG3	1	42070464	42197661	+	173	100	0	0	1	1	1	1	1	1	1	1	1	1	1	1	1	1	1	1	1	1	1	1	1	1	1	1	1	1	1	1	1	1	1	1	1	1	1	1	1	1	1	1	1
RIOX2	1	42194818	42230830	-	173	100	0	0	1	1	1	1	1	1	1	1	1	1	1	1	1	1	1	1	1	1	1	1	1	1	1	1	1	1	1	1	1	1	1	1	1	1	1	1	1	1	1	1	1
GABRR3	1	42241399	42294249	-	173	100	0	0	1	1	1	1	1	1	1	1	1	1	1	1	1	1	1	1	1	1	1	1	1	1	1	1	1	1	1	1	1	1	1	1	1	1	1	1	1	1	1	1	1
LOC783514	1	42310545	42311354	+	173	100	0	0	1	1	1	1	1	1	1	1	1	1	1	1	1	1	1	1	1	1	1	1	1	1	1	1	1	1	1	1	1	1	1	1	1	1	1	1	1	1	1	1	1
LOC101905600	1	42326818	42328023	+	173	100	0	0	1	1	1	1	1	1	1	1	1	1	1	1	1	1	1	1	1	1	1	1	1	1	1	1	1	1	1	1	1	1	1	1	1	1	1	1	1	1	1	1	1
LOC100140741	1	42338384	42339320	+	173	100	0	0	1	1	1	1	1	1	1	1	1	1	1	1	1	1	1	1	1	1	1	1	1	1	1	1	1	1	1	1	1	1	1	1	1	1	1	1	1	1	1	1	1
LOC783578	1	42347999	42348814	+	173	100	0	0	1	1	1	1	1	1	1	1	1	1	1	1	1	1	1	1	1	1	1	1	1	1	1	1	1	1	1	1	1	1	1	1	1	1	1	1	1	1	1	1	1
LOC783655	1	42369226	42370150	+	173	100	0	0	1	1	1	1	1	1	1	1	1	1	1	1	1	1	1	1	1	1	1	1	1	1	1	1	1	1	1	1	1	1	1	1	1	1	1	1	1	1	1	1	1
OR5AC2	1	42406456	42407388	+	173	100	0	0	1	1	1	1	1	1	1	1	1	1	1	1	1	1	1	1	1	1	1	1	1	1	1	1	1	1	1	1	1	1	1	1	1	1	1	1	1	1	1	1	1
OR5H6	1	42417293	42418243	+	173	100	0	0	1	1	1	1	1	1	1	1	1	1	1	1	1	1	1	1	1	1	1	1	1	1	1	1	1	1	1	1	1	1	1	1	1	1	1	1	1	1	1	1	1
OR5K3	1	42439998	42440924	+	173	100	0	0	1	1	1	1	1	1	1	1	1	1	1	1	1	1	1	1	1	1	1	1	1	1	1	1	1	1	1	1	1	1	1	1	1	1	1	1	1	1	1	1	1
LOC783812	1	42460442	42461380	+	173	100	0	0	1	1	1	1	1	1	1	1	1	1	1	1	1	1	1	1	1	1	1	1	1	1	1	1	1	1	1	1	1	1	1	1	1	1	1	1	1	1	1	1	1
LOC783843	1	42466133	42467104	+	173	100	0	0	1	1	1	1	1	1	1	1	1	1	1	1	1	1	1	1	1	1	1	1	1	1	1	1	1	1	1	1	1	1	1	1	1	1	1	1	1	1	1	1	1
LOC783884	1	42489776	42490705	+	173	100	0	0	1	1	1	1	1	1	1	1	1	1	1	1	1	1	1	1	1	1	1	1	1	1	1	1	1	1	1	1	1	1	1	1	1	1	1	1	1	1	1	1	1
LOC100139155	1	42519029	42519994	+	173	100	0	0	1	1	1	1	1	1	1	1	1	1	1	1	1	1	1	1	1	1	1	1	1	1	1	1	1	1	1	1	1	1	1	1	1	1	1	1	1	1	1	1	1
LOC783917	1	42547913	42548863	+	173	100	0	0	1	1	1	1	1	1	1	1	1	1	1	1	1	1	1	1	1	1	1	1	1	1	1	1	1	1	1	1	1	1	1	1	1	1	1	1	1	1	1	1	1
LOC783995	1	42571919	42572848	+	170	98.2659	3	1.7341	1	1	1	1	1	1	1	1	1	1	1	1	1	1	1	1	1	1	1	1	1	1	1	1	1	1	1	1	1	1	1	1	1	1	1	1	1	1	1	1	1
LOC789957	1	42592170	42593117	+	173	100	0	0	1	1	1	1	1	1	1	1	1	1	1	1	1	1	1	1	1	1	1	1	1	1	1	1	1	1	1	1	1	1	1	1	1	1	1	1	1	1	1	1	1
OR5K4	1	42661782	42662717	+	173	100	0	0	1	1	1	1	1	1	1	1	1	1	1	1	1	1	1	1	1	1	1	1	1	1	1	1	1	1	1	1	1	1	1	1	1	1	1	1	1	1	1	1	1
LOC785903	1	42685180	42687443	+	173	100	0	0	1	1	1	1	1	1	1	1	1	1	1	1	1	1	1	1	1	1	1	1	1	1	1	1	1	1	1	1	1	1	1	1	1	1	1	1	1	1	1	1	1
LOC112448299	1	42693078	42693180	+	173	100	0	0	1	1	1	1	1	1	1	1	1	1	1	1	1	1	1	1	1	1	1	1	1	1	1	1	1	1	1	1	1	1	1	1	1	1	1	1	1	1	1	1	1
LOC785875	1	42711857	42712786	+	173	100	0	0	1	1	1	1	1	1	1	1	1	1	1	1	1	1	1	1	1	1	1	1	1	1	1	1	1	1	1	1	1	1	1	1	1	1	1	1	1	1	1	1	1
LOC785848	1	42735409	42736335	+	172	99.422	1	0.578035	1	1	1	1	1	1	1	1	1	1	1	1	1	1	1	1	1	1	1	1	1	1	1	1	1	1	1	1	1	1	1	1	1	1	1	1	1	1	1	1	1
OR5K1	1	42792032	42793060	+	173	100	0	0	1	1	1	1	1	1	1	1	1	1	1	1	1	1	1	1	1	1	1	1	1	1	1	1	1	1	1	1	1	1	1	1	1	1	1	1	1	1	1	1	1
CLDND1	1	42822728	42830070	-	173	100	0	0	1	1	1	1	1	1	1	1	1	1	1	1	1	1	1	1	1	1	1	1	1	1	1	1	1	1	1	1	1	1	1	1	1	1	1	1	1	1	1	1	1
LOC100848517	1	42831977	42843211	-	173	100	0	0	1	1	1	1	1	1	1	1	1	1	1	1	1	1	1	1	1	1	1	1	1	1	1	1	1	1	1	1	1	1	1	1	1	1	1	1	1	1	1	1	1
GPR15	1	42839165	42841959	+	173	100	0	0	1	1	1	1	1	1	1	1	1	1	1	1	1	1	1	1	1	1	1	1	1	1	1	1	1	1	1	1	1	1	1	1	1	1	1	1	1	1	1	1	1
LOC112448337	1	42852845	42853007	-	173	100	0	0	1	1	1	1	1	1	1	1	1	1	1	1	1	1	1	1	1	1	1	1	1	1	1	1	1	1	1	1	1	1	1	1	1	1	1	1	1	1	1	1	1
CPOX	1	42888156	42901415	-	173	100	0	0	1	1	1	1	1	1	1	1	1	1	1	1	1	1	1	1	1	1	1	1	1	1	1	1	1	1	1	1	1	1	1	1	1	1	1	1	1	1	1	1	1
LOC100848540	1	42907983	42951617	+	173	100	0	0	1	1	1	1	1	1	1	1	1	1	1	1	1	1	1	1	1	1	1	1	1	1	1	1	1	1	1	1	1	1	1	1	1	1	1	1	1	1	1	1	1
LOC112448314	1	42916950	42917086	-	173	100	0	0	1	1	1	1	1	1	1	1	1	1	1	1	1	1	1	1	1	1	1	1	1	1	1	1	1	1	1	1	1	1	1	1	1	1	1	1	1	1	1	1	1
ST3GAL6	1	43023846	43111608	+	173	100	0	0	1	1	1	1	1	1	1	1	1	1	1	1	1	1	1	1	1	1	1	1	1	1	1	1	1	1	1	1	1	1	1	1	1	1	1	1	1	1	1	1	1
DCBLD2	1	43110008	43195152	-	173	100	0	0	1	1	1	1	1	1	1	1	1	1	1	1	1	1	1	1	1	1	1	1	1	1	1	1	1	1	1	1	1	1	1	1	1	1	1	1	1	1	1	1	1
LOC104970815	1	43116480	43120349	+	173	100	0	0	1	1	1	1	1	1	1	1	1	1	1	1	1	1	1	1	1	1	1	1	1	1	1	1	1	1	1	1	1	1	1	1	1	1	1	1	1	1	1	1	1
LOC112447292	1	43201030	43206775	+	173	100	0	0	1	1	1	1	1	1	1	1	1	1	1	1	1	1	1	1	1	1	1	1	1	1	1	1	1	1	1	1	1	1	1	1	1	1	1	1	1	1	1	1	1
COL8A1	1	43902264	44073697	+	173	100	0	0	1	1	1	1	1	1	1	1	1	1	1	1	1	1	1	1	1	1	1	1	1	1	1	1	1	1	1	1	1	1	1	1	1	1	1	1	1	1	1	1	1
CMSS1	1	44085848	44481333	+	173	100	0	0	1	1	1	1	1	1	1	1	1	1	1	1	1	1	1	1	1	1	1	1	1	1	1	1	1	1	1	1	1	1	1	1	1	1	1	1	1	1	1	1	1
FILIP1L	1	44112975	44402235	-	173	100	0	0	1	1	1	1	1	1	1	1	1	1	1	1	1	1	1	1	1	1	1	1	1	1	1	1	1	1	1	1	1	1	1	1	1	1	1	1	1	1	1	1	1
TMEM30C	1	44483383	44508874	+	173	100	0	0	1	1	1	1	1	1	1	1	1	1	1	1	1	1	1	1	1	1	1	1	1	1	1	1	1	1	1	1	1	1	1	1	1	1	1	1	1	1	1	1	1
TBC1D23	1	44555207	44612116	+	173	100	0	0	1	1	1	1	1	1	1	1	1	1	1	1	1	1	1	1	1	1	1	1	1	1	1	1	1	1	1	1	1	1	1	1	1	1	1	1	1	1	1	1	1
NIT2	1	44617538	44637554	+	173	100	0	0	1	1	1	1	1	1	1	1	1	1	1	1	1	1	1	1	1	1	1	1	1	1	1	1	1	1	1	1	1	1	1	1	1	1	1	1	1	1	1	1	1
TOMM70	1	44649050	44688384	-	173	100	0	0	1	1	1	1	1	1	1	1	1	1	1	1	1	1	1	1	1	1	1	1	1	1	1	1	1	1	1	1	1	1	1	1	1	1	1	1	1	1	1	1	1
LNP1	1	44688501	44729807	+	173	100	0	0	1	1	1	1	1	1	1	1	1	1	1	1	1	1	1	1	1	1	1	1	1	1	1	1	1	1	1	1	1	1	1	1	1	1	1	1	1	1	1	1	1
LOC529036	1	44751224	44847775	+	173	100	0	0	1	1	1	1	1	1	1	1	1	1	1	1	1	1	1	1	1	1	1	1	1	1	1	1	1	1	1	1	1	1	1	1	1	1	1	1	1	1	1	1	1
TMEM45A	1	44948306	45061347	+	173	100	0	0	1	1	1	1	1	1	1	1	1	1	1	1	1	1	1	1	1	1	1	1	1	1	1	1	1	1	1	1	1	1	1	1	1	1	1	1	1	1	1	1	1
ADGRG7	1	45082065	45145388	+	173	100	0	0	1	1	1	1	1	1	1	1	1	1	1	1	1	1	1	1	1	1	1	1	1	1	1	1	1	1	1	1	1	1	1	1	1	1	1	1	1	1	1	1	1
TFG	1	45156043	45188355	+	173	100	0	0	1	1	1	1	1	1	1	1	1	1	1	1	1	1	1	1	1	1	1	1	1	1	1	1	1	1	1	1	1	1	1	1	1	1	1	1	1	1	1	1	1
ABI3BP	1	45188665	45477101	-	173	100	0	0	1	1	1	1	1	1	1	1	1	1	1	1	1	1	1	1	1	1	1	1	1	1	1	1	1	1	1	1	1	1	1	1	1	1	1	1	1	1	1	1	1
IMPG2	1	45739046	45816760	-	173	100	0	0	1	1	1	1	1	1	1	1	1	1	1	1	1	1	1	1	1	1	1	1	1	1	1	1	1	1	1	1	1	1	1	1	1	1	1	1	1	1	1	1	1
SENP7	1	45817784	45988272	-	173	100	0	0	1	1	1	1	1	1	1	1	1	1	1	1	1	1	1	1	1	1	1	1	1	1	1	1	1	1	1	1	1	1	1	1	1	1	1	1	1	1	1	1	1
LOC524181	1	45962310	45987683	+	173	100	0	0	1	1	1	1	1	1	1	1	1	1	1	1	1	1	1	1	1	1	1	1	1	1	1	1	1	1	1	1	1	1	1	1	1	1	1	1	1	1	1	1	1
TRMT10C	1	45988248	45992514	+	173	100	0	0	1	1	1	1	1	1	1	1	1	1	1	1	1	1	1	1	1	1	1	1	1	1	1	1	1	1	1	1	1	1	1	1	1	1	1	1	1	1	1	1	1
PCNP	1	46002022	46016857	+	173	100	0	0	1	1	1	1	1	1	1	1	1	1	1	1	1	1	1	1	1	1	1	1	1	1	1	1	1	1	1	1	1	1	1	1	1	1	1	1	1	1	1	1	1
ZBTB11	1	46025950	46059966	-	173	100	0	0	1	1	1	1	1	1	1	1	1	1	1	1	1	1	1	1	1	1	1	1	1	1	1	1	1	1	1	1	1	1	1	1	1	1	1	1	1	1	1	1	1
RPL24	1	46061449	46066949	-	173	100	0	0	1	1	1	1	1	1	1	1	1	1	1	1	1	1	1	1	1	1	1	1	1	1	1	1	1	1	1	1	1	1	1	1	1	1	1	1	1	1	1	1	1
CEP97	1	46067023	46102255	+	173	100	0	0	1	1	1	1	1	1	1	1	1	1	1	1	1	1	1	1	1	1	1	1	1	1	1	1	1	1	1	1	1	1	1	1	1	1	1	1	1	1	1	1	1
NXPE3	1	46110262	46166066	+	173	100	0	0	1	1	1	1	1	1	1	1	1	1	1	1	1	1	1	1	1	1	1	1	1	1	1	1	1	1	1	1	1	1	1	1	1	1	1	1	1	1	1	1	1
NFKBIZ	1	46190242	46201252	+	173	100	0	0	1	1	1	1	1	1	1	1	1	1	1	1	1	1	1	1	1	1	1	1	1	1	1	1	1	1	1	1	1	1	1	1	1	1	1	1	1	1	1	1	1
LOC112448293	1	46209142	46209247	-	171	98.8439	2	1.15607	1	1	1	1	1	1	1	1	1	1	1	1	1	1	1	1	1	1	1	1	1	1	1	1	1	1	1	1	1	1	1	1	1	1	1	1	1	1	1	1	1
LOC112446989	1	46266718	46298874	+	173	100	0	0	1	1	1	1	1	1	1	1	1	1	1	1	1	1	1	1	1	1	1	1	1	1	1	1	1	1	1	1	1	1	1	1	1	1	1	1	1	1	1	1	1
ZPLD1	1	46856637	46940576	+	173	100	0	0	1	1	1	1	1	1	1	1	1	1	1	1	1	1	1	1	1	1	1	1	1	1	1	1	1	1	1	1	1	1	1	1	1	1	1	1	1	1	1	1	1
TRNAF-AAA	1	47578923	47578994	+	173	100	0	0	1	1	1	1	1	1	1	1	1	1	1	1	1	1	1	1	1	1	1	1	1	1	1	1	1	1	1	1	1	1	1	1	1	1	1	1	1	1	1	1	1
LOC112448303	1	48583190	48583251	-	172	99.422	1	0.578035	1	1	1	1	1	1	1	1	1	1	1	1	1	1	1	1	1	1	1	1	1	1	1	1	1	1	1	1	1	1	1	1	1	1	1	1	1	1	1	1	1
ALCAM	1	49930779	50162053	+	173	100	0	0	1	1	1	1	1	1	1	1	1	1	1	1	1	1	1	1	1	1	1	1	1	1	1	1	1	1	1	1	1	1	1	1	1	1	1	1	1	1	1	1	1
LOC112447293	1	50182150	50261743	+	173	100	0	0	1	1	1	1	1	1	1	1	1	1	1	1	1	1	1	1	1	1	1	1	1	1	1	1	1	1	1	1	1	1	1	1	1	1	1	1	1	1	1	1	1
CBLB	1	50255480	50481399	-	173	100	0	0	1	1	1	1	1	1	1	1	1	1	1	1	1	1	1	1	1	1	1	1	1	1	1	1	1	1	1	1	1	1	1	1	1	1	1	1	1	1	1	1	1
LOC112446991	1	51633479	51635434	-	173	100	0	0	1	1	1	1	1	1	1	1	1	1	1	1	1	1	1	1	1	1	1	1	1	1	1	1	1	1	1	1	1	1	1	1	1	1	1	1	1	1	1	1	1
LOC100848469	1	51788159	51794236	+	173	100	0	0	1	1	1	1	1	1	1	1	1	1	1	1	1	1	1	1	1	1	1	1	1	1	1	1	1	1	1	1	1	1	1	1	1	1	1	1	1	1	1	1	1
MIR2286	1	51788401	51788474	-	173	100	0	0	1	1	1	1	1	1	1	1	1	1	1	1	1	1	1	1	1	1	1	1	1	1	1	1	1	1	1	1	1	1	1	1	1	1	1	1	1	1	1	1	1
CCDC54	1	51940449	51941811	+	173	100	0	0	1	1	1	1	1	1	1	1	1	1	1	1	1	1	1	1	1	1	1	1	1	1	1	1	1	1	1	1	1	1	1	1	1	1	1	1	1	1	1	1	1
BBX	1	52133106	52431202	+	173	100	0	0	1	1	1	1	1	1	1	1	1	1	1	1	1	1	1	1	1	1	1	1	1	1	1	1	1	1	1	1	1	1	1	1	1	1	1	1	1	1	1	1	1
LOC101910021	1	52551257	52594343	+	173	100	0	0	1	1	1	1	1	1	1	1	1	1	1	1	1	1	1	1	1	1	1	1	1	1	1	1	1	1	1	1	1	1	1	1	1	1	1	1	1	1	1	1	1
LOC112447295	1	52611523	52646016	-	173	100	0	0	1	1	1	1	1	1	1	1	1	1	1	1	1	1	1	1	1	1	1	1	1	1	1	1	1	1	1	1	1	1	1	1	1	1	1	1	1	1	1	1	1
LOC112447294	1	52658754	52708023	-	173	100	0	0	1	1	1	1	1	1	1	1	1	1	1	1	1	1	1	1	1	1	1	1	1	1	1	1	1	1	1	1	1	1	1	1	1	1	1	1	1	1	1	1	1
LOC112447296	1	52690247	52705135	+	173	100	0	0	1	1	1	1	1	1	1	1	1	1	1	1	1	1	1	1	1	1	1	1	1	1	1	1	1	1	1	1	1	1	1	1	1	1	1	1	1	1	1	1	1
CD47	1	52710622	52777933	-	173	100	0	0	1	1	1	1	1	1	1	1	1	1	1	1	1	1	1	1	1	1	1	1	1	1	1	1	1	1	1	1	1	1	1	1	1	1	1	1	1	1	1	1	1
LOC112447297	1	52787957	52802562	+	173	100	0	0	1	1	1	1	1	1	1	1	1	1	1	1	1	1	1	1	1	1	1	1	1	1	1	1	1	1	1	1	1	1	1	1	1	1	1	1	1	1	1	1	1
IFT57	1	52879906	52953385	-	173	100	0	0	1	1	1	1	1	1	1	1	1	1	1	1	1	1	1	1	1	1	1	1	1	1	1	1	1	1	1	1	1	1	1	1	1	1	1	1	1	1	1	1	1
HHLA2	1	52998541	53112674	+	173	100	0	0	1	1	1	1	1	1	1	1	1	1	1	1	1	1	1	1	1	1	1	1	1	1	1	1	1	1	1	1	1	1	1	1	1	1	1	1	1	1	1	1	1
MYH15	1	53112572	53260938	-	173	100	0	0	1	1	1	1	1	1	1	1	1	1	1	1	1	1	1	1	1	1	1	1	1	1	1	1	1	1	1	1	1	1	1	1	1	1	1	1	1	1	1	1	1
CIP2A	1	53309747	53338782	-	173	100	0	0	1	1	1	1	1	1	1	1	1	1	1	1	1	1	1	1	1	1	1	1	1	1	1	1	1	1	1	1	1	1	1	1	1	1	1	1	1	1	1	1	1
DZIP3	1	53338813	53468674	+	173	100	0	0	1	1	1	1	1	1	1	1	1	1	1	1	1	1	1	1	1	1	1	1	1	1	1	1	1	1	1	1	1	1	1	1	1	1	1	1	1	1	1	1	1
TRAT1	1	53562091	53626467	+	173	100	0	0	1	1	1	1	1	1	1	1	1	1	1	1	1	1	1	1	1	1	1	1	1	1	1	1	1	1	1	1	1	1	1	1	1	1	1	1	1	1	1	1	1
MORC1	1	53721952	53883074	-	173	100	0	0	1	1	1	1	1	1	1	1	1	1	1	1	1	1	1	1	1	1	1	1	1	1	1	1	1	1	1	1	1	1	1	1	1	1	1	1	1	1	1	1	1
C1H3orf85	1	53901807	53919628	+	173	100	0	0	1	1	1	1	1	1	1	1	1	1	1	1	1	1	1	1	1	1	1	1	1	1	1	1	1	1	1	1	1	1	1	1	1	1	1	1	1	1	1	1	1
DPPA2	1	54058687	54070616	-	173	100	0	0	1	1	1	1	1	1	1	1	1	1	1	1	1	1	1	1	1	1	1	1	1	1	1	1	1	1	1	1	1	1	1	1	1	1	1	1	1	1	1	1	1
DPPA4	1	54084686	54095829	-	173	100	0	0	1	1	1	1	1	1	1	1	1	1	1	1	1	1	1	1	1	1	1	1	1	1	1	1	1	1	1	1	1	1	1	1	1	1	1	1	1	1	1	1	1
LOC112446992	1	54628747	54629081	-	172	99.422	1	0.578035	1	1	1	1	1	1	1	1	1	1	1	1	1	1	1	1	1	1	1	1	1	1	1	1	1	1	1	1	1	1	1	1	1	1	1	1	1	1	1	1	1
LOC112448372	1	55223400	55223505	+	173	100	0	0	1	1	1	1	1	1	1	1	1	1	1	1	1	1	1	1	1	1	1	1	1	1	1	1	1	1	1	1	1	1	1	1	1	1	1	1	1	1	1	1	1
LOC112446993	1	55309993	55314932	+	173	100	0	0	1	1	1	1	1	1	1	1	1	1	1	1	1	1	1	1	1	1	1	1	1	1	1	1	1	1	1	1	1	1	1	1	1	1	1	1	1	1	1	1	1
TRNAE-UUC	1	55362509	55362580	-	170	98.2659	3	1.7341	1	1	1	1	1	1	1	1	1	1	1	1	1	1	1	1	1	1	1	1	1	1	1	1	1	1	1	1	1	1	1	1	1	1	1	1	1	1	1	1	1
LOC112448254	1	55750680	55751569	-	173	100	0	0	1	1	1	1	1	1	1	1	1	1	1	1	1	1	1	1	1	1	1	1	1	1	1	1	1	1	1	1	1	1	1	1	1	1	1	1	1	1	1	1	1
NECTIN3	1	55893383	56134457	+	173	100	0	0	1	1	1	1	1	1	1	1	1	1	1	1	1	1	1	1	1	1	1	1	1	1	1	1	1	1	1	1	1	1	1	1	1	1	1	1	1	1	1	1	1
CD96	1	56306163	56402860	+	173	100	0	0	1	1	1	1	1	1	1	1	1	1	1	1	1	1	1	1	1	1	1	1	1	1	1	1	1	1	1	1	1	1	1	1	1	1	1	1	1	1	1	1	1
ZBED2	1	56342326	56345962	-	173	100	0	0	1	1	1	1	1	1	1	1	1	1	1	1	1	1	1	1	1	1	1	1	1	1	1	1	1	1	1	1	1	1	1	1	1	1	1	1	1	1	1	1	1
LOC104970843	1	56403461	56424748	-	173	100	0	0	1	1	1	1	1	1	1	1	1	1	1	1	1	1	1	1	1	1	1	1	1	1	1	1	1	1	1	1	1	1	1	1	1	1	1	1	1	1	1	1	1
PLCXD2	1	56425438	56482240	+	173	100	0	0	1	1	1	1	1	1	1	1	1	1	1	1	1	1	1	1	1	1	1	1	1	1	1	1	1	1	1	1	1	1	1	1	1	1	1	1	1	1	1	1	1
PHLDB2	1	56486671	56728529	+	173	100	0	0	1	1	1	1	1	1	1	1	1	1	1	1	1	1	1	1	1	1	1	1	1	1	1	1	1	1	1	1	1	1	1	1	1	1	1	1	1	1	1	1	1
LOC112447299	1	56510565	56513439	-	173	100	0	0	1	1	1	1	1	1	1	1	1	1	1	1	1	1	1	1	1	1	1	1	1	1	1	1	1	1	1	1	1	1	1	1	1	1	1	1	1	1	1	1	1
LOC112447298	1	56537897	56574715	-	173	100	0	0	1	1	1	1	1	1	1	1	1	1	1	1	1	1	1	1	1	1	1	1	1	1	1	1	1	1	1	1	1	1	1	1	1	1	1	1	1	1	1	1	1
ABHD10	1	56737576	56750713	+	173	100	0	0	1	1	1	1	1	1	1	1	1	1	1	1	1	1	1	1	1	1	1	1	1	1	1	1	1	1	1	1	1	1	1	1	1	1	1	1	1	1	1	1	1
TAGLN3	1	56759807	56773635	+	173	100	0	0	1	1	1	1	1	1	1	1	1	1	1	1	1	1	1	1	1	1	1	1	1	1	1	1	1	1	1	1	1	1	1	1	1	1	1	1	1	1	1	1	1
LOC112447300	1	56777588	56779589	-	38	21.9653	135	78.0347	0	0	0	0	0	0	0	0	0	0	0	1	0	0	0	0	0	1	0	0	0	0	0	0	1	0	1	0	0	0	0	0	0	1	0	0	0	0	1	1	0
TMPRSS7	1	56831560	56872261	+	173	100	0	0	1	1	1	1	1	1	1	1	1	1	1	1	1	1	1	1	1	1	1	1	1	1	1	1	1	1	1	1	1	1	1	1	1	1	1	1	1	1	1	1	1
C1H3orf52	1	56882878	56924372	+	173	100	0	0	1	1	1	1	1	1	1	1	1	1	1	1	1	1	1	1	1	1	1	1	1	1	1	1	1	1	1	1	1	1	1	1	1	1	1	1	1	1	1	1	1
GCSAM	1	56930218	56944239	-	173	100	0	0	1	1	1	1	1	1	1	1	1	1	1	1	1	1	1	1	1	1	1	1	1	1	1	1	1	1	1	1	1	1	1	1	1	1	1	1	1	1	1	1	1
SLC9C1	1	56951745	57065950	-	173	100	0	0	1	1	1	1	1	1	1	1	1	1	1	1	1	1	1	1	1	1	1	1	1	1	1	1	1	1	1	1	1	1	1	1	1	1	1	1	1	1	1	1	1
CD200	1	57075215	57206343	+	173	100	0	0	1	1	1	1	1	1	1	1	1	1	1	1	1	1	1	1	1	1	1	1	1	1	1	1	1	1	1	1	1	1	1	1	1	1	1	1	1	1	1	1	1
LOC104970846	1	57077038	57088355	-	173	100	0	0	1	1	1	1	1	1	1	1	1	1	1	1	1	1	1	1	1	1	1	1	1	1	1	1	1	1	1	1	1	1	1	1	1	1	1	1	1	1	1	1	1
BTLA	1	57227665	57261738	-	173	100	0	0	1	1	1	1	1	1	1	1	1	1	1	1	1	1	1	1	1	1	1	1	1	1	1	1	1	1	1	1	1	1	1	1	1	1	1	1	1	1	1	1	1
ATG3	1	57309112	57343709	-	173	100	0	0	1	1	1	1	1	1	1	1	1	1	1	1	1	1	1	1	1	1	1	1	1	1	1	1	1	1	1	1	1	1	1	1	1	1	1	1	1	1	1	1	1
SLC35A5	1	57343805	57364456	+	173	100	0	0	1	1	1	1	1	1	1	1	1	1	1	1	1	1	1	1	1	1	1	1	1	1	1	1	1	1	1	1	1	1	1	1	1	1	1	1	1	1	1	1	1
CCDC80	1	57376258	57478031	-	173	100	0	0	1	1	1	1	1	1	1	1	1	1	1	1	1	1	1	1	1	1	1	1	1	1	1	1	1	1	1	1	1	1	1	1	1	1	1	1	1	1	1	1	1
LOC112447301	1	57430379	57452004	+	173	100	0	0	1	1	1	1	1	1	1	1	1	1	1	1	1	1	1	1	1	1	1	1	1	1	1	1	1	1	1	1	1	1	1	1	1	1	1	1	1	1	1	1	1
LOC100335828	1	57569423	57599572	-	173	100	0	0	1	1	1	1	1	1	1	1	1	1	1	1	1	1	1	1	1	1	1	1	1	1	1	1	1	1	1	1	1	1	1	1	1	1	1	1	1	1	1	1	1
CD200R1L	1	57618098	57681123	-	173	100	0	0	1	1	1	1	1	1	1	1	1	1	1	1	1	1	1	1	1	1	1	1	1	1	1	1	1	1	1	1	1	1	1	1	1	1	1	1	1	1	1	1	1
GTPBP8	1	57707959	57797654	+	173	100	0	0	1	1	1	1	1	1	1	1	1	1	1	1	1	1	1	1	1	1	1	1	1	1	1	1	1	1	1	1	1	1	1	1	1	1	1	1	1	1	1	1	1
NEPRO	1	57725471	57740989	-	173	100	0	0	1	1	1	1	1	1	1	1	1	1	1	1	1	1	1	1	1	1	1	1	1	1	1	1	1	1	1	1	1	1	1	1	1	1	1	1	1	1	1	1	1
BOC	1	57943521	58023212	+	173	100	0	0	1	1	1	1	1	1	1	1	1	1	1	1	1	1	1	1	1	1	1	1	1	1	1	1	1	1	1	1	1	1	1	1	1	1	1	1	1	1	1	1	1
CFAP44	1	58025061	58137719	-	173	100	0	0	1	1	1	1	1	1	1	1	1	1	1	1	1	1	1	1	1	1	1	1	1	1	1	1	1	1	1	1	1	1	1	1	1	1	1	1	1	1	1	1	1
SPICE1	1	58141825	58199854	-	173	100	0	0	1	1	1	1	1	1	1	1	1	1	1	1	1	1	1	1	1	1	1	1	1	1	1	1	1	1	1	1	1	1	1	1	1	1	1	1	1	1	1	1	1
SIDT1	1	58218233	58330060	+	173	100	0	0	1	1	1	1	1	1	1	1	1	1	1	1	1	1	1	1	1	1	1	1	1	1	1	1	1	1	1	1	1	1	1	1	1	1	1	1	1	1	1	1	1
LOC112448360	1	58290866	58290972	+	170	98.2659	3	1.7341	1	1	1	1	1	1	1	1	1	1	1	1	1	1	1	1	1	1	1	1	1	1	1	1	1	1	1	1	1	1	1	1	1	1	1	1	1	1	1	1	1
USF3	1	58317329	58392029	-	173	100	0	0	1	1	1	1	1	1	1	1	1	1	1	1	1	1	1	1	1	1	1	1	1	1	1	1	1	1	1	1	1	1	1	1	1	1	1	1	1	1	1	1	1
LOC101908760	1	58392333	58398928	+	173	100	0	0	1	1	1	1	1	1	1	1	1	1	1	1	1	1	1	1	1	1	1	1	1	1	1	1	1	1	1	1	1	1	1	1	1	1	1	1	1	1	1	1	1
LOC112447302	1	58399580	58403096	+	173	100	0	0	1	1	1	1	1	1	1	1	1	1	1	1	1	1	1	1	1	1	1	1	1	1	1	1	1	1	1	1	1	1	1	1	1	1	1	1	1	1	1	1	1
NAA50	1	58401443	58433793	-	173	100	0	0	1	1	1	1	1	1	1	1	1	1	1	1	1	1	1	1	1	1	1	1	1	1	1	1	1	1	1	1	1	1	1	1	1	1	1	1	1	1	1	1	1
LOC112447303	1	58418441	58425065	+	173	100	0	0	1	1	1	1	1	1	1	1	1	1	1	1	1	1	1	1	1	1	1	1	1	1	1	1	1	1	1	1	1	1	1	1	1	1	1	1	1	1	1	1	1
ATP6V1A	1	58434388	58495207	+	173	100	0	0	1	1	1	1	1	1	1	1	1	1	1	1	1	1	1	1	1	1	1	1	1	1	1	1	1	1	1	1	1	1	1	1	1	1	1	1	1	1	1	1	1
GRAMD1C	1	58518839	58618293	+	173	100	0	0	1	1	1	1	1	1	1	1	1	1	1	1	1	1	1	1	1	1	1	1	1	1	1	1	1	1	1	1	1	1	1	1	1	1	1	1	1	1	1	1	1
ZDHHC23	1	58619097	58633956	+	173	100	0	0	1	1	1	1	1	1	1	1	1	1	1	1	1	1	1	1	1	1	1	1	1	1	1	1	1	1	1	1	1	1	1	1	1	1	1	1	1	1	1	1	1
CCDC191	1	58635981	58735209	-	173	100	0	0	1	1	1	1	1	1	1	1	1	1	1	1	1	1	1	1	1	1	1	1	1	1	1	1	1	1	1	1	1	1	1	1	1	1	1	1	1	1	1	1	1
QTRT2	1	58735288	58761892	+	173	100	0	0	1	1	1	1	1	1	1	1	1	1	1	1	1	1	1	1	1	1	1	1	1	1	1	1	1	1	1	1	1	1	1	1	1	1	1	1	1	1	1	1	1
DRD3	1	58790376	58837945	-	173	100	0	0	1	1	1	1	1	1	1	1	1	1	1	1	1	1	1	1	1	1	1	1	1	1	1	1	1	1	1	1	1	1	1	1	1	1	1	1	1	1	1	1	1
LOC112448369	1	58862903	58863009	-	173	100	0	0	1	1	1	1	1	1	1	1	1	1	1	1	1	1	1	1	1	1	1	1	1	1	1	1	1	1	1	1	1	1	1	1	1	1	1	1	1	1	1	1	1
TIGIT	1	58926684	58945590	+	173	100	0	0	1	1	1	1	1	1	1	1	1	1	1	1	1	1	1	1	1	1	1	1	1	1	1	1	1	1	1	1	1	1	1	1	1	1	1	1	1	1	1	1	1
MIR568	1	58953786	58953879	-	173	100	0	0	1	1	1	1	1	1	1	1	1	1	1	1	1	1	1	1	1	1	1	1	1	1	1	1	1	1	1	1	1	1	1	1	1	1	1	1	1	1	1	1	1
ZBTB20	1	59813275	59815081	-	173	100	0	0	1	1	1	1	1	1	1	1	1	1	1	1	1	1	1	1	1	1	1	1	1	1	1	1	1	1	1	1	1	1	1	1	1	1	1	1	1	1	1	1	1
LOC112446994	1	59983090	60041507	-	173	100	0	0	1	1	1	1	1	1	1	1	1	1	1	1	1	1	1	1	1	1	1	1	1	1	1	1	1	1	1	1	1	1	1	1	1	1	1	1	1	1	1	1	1
TRNAS-GGA-2	1	60023243	60023314	+	173	100	0	0	1	1	1	1	1	1	1	1	1	1	1	1	1	1	1	1	1	1	1	1	1	1	1	1	1	1	1	1	1	1	1	1	1	1	1	1	1	1	1	1	1
LOC112446995	1	60052375	60060096	-	173	100	0	0	1	1	1	1	1	1	1	1	1	1	1	1	1	1	1	1	1	1	1	1	1	1	1	1	1	1	1	1	1	1	1	1	1	1	1	1	1	1	1	1	1
GAP43	1	60306675	60407777	+	173	100	0	0	1	1	1	1	1	1	1	1	1	1	1	1	1	1	1	1	1	1	1	1	1	1	1	1	1	1	1	1	1	1	1	1	1	1	1	1	1	1	1	1	1
LSAMP	1	60476761	61192322	-	173	100	0	0	1	1	1	1	1	1	1	1	1	1	1	1	1	1	1	1	1	1	1	1	1	1	1	1	1	1	1	1	1	1	1	1	1	1	1	1	1	1	1	1	1
TRNAK-UUU	1	60944119	60944191	-	172	99.422	1	0.578035	1	1	1	1	1	1	1	1	1	1	1	1	1	1	1	1	1	1	1	1	1	1	1	1	1	1	1	1	1	1	1	1	1	1	1	1	1	1	1	1	1
TRNAC-GCA-5	1	61251927	61251998	-	173	100	0	0	1	1	1	1	1	1	1	1	1	1	1	1	1	1	1	1	1	1	1	1	1	1	1	1	1	1	1	1	1	1	1	1	1	1	1	1	1	1	1	1	1
TRNAR-GCG	1	62419503	62419574	+	173	100	0	0	1	1	1	1	1	1	1	1	1	1	1	1	1	1	1	1	1	1	1	1	1	1	1	1	1	1	1	1	1	1	1	1	1	1	1	1	1	1	1	1	1
IGSF11	1	63748149	63893014	-	173	100	0	0	1	1	1	1	1	1	1	1	1	1	1	1	1	1	1	1	1	1	1	1	1	1	1	1	1	1	1	1	1	1	1	1	1	1	1	1	1	1	1	1	1
LOC101901963	1	63893081	63922744	+	173	100	0	0	1	1	1	1	1	1	1	1	1	1	1	1	1	1	1	1	1	1	1	1	1	1	1	1	1	1	1	1	1	1	1	1	1	1	1	1	1	1	1	1	1
C1H3orf30	1	63957247	63972269	+	173	100	0	0	1	1	1	1	1	1	1	1	1	1	1	1	1	1	1	1	1	1	1	1	1	1	1	1	1	1	1	1	1	1	1	1	1	1	1	1	1	1	1	1	1
UPK1B	1	63981479	64010646	+	173	100	0	0	1	1	1	1	1	1	1	1	1	1	1	1	1	1	1	1	1	1	1	1	1	1	1	1	1	1	1	1	1	1	1	1	1	1	1	1	1	1	1	1	1
B4GALT4	1	64019129	64050092	-	173	100	0	0	1	1	1	1	1	1	1	1	1	1	1	1	1	1	1	1	1	1	1	1	1	1	1	1	1	1	1	1	1	1	1	1	1	1	1	1	1	1	1	1	1
LOC101902067	1	64078230	64082714	-	173	100	0	0	1	1	1	1	1	1	1	1	1	1	1	1	1	1	1	1	1	1	1	1	1	1	1	1	1	1	1	1	1	1	1	1	1	1	1	1	1	1	1	1	1
ARHGAP31	1	64083098	64205638	+	173	100	0	0	1	1	1	1	1	1	1	1	1	1	1	1	1	1	1	1	1	1	1	1	1	1	1	1	1	1	1	1	1	1	1	1	1	1	1	1	1	1	1	1	1
TMEM39A	1	64211527	64240559	-	173	100	0	0	1	1	1	1	1	1	1	1	1	1	1	1	1	1	1	1	1	1	1	1	1	1	1	1	1	1	1	1	1	1	1	1	1	1	1	1	1	1	1	1	1
POGLUT1	1	64246626	64269696	+	173	100	0	0	1	1	1	1	1	1	1	1	1	1	1	1	1	1	1	1	1	1	1	1	1	1	1	1	1	1	1	1	1	1	1	1	1	1	1	1	1	1	1	1	1
TIMMDC1	1	64275346	64295453	+	173	100	0	0	1	1	1	1	1	1	1	1	1	1	1	1	1	1	1	1	1	1	1	1	1	1	1	1	1	1	1	1	1	1	1	1	1	1	1	1	1	1	1	1	1
CD80	1	64296500	64326059	-	173	100	0	0	1	1	1	1	1	1	1	1	1	1	1	1	1	1	1	1	1	1	1	1	1	1	1	1	1	1	1	1	1	1	1	1	1	1	1	1	1	1	1	1	1
LOC112447304	1	64304735	64307474	+	173	100	0	0	1	1	1	1	1	1	1	1	1	1	1	1	1	1	1	1	1	1	1	1	1	1	1	1	1	1	1	1	1	1	1	1	1	1	1	1	1	1	1	1	1
ADPRH	1	64334244	64344535	+	173	100	0	0	1	1	1	1	1	1	1	1	1	1	1	1	1	1	1	1	1	1	1	1	1	1	1	1	1	1	1	1	1	1	1	1	1	1	1	1	1	1	1	1	1
PLA1A	1	64346848	64396118	+	173	100	0	0	1	1	1	1	1	1	1	1	1	1	1	1	1	1	1	1	1	1	1	1	1	1	1	1	1	1	1	1	1	1	1	1	1	1	1	1	1	1	1	1	1
LOC104970868	1	64377545	64388675	-	173	100	0	0	1	1	1	1	1	1	1	1	1	1	1	1	1	1	1	1	1	1	1	1	1	1	1	1	1	1	1	1	1	1	1	1	1	1	1	1	1	1	1	1	1
POPDC2	1	64397362	64415670	-	173	100	0	0	1	1	1	1	1	1	1	1	1	1	1	1	1	1	1	1	1	1	1	1	1	1	1	1	1	1	1	1	1	1	1	1	1	1	1	1	1	1	1	1	1
COX17	1	64425088	64432940	-	173	100	0	0	1	1	1	1	1	1	1	1	1	1	1	1	1	1	1	1	1	1	1	1	1	1	1	1	1	1	1	1	1	1	1	1	1	1	1	1	1	1	1	1	1
MAATS1	1	64451355	64564605	+	173	100	0	0	1	1	1	1	1	1	1	1	1	1	1	1	1	1	1	1	1	1	1	1	1	1	1	1	1	1	1	1	1	1	1	1	1	1	1	1	1	1	1	1	1
NR1I2	1	64605021	64639474	+	173	100	0	0	1	1	1	1	1	1	1	1	1	1	1	1	1	1	1	1	1	1	1	1	1	1	1	1	1	1	1	1	1	1	1	1	1	1	1	1	1	1	1	1	1
GSK3B	1	64641320	64861983	-	173	100	0	0	1	1	1	1	1	1	1	1	1	1	1	1	1	1	1	1	1	1	1	1	1	1	1	1	1	1	1	1	1	1	1	1	1	1	1	1	1	1	1	1	1
MIR6529B	1	64851598	64851687	+	173	100	0	0	1	1	1	1	1	1	1	1	1	1	1	1	1	1	1	1	1	1	1	1	1	1	1	1	1	1	1	1	1	1	1	1	1	1	1	1	1	1	1	1	1
MIR6529A	1	64851604	64851682	-	173	100	0	0	1	1	1	1	1	1	1	1	1	1	1	1	1	1	1	1	1	1	1	1	1	1	1	1	1	1	1	1	1	1	1	1	1	1	1	1	1	1	1	1	1
LOC112447305	1	64905958	64912172	+	173	100	0	0	1	1	1	1	1	1	1	1	1	1	1	1	1	1	1	1	1	1	1	1	1	1	1	1	1	1	1	1	1	1	1	1	1	1	1	1	1	1	1	1	1
GPR156	1	64938042	65046876	-	173	100	0	0	1	1	1	1	1	1	1	1	1	1	1	1	1	1	1	1	1	1	1	1	1	1	1	1	1	1	1	1	1	1	1	1	1	1	1	1	1	1	1	1	1
LOC101906506	1	65046995	65048567	+	173	100	0	0	1	1	1	1	1	1	1	1	1	1	1	1	1	1	1	1	1	1	1	1	1	1	1	1	1	1	1	1	1	1	1	1	1	1	1	1	1	1	1	1	1
LRRC58	1	65078552	65096582	-	173	100	0	0	1	1	1	1	1	1	1	1	1	1	1	1	1	1	1	1	1	1	1	1	1	1	1	1	1	1	1	1	1	1	1	1	1	1	1	1	1	1	1	1	1
FSTL1	1	65138522	65198381	-	173	100	0	0	1	1	1	1	1	1	1	1	1	1	1	1	1	1	1	1	1	1	1	1	1	1	1	1	1	1	1	1	1	1	1	1	1	1	1	1	1	1	1	1	1
LOC112447306	1	65285901	65289417	-	173	100	0	0	1	1	1	1	1	1	1	1	1	1	1	1	1	1	1	1	1	1	1	1	1	1	1	1	1	1	1	1	1	1	1	1	1	1	1	1	1	1	1	1	1
NDUFB4	1	65318371	65324509	+	173	100	0	0	1	1	1	1	1	1	1	1	1	1	1	1	1	1	1	1	1	1	1	1	1	1	1	1	1	1	1	1	1	1	1	1	1	1	1	1	1	1	1	1	1
HGD	1	65337969	65380604	-	173	100	0	0	1	1	1	1	1	1	1	1	1	1	1	1	1	1	1	1	1	1	1	1	1	1	1	1	1	1	1	1	1	1	1	1	1	1	1	1	1	1	1	1	1
RABL3	1	65387676	65433970	-	173	100	0	0	1	1	1	1	1	1	1	1	1	1	1	1	1	1	1	1	1	1	1	1	1	1	1	1	1	1	1	1	1	1	1	1	1	1	1	1	1	1	1	1	1
GTF2E1	1	65434216	65469720	+	173	100	0	0	1	1	1	1	1	1	1	1	1	1	1	1	1	1	1	1	1	1	1	1	1	1	1	1	1	1	1	1	1	1	1	1	1	1	1	1	1	1	1	1	1
LOC112448312	1	65444286	65444418	-	173	100	0	0	1	1	1	1	1	1	1	1	1	1	1	1	1	1	1	1	1	1	1	1	1	1	1	1	1	1	1	1	1	1	1	1	1	1	1	1	1	1	1	1	1
STXBP5L	1	65607554	65935104	+	173	100	0	0	1	1	1	1	1	1	1	1	1	1	1	1	1	1	1	1	1	1	1	1	1	1	1	1	1	1	1	1	1	1	1	1	1	1	1	1	1	1	1	1	1
POLQ	1	65870938	66050305	-	173	100	0	0	1	1	1	1	1	1	1	1	1	1	1	1	1	1	1	1	1	1	1	1	1	1	1	1	1	1	1	1	1	1	1	1	1	1	1	1	1	1	1	1	1
ARGFX	1	66079635	66088073	+	173	100	0	0	1	1	1	1	1	1	1	1	1	1	1	1	1	1	1	1	1	1	1	1	1	1	1	1	1	1	1	1	1	1	1	1	1	1	1	1	1	1	1	1	1
FBXO40	1	66092226	66111702	+	173	100	0	0	1	1	1	1	1	1	1	1	1	1	1	1	1	1	1	1	1	1	1	1	1	1	1	1	1	1	1	1	1	1	1	1	1	1	1	1	1	1	1	1	1
HCLS1	1	66112078	66145729	-	173	100	0	0	1	1	1	1	1	1	1	1	1	1	1	1	1	1	1	1	1	1	1	1	1	1	1	1	1	1	1	1	1	1	1	1	1	1	1	1	1	1	1	1	1
GOLGB1	1	66150513	66226718	-	173	100	0	0	1	1	1	1	1	1	1	1	1	1	1	1	1	1	1	1	1	1	1	1	1	1	1	1	1	1	1	1	1	1	1	1	1	1	1	1	1	1	1	1	1
IQCB1	1	66248434	66294006	-	173	100	0	0	1	1	1	1	1	1	1	1	1	1	1	1	1	1	1	1	1	1	1	1	1	1	1	1	1	1	1	1	1	1	1	1	1	1	1	1	1	1	1	1	1
EAF2	1	66294136	66349800	+	173	100	0	0	1	1	1	1	1	1	1	1	1	1	1	1	1	1	1	1	1	1	1	1	1	1	1	1	1	1	1	1	1	1	1	1	1	1	1	1	1	1	1	1	1
SLC15A2	1	66366621	66371364	+	173	100	0	0	1	1	1	1	1	1	1	1	1	1	1	1	1	1	1	1	1	1	1	1	1	1	1	1	1	1	1	1	1	1	1	1	1	1	1	1	1	1	1	1	1
LOC516421	1	66407445	66474434	+	173	100	0	0	1	1	1	1	1	1	1	1	1	1	1	1	1	1	1	1	1	1	1	1	1	1	1	1	1	1	1	1	1	1	1	1	1	1	1	1	1	1	1	1	1
ILDR1	1	66478892	66757504	-	173	100	0	0	1	1	1	1	1	1	1	1	1	1	1	1	1	1	1	1	1	1	1	1	1	1	1	1	1	1	1	1	1	1	1	1	1	1	1	1	1	1	1	1	1
CD86	1	66544186	66610942	+	173	100	0	0	1	1	1	1	1	1	1	1	1	1	1	1	1	1	1	1	1	1	1	1	1	1	1	1	1	1	1	1	1	1	1	1	1	1	1	1	1	1	1	1	1
CASR	1	66655318	66744722	+	173	100	0	0	1	1	1	1	1	1	1	1	1	1	1	1	1	1	1	1	1	1	1	1	1	1	1	1	1	1	1	1	1	1	1	1	1	1	1	1	1	1	1	1	1
CSTA	1	66773102	66783922	+	173	100	0	0	1	1	1	1	1	1	1	1	1	1	1	1	1	1	1	1	1	1	1	1	1	1	1	1	1	1	1	1	1	1	1	1	1	1	1	1	1	1	1	1	1
CCDC58	1	66798342	66819186	-	173	100	0	0	1	1	1	1	1	1	1	1	1	1	1	1	1	1	1	1	1	1	1	1	1	1	1	1	1	1	1	1	1	1	1	1	1	1	1	1	1	1	1	1	1
FAM162A	1	66820312	66861502	+	173	100	0	0	1	1	1	1	1	1	1	1	1	1	1	1	1	1	1	1	1	1	1	1	1	1	1	1	1	1	1	1	1	1	1	1	1	1	1	1	1	1	1	1	1
WDR5B	1	66862968	66870271	-	173	100	0	0	1	1	1	1	1	1	1	1	1	1	1	1	1	1	1	1	1	1	1	1	1	1	1	1	1	1	1	1	1	1	1	1	1	1	1	1	1	1	1	1	1
KPNA1	1	66873469	66944339	-	173	100	0	0	1	1	1	1	1	1	1	1	1	1	1	1	1	1	1	1	1	1	1	1	1	1	1	1	1	1	1	1	1	1	1	1	1	1	1	1	1	1	1	1	1
LOC112448371	1	66909629	66909735	-	173	100	0	0	1	1	1	1	1	1	1	1	1	1	1	1	1	1	1	1	1	1	1	1	1	1	1	1	1	1	1	1	1	1	1	1	1	1	1	1	1	1	1	1	1
LOC112447308	1	66944422	66967689	+	173	100	0	0	1	1	1	1	1	1	1	1	1	1	1	1	1	1	1	1	1	1	1	1	1	1	1	1	1	1	1	1	1	1	1	1	1	1	1	1	1	1	1	1	1
PARP9	1	66958506	66988365	-	173	100	0	0	1	1	1	1	1	1	1	1	1	1	1	1	1	1	1	1	1	1	1	1	1	1	1	1	1	1	1	1	1	1	1	1	1	1	1	1	1	1	1	1	1
DTX3L	1	66988223	66996322	+	173	100	0	0	1	1	1	1	1	1	1	1	1	1	1	1	1	1	1	1	1	1	1	1	1	1	1	1	1	1	1	1	1	1	1	1	1	1	1	1	1	1	1	1	1
PARP14	1	67011987	67067024	+	173	100	0	0	1	1	1	1	1	1	1	1	1	1	1	1	1	1	1	1	1	1	1	1	1	1	1	1	1	1	1	1	1	1	1	1	1	1	1	1	1	1	1	1	1
HSPBAP1	1	67064196	67121243	-	173	100	0	0	1	1	1	1	1	1	1	1	1	1	1	1	1	1	1	1	1	1	1	1	1	1	1	1	1	1	1	1	1	1	1	1	1	1	1	1	1	1	1	1	1
DIRC2	1	67121600	67210224	+	173	100	0	0	1	1	1	1	1	1	1	1	1	1	1	1	1	1	1	1	1	1	1	1	1	1	1	1	1	1	1	1	1	1	1	1	1	1	1	1	1	1	1	1	1
SEMA5B	1	67238794	67362783	-	173	100	0	0	1	1	1	1	1	1	1	1	1	1	1	1	1	1	1	1	1	1	1	1	1	1	1	1	1	1	1	1	1	1	1	1	1	1	1	1	1	1	1	1	1
PDIA5	1	67411466	67504230	+	173	100	0	0	1	1	1	1	1	1	1	1	1	1	1	1	1	1	1	1	1	1	1	1	1	1	1	1	1	1	1	1	1	1	1	1	1	1	1	1	1	1	1	1	1
SEC22A	1	67555359	67640182	+	173	100	0	0	1	1	1	1	1	1	1	1	1	1	1	1	1	1	1	1	1	1	1	1	1	1	1	1	1	1	1	1	1	1	1	1	1	1	1	1	1	1	1	1	1
ADCY5	1	67666355	67823121	-	173	100	0	0	1	1	1	1	1	1	1	1	1	1	1	1	1	1	1	1	1	1	1	1	1	1	1	1	1	1	1	1	1	1	1	1	1	1	1	1	1	1	1	1	1
LOC112447309	1	67823611	67833975	+	173	100	0	0	1	1	1	1	1	1	1	1	1	1	1	1	1	1	1	1	1	1	1	1	1	1	1	1	1	1	1	1	1	1	1	1	1	1	1	1	1	1	1	1	1
HACD2	1	67866129	67952692	-	173	100	0	0	1	1	1	1	1	1	1	1	1	1	1	1	1	1	1	1	1	1	1	1	1	1	1	1	1	1	1	1	1	1	1	1	1	1	1	1	1	1	1	1	1
MYLK	1	67980544	68177279	-	173	100	0	0	1	1	1	1	1	1	1	1	1	1	1	1	1	1	1	1	1	1	1	1	1	1	1	1	1	1	1	1	1	1	1	1	1	1	1	1	1	1	1	1	1
CCDC14	1	68289450	68332531	-	173	100	0	0	1	1	1	1	1	1	1	1	1	1	1	1	1	1	1	1	1	1	1	1	1	1	1	1	1	1	1	1	1	1	1	1	1	1	1	1	1	1	1	1	1
ROPN1	1	68349821	68384919	-	173	100	0	0	1	1	1	1	1	1	1	1	1	1	1	1	1	1	1	1	1	1	1	1	1	1	1	1	1	1	1	1	1	1	1	1	1	1	1	1	1	1	1	1	1
KALRN	1	68433910	69126177	+	173	100	0	0	1	1	1	1	1	1	1	1	1	1	1	1	1	1	1	1	1	1	1	1	1	1	1	1	1	1	1	1	1	1	1	1	1	1	1	1	1	1	1	1	1
LOC112447313	1	68565856	68569394	+	173	100	0	0	1	1	1	1	1	1	1	1	1	1	1	1	1	1	1	1	1	1	1	1	1	1	1	1	1	1	1	1	1	1	1	1	1	1	1	1	1	1	1	1	1
LOC101905265	1	69127139	69127780	-	173	100	0	0	1	1	1	1	1	1	1	1	1	1	1	1	1	1	1	1	1	1	1	1	1	1	1	1	1	1	1	1	1	1	1	1	1	1	1	1	1	1	1	1	1
UMPS	1	69127829	69177876	+	173	100	0	0	1	1	1	1	1	1	1	1	1	1	1	1	1	1	1	1	1	1	1	1	1	1	1	1	1	1	1	1	1	1	1	1	1	1	1	1	1	1	1	1	1
ITGB5	1	69196890	69312146	-	173	100	0	0	1	1	1	1	1	1	1	1	1	1	1	1	1	1	1	1	1	1	1	1	1	1	1	1	1	1	1	1	1	1	1	1	1	1	1	1	1	1	1	1	1
MUC13	1	69329583	69357475	-	173	100	0	0	1	1	1	1	1	1	1	1	1	1	1	1	1	1	1	1	1	1	1	1	1	1	1	1	1	1	1	1	1	1	1	1	1	1	1	1	1	1	1	1	1
HEG1	1	69417951	69501586	-	173	100	0	0	1	1	1	1	1	1	1	1	1	1	1	1	1	1	1	1	1	1	1	1	1	1	1	1	1	1	1	1	1	1	1	1	1	1	1	1	1	1	1	1	1
SLC12A8	1	69521382	69670321	-	173	100	0	0	1	1	1	1	1	1	1	1	1	1	1	1	1	1	1	1	1	1	1	1	1	1	1	1	1	1	1	1	1	1	1	1	1	1	1	1	1	1	1	1	1
ZNF148	1	69681021	69827622	-	172	99.422	1	0.578035	1	1	1	1	1	1	1	1	1	1	1	1	1	1	1	1	1	1	1	1	1	1	1	1	1	1	1	1	1	1	1	1	1	1	1	1	1	1	1	1	1
SNX4	1	69893690	69946619	-	173	100	0	0	1	1	1	1	1	1	1	1	1	1	1	1	1	1	1	1	1	1	1	1	1	1	1	1	1	1	1	1	1	1	1	1	1	1	1	1	1	1	1	1	1
OSBPL11	1	69962335	70052897	-	173	100	0	0	1	1	1	1	1	1	1	1	1	1	1	1	1	1	1	1	1	1	1	1	1	1	1	1	1	1	1	1	1	1	1	1	1	1	1	1	1	1	1	1	1
LMLN	1	70122189	70172371	-	173	100	0	0	1	1	1	1	1	1	1	1	1	1	1	1	1	1	1	1	1	1	1	1	1	1	1	1	1	1	1	1	1	1	1	1	1	1	1	1	1	1	1	1	1
IQCG	1	70172310	70226098	+	173	100	0	0	1	1	1	1	1	1	1	1	1	1	1	1	1	1	1	1	1	1	1	1	1	1	1	1	1	1	1	1	1	1	1	1	1	1	1	1	1	1	1	1	1
LOC112448302	1	70174708	70174816	+	173	100	0	0	1	1	1	1	1	1	1	1	1	1	1	1	1	1	1	1	1	1	1	1	1	1	1	1	1	1	1	1	1	1	1	1	1	1	1	1	1	1	1	1	1
RPL35A	1	70176686	70180162	-	173	100	0	0	1	1	1	1	1	1	1	1	1	1	1	1	1	1	1	1	1	1	1	1	1	1	1	1	1	1	1	1	1	1	1	1	1	1	1	1	1	1	1	1	1
LRCH3	1	70227659	70335527	-	173	100	0	0	1	1	1	1	1	1	1	1	1	1	1	1	1	1	1	1	1	1	1	1	1	1	1	1	1	1	1	1	1	1	1	1	1	1	1	1	1	1	1	1	1
LOC112448322	1	70257049	70257120	-	105	60.6936	68	39.3064	1	1	1	0	0	1	1	1	1	0	0	1	0	0	1	0	1	0	1	0	1	1	0	1	1	1	1	1	0	0	1	1	1	0	1	1	1	1	0	1	1
LOC112448324	1	70257291	70257370	-	154	89.0173	19	10.9827	1	1	1	1	1	1	1	1	1	1	1	1	1	1	1	1	1	0	1	1	1	1	1	1	1	1	1	1	1	1	1	1	1	1	1	1	1	1	1	1	1
FYTTD1	1	70342777	70372467	-	173	100	0	0	1	1	1	1	1	1	1	1	1	1	1	1	1	1	1	1	1	1	1	1	1	1	1	1	1	1	1	1	1	1	1	1	1	1	1	1	1	1	1	1	1
LOC112447330	1	70368704	70372335	-	173	100	0	0	1	1	1	1	1	1	1	1	1	1	1	1	1	1	1	1	1	1	1	1	1	1	1	1	1	1	1	1	1	1	1	1	1	1	1	1	1	1	1	1	1
RUBCN	1	70384566	70435634	+	173	100	0	0	1	1	1	1	1	1	1	1	1	1	1	1	1	1	1	1	1	1	1	1	1	1	1	1	1	1	1	1	1	1	1	1	1	1	1	1	1	1	1	1	1
LOC112447332	1	70433112	70440338	-	173	100	0	0	1	1	1	1	1	1	1	1	1	1	1	1	1	1	1	1	1	1	1	1	1	1	1	1	1	1	1	1	1	1	1	1	1	1	1	1	1	1	1	1	1
MUC20	1	70460156	70473904	+	173	100	0	0	1	1	1	1	1	1	1	1	1	1	1	1	1	1	1	1	1	1	1	1	1	1	1	1	1	1	1	1	1	1	1	1	1	1	1	1	1	1	1	1	1
MUC4	1	70482404	70510339	-	173	100	0	0	1	1	1	1	1	1	1	1	1	1	1	1	1	1	1	1	1	1	1	1	1	1	1	1	1	1	1	1	1	1	1	1	1	1	1	1	1	1	1	1	1
LOC112447334	1	70510708	70534625	-	172	99.422	1	0.578035	1	1	1	1	1	1	1	1	1	1	1	1	1	1	1	1	1	1	1	1	1	1	1	1	1	1	1	1	1	1	1	1	1	1	1	1	1	1	1	1	1
TNK2	1	70600188	70625939	-	173	100	0	0	1	1	1	1	1	1	1	1	1	1	1	1	1	1	1	1	1	1	1	1	1	1	1	1	1	1	1	1	1	1	1	1	1	1	1	1	1	1	1	1	1
LOC101906292	1	70641117	70649832	+	173	100	0	0	1	1	1	1	1	1	1	1	1	1	1	1	1	1	1	1	1	1	1	1	1	1	1	1	1	1	1	1	1	1	1	1	1	1	1	1	1	1	1	1	1
TFRC	1	70650067	70724638	-	173	100	0	0	1	1	1	1	1	1	1	1	1	1	1	1	1	1	1	1	1	1	1	1	1	1	1	1	1	1	1	1	1	1	1	1	1	1	1	1	1	1	1	1	1
ZDHHC19	1	70789424	70802153	-	173	100	0	0	1	1	1	1	1	1	1	1	1	1	1	1	1	1	1	1	1	1	1	1	1	1	1	1	1	1	1	1	1	1	1	1	1	1	1	1	1	1	1	1	1
SLC51A	1	70809633	70827662	+	173	100	0	0	1	1	1	1	1	1	1	1	1	1	1	1	1	1	1	1	1	1	1	1	1	1	1	1	1	1	1	1	1	1	1	1	1	1	1	1	1	1	1	1	1
PCYT1A	1	70824603	70877847	-	173	100	0	0	1	1	1	1	1	1	1	1	1	1	1	1	1	1	1	1	1	1	1	1	1	1	1	1	1	1	1	1	1	1	1	1	1	1	1	1	1	1	1	1	1
TCTEX1D2	1	70881956	70909476	-	173	100	0	0	1	1	1	1	1	1	1	1	1	1	1	1	1	1	1	1	1	1	1	1	1	1	1	1	1	1	1	1	1	1	1	1	1	1	1	1	1	1	1	1	1
TM4SF19	1	70913318	70923140	-	173	100	0	0	1	1	1	1	1	1	1	1	1	1	1	1	1	1	1	1	1	1	1	1	1	1	1	1	1	1	1	1	1	1	1	1	1	1	1	1	1	1	1	1	1
UBXN7	1	70927372	70987463	-	171	98.8439	2	1.15607	1	1	1	1	1	1	1	1	1	1	1	1	1	1	1	1	1	1	1	1	1	1	1	1	1	1	1	1	1	1	1	1	1	1	1	1	1	1	1	1	1
LOC104970883	1	70987530	71007231	+	173	100	0	0	1	1	1	1	1	1	1	1	1	1	1	1	1	1	1	1	1	1	1	1	1	1	1	1	1	1	1	1	1	1	1	1	1	1	1	1	1	1	1	1	1
RNF168	1	71016777	71044035	-	173	100	0	0	1	1	1	1	1	1	1	1	1	1	1	1	1	1	1	1	1	1	1	1	1	1	1	1	1	1	1	1	1	1	1	1	1	1	1	1	1	1	1	1	1
SMCO1	1	71044162	71052931	-	173	100	0	0	1	1	1	1	1	1	1	1	1	1	1	1	1	1	1	1	1	1	1	1	1	1	1	1	1	1	1	1	1	1	1	1	1	1	1	1	1	1	1	1	1
TRNAE-CUC	1	71067073	71067144	+	173	100	0	0	1	1	1	1	1	1	1	1	1	1	1	1	1	1	1	1	1	1	1	1	1	1	1	1	1	1	1	1	1	1	1	1	1	1	1	1	1	1	1	1	1
WDR53	1	71085725	71100728	-	173	100	0	0	1	1	1	1	1	1	1	1	1	1	1	1	1	1	1	1	1	1	1	1	1	1	1	1	1	1	1	1	1	1	1	1	1	1	1	1	1	1	1	1	1
FBXO45	1	71101093	71111967	+	173	100	0	0	1	1	1	1	1	1	1	1	1	1	1	1	1	1	1	1	1	1	1	1	1	1	1	1	1	1	1	1	1	1	1	1	1	1	1	1	1	1	1	1	1
LOC104970884	1	71119253	71128980	+	173	100	0	0	1	1	1	1	1	1	1	1	1	1	1	1	1	1	1	1	1	1	1	1	1	1	1	1	1	1	1	1	1	1	1	1	1	1	1	1	1	1	1	1	1
NRROS	1	71155892	71182216	+	173	100	0	0	1	1	1	1	1	1	1	1	1	1	1	1	1	1	1	1	1	1	1	1	1	1	1	1	1	1	1	1	1	1	1	1	1	1	1	1	1	1	1	1	1
LOC112447342	1	71182400	71185002	+	173	100	0	0	1	1	1	1	1	1	1	1	1	1	1	1	1	1	1	1	1	1	1	1	1	1	1	1	1	1	1	1	1	1	1	1	1	1	1	1	1	1	1	1	1
CEP19	1	71223030	71228915	-	173	100	0	0	1	1	1	1	1	1	1	1	1	1	1	1	1	1	1	1	1	1	1	1	1	1	1	1	1	1	1	1	1	1	1	1	1	1	1	1	1	1	1	1	1
PIGX	1	71228625	71253701	+	173	100	0	0	1	1	1	1	1	1	1	1	1	1	1	1	1	1	1	1	1	1	1	1	1	1	1	1	1	1	1	1	1	1	1	1	1	1	1	1	1	1	1	1	1
PAK2	1	71257814	71350400	+	173	100	0	0	1	1	1	1	1	1	1	1	1	1	1	1	1	1	1	1	1	1	1	1	1	1	1	1	1	1	1	1	1	1	1	1	1	1	1	1	1	1	1	1	1
SENP5	1	71355787	71401380	+	173	100	0	0	1	1	1	1	1	1	1	1	1	1	1	1	1	1	1	1	1	1	1	1	1	1	1	1	1	1	1	1	1	1	1	1	1	1	1	1	1	1	1	1	1
NCBP2	1	71403847	71410588	-	173	100	0	0	1	1	1	1	1	1	1	1	1	1	1	1	1	1	1	1	1	1	1	1	1	1	1	1	1	1	1	1	1	1	1	1	1	1	1	1	1	1	1	1	1
NCBP2-AS2	1	71410707	71411366	+	173	100	0	0	1	1	1	1	1	1	1	1	1	1	1	1	1	1	1	1	1	1	1	1	1	1	1	1	1	1	1	1	1	1	1	1	1	1	1	1	1	1	1	1	1
PIGZ	1	71415004	71440636	-	173	100	0	0	1	1	1	1	1	1	1	1	1	1	1	1	1	1	1	1	1	1	1	1	1	1	1	1	1	1	1	1	1	1	1	1	1	1	1	1	1	1	1	1	1
MELTF	1	71476842	71500659	-	173	100	0	0	1	1	1	1	1	1	1	1	1	1	1	1	1	1	1	1	1	1	1	1	1	1	1	1	1	1	1	1	1	1	1	1	1	1	1	1	1	1	1	1	1
DLG1	1	71511348	71782305	-	173	100	0	0	1	1	1	1	1	1	1	1	1	1	1	1	1	1	1	1	1	1	1	1	1	1	1	1	1	1	1	1	1	1	1	1	1	1	1	1	1	1	1	1	1
LOC112448333	1	71525049	71525175	-	173	100	0	0	1	1	1	1	1	1	1	1	1	1	1	1	1	1	1	1	1	1	1	1	1	1	1	1	1	1	1	1	1	1	1	1	1	1	1	1	1	1	1	1	1
LOC112448377	1	71741919	71742025	+	173	100	0	0	1	1	1	1	1	1	1	1	1	1	1	1	1	1	1	1	1	1	1	1	1	1	1	1	1	1	1	1	1	1	1	1	1	1	1	1	1	1	1	1	1
LOC101904360	1	71842501	71844328	+	173	100	0	0	1	1	1	1	1	1	1	1	1	1	1	1	1	1	1	1	1	1	1	1	1	1	1	1	1	1	1	1	1	1	1	1	1	1	1	1	1	1	1	1	1
BDH1	1	71964466	72000614	-	173	100	0	0	1	1	1	1	1	1	1	1	1	1	1	1	1	1	1	1	1	1	1	1	1	1	1	1	1	1	1	1	1	1	1	1	1	1	1	1	1	1	1	1	1
LOC112447363	1	72040731	72043495	-	173	100	0	0	1	1	1	1	1	1	1	1	1	1	1	1	1	1	1	1	1	1	1	1	1	1	1	1	1	1	1	1	1	1	1	1	1	1	1	1	1	1	1	1	1
LOC101904607	1	72043852	72062045	-	173	100	0	0	1	1	1	1	1	1	1	1	1	1	1	1	1	1	1	1	1	1	1	1	1	1	1	1	1	1	1	1	1	1	1	1	1	1	1	1	1	1	1	1	1
APOD	1	72062118	72076495	+	173	100	0	0	1	1	1	1	1	1	1	1	1	1	1	1	1	1	1	1	1	1	1	1	1	1	1	1	1	1	1	1	1	1	1	1	1	1	1	1	1	1	1	1	1
LOC112447371	1	72065871	72068976	+	173	100	0	0	1	1	1	1	1	1	1	1	1	1	1	1	1	1	1	1	1	1	1	1	1	1	1	1	1	1	1	1	1	1	1	1	1	1	1	1	1	1	1	1	1
PPP1R2	1	72100127	72117996	+	173	100	0	0	1	1	1	1	1	1	1	1	1	1	1	1	1	1	1	1	1	1	1	1	1	1	1	1	1	1	1	1	1	1	1	1	1	1	1	1	1	1	1	1	1
ACAP2	1	72150277	72264229	+	173	100	0	0	1	1	1	1	1	1	1	1	1	1	1	1	1	1	1	1	1	1	1	1	1	1	1	1	1	1	1	1	1	1	1	1	1	1	1	1	1	1	1	1	1
XXYLT1	1	72326778	72499172	+	173	100	0	0	1	1	1	1	1	1	1	1	1	1	1	1	1	1	1	1	1	1	1	1	1	1	1	1	1	1	1	1	1	1	1	1	1	1	1	1	1	1	1	1	1
LOC104970891	1	72663970	72666505	-	173	100	0	0	1	1	1	1	1	1	1	1	1	1	1	1	1	1	1	1	1	1	1	1	1	1	1	1	1	1	1	1	1	1	1	1	1	1	1	1	1	1	1	1	1
FAM43A	1	72860629	72863781	-	173	100	0	0	1	1	1	1	1	1	1	1	1	1	1	1	1	1	1	1	1	1	1	1	1	1	1	1	1	1	1	1	1	1	1	1	1	1	1	1	1	1	1	1	1
LSG1	1	72877436	72900012	+	173	100	0	0	1	1	1	1	1	1	1	1	1	1	1	1	1	1	1	1	1	1	1	1	1	1	1	1	1	1	1	1	1	1	1	1	1	1	1	1	1	1	1	1	1
LOC112447381	1	72898590	72902465	-	173	100	0	0	1	1	1	1	1	1	1	1	1	1	1	1	1	1	1	1	1	1	1	1	1	1	1	1	1	1	1	1	1	1	1	1	1	1	1	1	1	1	1	1	1
TMEM44	1	72908252	72956932	+	173	100	0	0	1	1	1	1	1	1	1	1	1	1	1	1	1	1	1	1	1	1	1	1	1	1	1	1	1	1	1	1	1	1	1	1	1	1	1	1	1	1	1	1	1
MIR2287	1	72959121	72959194	-	173	100	0	0	1	1	1	1	1	1	1	1	1	1	1	1	1	1	1	1	1	1	1	1	1	1	1	1	1	1	1	1	1	1	1	1	1	1	1	1	1	1	1	1	1
LOC104970893	1	72977803	72996366	-	173	100	0	0	1	1	1	1	1	1	1	1	1	1	1	1	1	1	1	1	1	1	1	1	1	1	1	1	1	1	1	1	1	1	1	1	1	1	1	1	1	1	1	1	1
LOC104970894	1	73007186	73035296	-	173	100	0	0	1	1	1	1	1	1	1	1	1	1	1	1	1	1	1	1	1	1	1	1	1	1	1	1	1	1	1	1	1	1	1	1	1	1	1	1	1	1	1	1	1
ATP13A3	1	73048454	73127596	+	173	100	0	0	1	1	1	1	1	1	1	1	1	1	1	1	1	1	1	1	1	1	1	1	1	1	1	1	1	1	1	1	1	1	1	1	1	1	1	1	1	1	1	1	1
LOC112447393	1	73130042	73132662	-	173	100	0	0	1	1	1	1	1	1	1	1	1	1	1	1	1	1	1	1	1	1	1	1	1	1	1	1	1	1	1	1	1	1	1	1	1	1	1	1	1	1	1	1	1
GP5	1	73130527	73136286	+	173	100	0	0	1	1	1	1	1	1	1	1	1	1	1	1	1	1	1	1	1	1	1	1	1	1	1	1	1	1	1	1	1	1	1	1	1	1	1	1	1	1	1	1	1
LRRC15	1	73162579	73177164	+	173	100	0	0	1	1	1	1	1	1	1	1	1	1	1	1	1	1	1	1	1	1	1	1	1	1	1	1	1	1	1	1	1	1	1	1	1	1	1	1	1	1	1	1	1
CPN2	1	73178781	73188077	+	173	100	0	0	1	1	1	1	1	1	1	1	1	1	1	1	1	1	1	1	1	1	1	1	1	1	1	1	1	1	1	1	1	1	1	1	1	1	1	1	1	1	1	1	1
LOC101905099	1	73253805	73260955	+	173	100	0	0	1	1	1	1	1	1	1	1	1	1	1	1	1	1	1	1	1	1	1	1	1	1	1	1	1	1	1	1	1	1	1	1	1	1	1	1	1	1	1	1	1
LOC112447405	1	73291535	73303540	+	173	100	0	0	1	1	1	1	1	1	1	1	1	1	1	1	1	1	1	1	1	1	1	1	1	1	1	1	1	1	1	1	1	1	1	1	1	1	1	1	1	1	1	1	1
LOC112447401	1	73303899	73321756	-	173	100	0	0	1	1	1	1	1	1	1	1	1	1	1	1	1	1	1	1	1	1	1	1	1	1	1	1	1	1	1	1	1	1	1	1	1	1	1	1	1	1	1	1	1
HES1	1	73362774	73365254	-	173	100	0	0	1	1	1	1	1	1	1	1	1	1	1	1	1	1	1	1	1	1	1	1	1	1	1	1	1	1	1	1	1	1	1	1	1	1	1	1	1	1	1	1	1
LOC104970902	1	73525893	73531391	-	173	100	0	0	1	1	1	1	1	1	1	1	1	1	1	1	1	1	1	1	1	1	1	1	1	1	1	1	1	1	1	1	1	1	1	1	1	1	1	1	1	1	1	1	1
OPA1	1	73769819	73856435	-	173	100	0	0	1	1	1	1	1	1	1	1	1	1	1	1	1	1	1	1	1	1	1	1	1	1	1	1	1	1	1	1	1	1	1	1	1	1	1	1	1	1	1	1	1
LOC112447410	1	73853313	73859584	+	173	100	0	0	1	1	1	1	1	1	1	1	1	1	1	1	1	1	1	1	1	1	1	1	1	1	1	1	1	1	1	1	1	1	1	1	1	1	1	1	1	1	1	1	1
LOC104970904	1	73875831	73893298	-	173	100	0	0	1	1	1	1	1	1	1	1	1	1	1	1	1	1	1	1	1	1	1	1	1	1	1	1	1	1	1	1	1	1	1	1	1	1	1	1	1	1	1	1	1
ATP13A4	1	73892064	74019830	+	173	100	0	0	1	1	1	1	1	1	1	1	1	1	1	1	1	1	1	1	1	1	1	1	1	1	1	1	1	1	1	1	1	1	1	1	1	1	1	1	1	1	1	1	1
ATP13A5	1	74043224	74159778	+	173	100	0	0	1	1	1	1	1	1	1	1	1	1	1	1	1	1	1	1	1	1	1	1	1	1	1	1	1	1	1	1	1	1	1	1	1	1	1	1	1	1	1	1	1
HRASLS	1	74163663	74183483	-	173	100	0	0	1	1	1	1	1	1	1	1	1	1	1	1	1	1	1	1	1	1	1	1	1	1	1	1	1	1	1	1	1	1	1	1	1	1	1	1	1	1	1	1	1
LOC104970906	1	74458180	74459419	-	173	100	0	0	1	1	1	1	1	1	1	1	1	1	1	1	1	1	1	1	1	1	1	1	1	1	1	1	1	1	1	1	1	1	1	1	1	1	1	1	1	1	1	1	1
MB21D2	1	74489024	74609955	+	173	100	0	0	1	1	1	1	1	1	1	1	1	1	1	1	1	1	1	1	1	1	1	1	1	1	1	1	1	1	1	1	1	1	1	1	1	1	1	1	1	1	1	1	1
FGF12	1	74675841	75288328	+	173	100	0	0	1	1	1	1	1	1	1	1	1	1	1	1	1	1	1	1	1	1	1	1	1	1	1	1	1	1	1	1	1	1	1	1	1	1	1	1	1	1	1	1	1
LOC112448255	1	75769096	75769407	+	173	100	0	0	1	1	1	1	1	1	1	1	1	1	1	1	1	1	1	1	1	1	1	1	1	1	1	1	1	1	1	1	1	1	1	1	1	1	1	1	1	1	1	1	1
CCDC50	1	75920752	76006095	-	173	100	0	0	1	1	1	1	1	1	1	1	1	1	1	1	1	1	1	1	1	1	1	1	1	1	1	1	1	1	1	1	1	1	1	1	1	1	1	1	1	1	1	1	1
UTS2B	1	76047619	76063145	+	173	100	0	0	1	1	1	1	1	1	1	1	1	1	1	1	1	1	1	1	1	1	1	1	1	1	1	1	1	1	1	1	1	1	1	1	1	1	1	1	1	1	1	1	1
OSTN	1	76065892	76102113	-	173	100	0	0	1	1	1	1	1	1	1	1	1	1	1	1	1	1	1	1	1	1	1	1	1	1	1	1	1	1	1	1	1	1	1	1	1	1	1	1	1	1	1	1	1
LOC101905532	1	76078557	76112803	+	173	100	0	0	1	1	1	1	1	1	1	1	1	1	1	1	1	1	1	1	1	1	1	1	1	1	1	1	1	1	1	1	1	1	1	1	1	1	1	1	1	1	1	1	1
LOC614619	1	76124123	76130628	+	173	100	0	0	1	1	1	1	1	1	1	1	1	1	1	1	1	1	1	1	1	1	1	1	1	1	1	1	1	1	1	1	1	1	1	1	1	1	1	1	1	1	1	1	1
GMNC	1	76375299	76383858	+	173	100	0	0	1	1	1	1	1	1	1	1	1	1	1	1	1	1	1	1	1	1	1	1	1	1	1	1	1	1	1	1	1	1	1	1	1	1	1	1	1	1	1	1	1
LOC112447419	1	76377048	76387034	-	173	100	0	0	1	1	1	1	1	1	1	1	1	1	1	1	1	1	1	1	1	1	1	1	1	1	1	1	1	1	1	1	1	1	1	1	1	1	1	1	1	1	1	1	1
LOC107132190	1	76419995	76509279	+	173	100	0	0	1	1	1	1	1	1	1	1	1	1	1	1	1	1	1	1	1	1	1	1	1	1	1	1	1	1	1	1	1	1	1	1	1	1	1	1	1	1	1	1	1
IL1RAP	1	76566729	76723408	-	173	100	0	0	1	1	1	1	1	1	1	1	1	1	1	1	1	1	1	1	1	1	1	1	1	1	1	1	1	1	1	1	1	1	1	1	1	1	1	1	1	1	1	1	1
LOC112447424	1	76612436	76628584	+	173	100	0	0	1	1	1	1	1	1	1	1	1	1	1	1	1	1	1	1	1	1	1	1	1	1	1	1	1	1	1	1	1	1	1	1	1	1	1	1	1	1	1	1	1
TMEM207	1	76794877	76815712	+	173	100	0	0	1	1	1	1	1	1	1	1	1	1	1	1	1	1	1	1	1	1	1	1	1	1	1	1	1	1	1	1	1	1	1	1	1	1	1	1	1	1	1	1	1
CLDN16	1	76847361	76869738	-	173	100	0	0	1	1	1	1	1	1	1	1	1	1	1	1	1	1	1	1	1	1	1	1	1	1	1	1	1	1	1	1	1	1	1	1	1	1	1	1	1	1	1	1	1
LOC104970909	1	76948998	76962012	-	171	98.8439	2	1.15607	1	1	1	1	1	1	1	1	1	1	1	1	1	1	1	1	1	1	1	1	1	1	1	1	1	1	1	1	1	1	1	1	1	1	1	1	1	1	1	1	1
CLDN1	1	76973824	76989404	+	173	100	0	0	1	1	1	1	1	1	1	1	1	1	1	1	1	1	1	1	1	1	1	1	1	1	1	1	1	1	1	1	1	1	1	1	1	1	1	1	1	1	1	1	1
P3H2	1	77130195	77309576	+	173	100	0	0	1	1	1	1	1	1	1	1	1	1	1	1	1	1	1	1	1	1	1	1	1	1	1	1	1	1	1	1	1	1	1	1	1	1	1	1	1	1	1	1	1
TRNAC-GCA-6	1	77150734	77150805	+	172	99.422	1	0.578035	1	1	1	1	1	1	1	1	1	1	1	1	1	1	1	1	1	1	1	1	1	1	1	1	1	1	1	1	1	1	1	1	1	1	1	1	1	1	1	1	1
LOC112447425	1	77178420	77181974	-	170	98.2659	3	1.7341	1	1	1	1	1	1	1	1	1	1	1	1	1	1	1	1	1	1	1	1	1	1	1	1	1	1	1	1	1	1	1	1	1	1	1	1	1	1	1	1	1
TP63	1	77387523	77688715	-	173	100	0	0	1	1	1	1	1	1	1	1	1	1	1	1	1	1	1	1	1	1	1	1	1	1	1	1	1	1	1	1	1	1	1	1	1	1	1	1	1	1	1	1	1
TPRG1	1	78014339	78169293	-	173	100	0	0	1	1	1	1	1	1	1	1	1	1	1	1	1	1	1	1	1	1	1	1	1	1	1	1	1	1	1	1	1	1	1	1	1	1	1	1	1	1	1	1	1
LPP	1	78436172	79194075	-	173	100	0	0	1	1	1	1	1	1	1	1	1	1	1	1	1	1	1	1	1	1	1	1	1	1	1	1	1	1	1	1	1	1	1	1	1	1	1	1	1	1	1	1	1
MIR28	1	78661458	78661543	-	173	100	0	0	1	1	1	1	1	1	1	1	1	1	1	1	1	1	1	1	1	1	1	1	1	1	1	1	1	1	1	1	1	1	1	1	1	1	1	1	1	1	1	1	1
LOC112448271	1	78902929	78910497	-	173	100	0	0	1	1	1	1	1	1	1	1	1	1	1	1	1	1	1	1	1	1	1	1	1	1	1	1	1	1	1	1	1	1	1	1	1	1	1	1	1	1	1	1	1
LOC100847122	1	79194055	79195059	+	173	100	0	0	1	1	1	1	1	1	1	1	1	1	1	1	1	1	1	1	1	1	1	1	1	1	1	1	1	1	1	1	1	1	1	1	1	1	1	1	1	1	1	1	1
LOC100847148	1	79356914	79382461	+	173	100	0	0	1	1	1	1	1	1	1	1	1	1	1	1	1	1	1	1	1	1	1	1	1	1	1	1	1	1	1	1	1	1	1	1	1	1	1	1	1	1	1	1	1
LOC101906167	1	79413592	79419722	+	173	100	0	0	1	1	1	1	1	1	1	1	1	1	1	1	1	1	1	1	1	1	1	1	1	1	1	1	1	1	1	1	1	1	1	1	1	1	1	1	1	1	1	1	1
LOC101906248	1	79420233	79426645	-	173	100	0	0	1	1	1	1	1	1	1	1	1	1	1	1	1	1	1	1	1	1	1	1	1	1	1	1	1	1	1	1	1	1	1	1	1	1	1	1	1	1	1	1	1
BCL6	1	79558619	79611185	+	173	100	0	0	1	1	1	1	1	1	1	1	1	1	1	1	1	1	1	1	1	1	1	1	1	1	1	1	1	1	1	1	1	1	1	1	1	1	1	1	1	1	1	1	1
LOC100847171	1	79577538	79586909	-	173	100	0	0	1	1	1	1	1	1	1	1	1	1	1	1	1	1	1	1	1	1	1	1	1	1	1	1	1	1	1	1	1	1	1	1	1	1	1	1	1	1	1	1	1
RTP2	1	79629615	79633348	+	173	100	0	0	1	1	1	1	1	1	1	1	1	1	1	1	1	1	1	1	1	1	1	1	1	1	1	1	1	1	1	1	1	1	1	1	1	1	1	1	1	1	1	1	1
SST	1	79657922	79659364	+	173	100	0	0	1	1	1	1	1	1	1	1	1	1	1	1	1	1	1	1	1	1	1	1	1	1	1	1	1	1	1	1	1	1	1	1	1	1	1	1	1	1	1	1	1
RTP4	1	79911958	79916275	-	173	100	0	0	1	1	1	1	1	1	1	1	1	1	1	1	1	1	1	1	1	1	1	1	1	1	1	1	1	1	1	1	1	1	1	1	1	1	1	1	1	1	1	1	1
LOC101906451	1	79994252	80007007	-	173	100	0	0	1	1	1	1	1	1	1	1	1	1	1	1	1	1	1	1	1	1	1	1	1	1	1	1	1	1	1	1	1	1	1	1	1	1	1	1	1	1	1	1	1
MASP1	1	80005963	80074212	+	173	100	0	0	1	1	1	1	1	1	1	1	1	1	1	1	1	1	1	1	1	1	1	1	1	1	1	1	1	1	1	1	1	1	1	1	1	1	1	1	1	1	1	1	1
RTP1	1	80082559	80085391	-	173	100	0	0	1	1	1	1	1	1	1	1	1	1	1	1	1	1	1	1	1	1	1	1	1	1	1	1	1	1	1	1	1	1	1	1	1	1	1	1	1	1	1	1	1
LOC100847189	1	80130393	80151467	+	173	100	0	0	1	1	1	1	1	1	1	1	1	1	1	1	1	1	1	1	1	1	1	1	1	1	1	1	1	1	1	1	1	1	1	1	1	1	1	1	1	1	1	1	1
ST6GAL1	1	80194840	80346734	-	173	100	0	0	1	1	1	1	1	1	1	1	1	1	1	1	1	1	1	1	1	1	1	1	1	1	1	1	1	1	1	1	1	1	1	1	1	1	1	1	1	1	1	1	1
MIR2285K-3	1	80280615	80280695	-	173	100	0	0	1	1	1	1	1	1	1	1	1	1	1	1	1	1	1	1	1	1	1	1	1	1	1	1	1	1	1	1	1	1	1	1	1	1	1	1	1	1	1	1	1
ADIPOQ	1	80414393	80427659	-	173	100	0	0	1	1	1	1	1	1	1	1	1	1	1	1	1	1	1	1	1	1	1	1	1	1	1	1	1	1	1	1	1	1	1	1	1	1	1	1	1	1	1	1	1
RFC4	1	80452893	80467446	+	173	100	0	0	1	1	1	1	1	1	1	1	1	1	1	1	1	1	1	1	1	1	1	1	1	1	1	1	1	1	1	1	1	1	1	1	1	1	1	1	1	1	1	1	1
EIF4A2	1	80467440	80473993	-	173	100	0	0	1	1	1	1	1	1	1	1	1	1	1	1	1	1	1	1	1	1	1	1	1	1	1	1	1	1	1	1	1	1	1	1	1	1	1	1	1	1	1	1	1
LOC112448315	1	80469761	80469901	-	173	100	0	0	1	1	1	1	1	1	1	1	1	1	1	1	1	1	1	1	1	1	1	1	1	1	1	1	1	1	1	1	1	1	1	1	1	1	1	1	1	1	1	1	1
LOC112448304	1	80470085	80470216	-	173	100	0	0	1	1	1	1	1	1	1	1	1	1	1	1	1	1	1	1	1	1	1	1	1	1	1	1	1	1	1	1	1	1	1	1	1	1	1	1	1	1	1	1	1
MIR1248-1	1	80470559	80470663	-	169	97.6879	4	2.31214	1	1	1	1	1	1	1	1	1	1	1	1	1	1	1	1	1	1	1	1	1	1	1	1	1	1	1	1	1	1	1	1	1	1	1	1	1	1	1	1	1
LOC112448336	1	80472432	80472500	-	173	100	0	0	1	1	1	1	1	1	1	1	1	1	1	1	1	1	1	1	1	1	1	1	1	1	1	1	1	1	1	1	1	1	1	1	1	1	1	1	1	1	1	1	1
KNG1	1	80506952	80530795	-	173	100	0	0	1	1	1	1	1	1	1	1	1	1	1	1	1	1	1	1	1	1	1	1	1	1	1	1	1	1	1	1	1	1	1	1	1	1	1	1	1	1	1	1	1
HRG	1	80536950	80545420	-	173	100	0	0	1	1	1	1	1	1	1	1	1	1	1	1	1	1	1	1	1	1	1	1	1	1	1	1	1	1	1	1	1	1	1	1	1	1	1	1	1	1	1	1	1
FETUB	1	80560871	80576178	-	173	100	0	0	1	1	1	1	1	1	1	1	1	1	1	1	1	1	1	1	1	1	1	1	1	1	1	1	1	1	1	1	1	1	1	1	1	1	1	1	1	1	1	1	1
AHSG	1	80611857	80618770	-	173	100	0	0	1	1	1	1	1	1	1	1	1	1	1	1	1	1	1	1	1	1	1	1	1	1	1	1	1	1	1	1	1	1	1	1	1	1	1	1	1	1	1	1	1
LOC101906884	1	80616376	80624560	+	173	100	0	0	1	1	1	1	1	1	1	1	1	1	1	1	1	1	1	1	1	1	1	1	1	1	1	1	1	1	1	1	1	1	1	1	1	1	1	1	1	1	1	1	1
DNAJB11	1	80643739	80665614	-	173	100	0	0	1	1	1	1	1	1	1	1	1	1	1	1	1	1	1	1	1	1	1	1	1	1	1	1	1	1	1	1	1	1	1	1	1	1	1	1	1	1	1	1	1
TBCCD1	1	80662182	80689064	+	173	100	0	0	1	1	1	1	1	1	1	1	1	1	1	1	1	1	1	1	1	1	1	1	1	1	1	1	1	1	1	1	1	1	1	1	1	1	1	1	1	1	1	1	1
CRYGS	1	80690735	80696503	+	173	100	0	0	1	1	1	1	1	1	1	1	1	1	1	1	1	1	1	1	1	1	1	1	1	1	1	1	1	1	1	1	1	1	1	1	1	1	1	1	1	1	1	1	1
DGKG	1	80873696	81100115	+	173	100	0	0	1	1	1	1	1	1	1	1	1	1	1	1	1	1	1	1	1	1	1	1	1	1	1	1	1	1	1	1	1	1	1	1	1	1	1	1	1	1	1	1	1
ETV5	1	81135295	81194599	+	173	100	0	0	1	1	1	1	1	1	1	1	1	1	1	1	1	1	1	1	1	1	1	1	1	1	1	1	1	1	1	1	1	1	1	1	1	1	1	1	1	1	1	1	1
TRA2B	1	81288247	81308811	+	173	100	0	0	1	1	1	1	1	1	1	1	1	1	1	1	1	1	1	1	1	1	1	1	1	1	1	1	1	1	1	1	1	1	1	1	1	1	1	1	1	1	1	1	1
TRNAE-UUC-2	1	81348648	81348720	+	171	98.8439	2	1.15607	1	1	1	1	1	1	1	1	1	1	1	1	1	1	1	1	1	1	1	1	1	1	1	1	1	1	1	1	1	1	1	1	1	1	1	1	1	1	1	1	1
IGF2BP2	1	81402102	81573565	+	173	100	0	0	1	1	1	1	1	1	1	1	1	1	1	1	1	1	1	1	1	1	1	1	1	1	1	1	1	1	1	1	1	1	1	1	1	1	1	1	1	1	1	1	1
SENP2	1	81586278	81621313	-	173	100	0	0	1	1	1	1	1	1	1	1	1	1	1	1	1	1	1	1	1	1	1	1	1	1	1	1	1	1	1	1	1	1	1	1	1	1	1	1	1	1	1	1	1
LIPH	1	81636660	81690206	+	173	100	0	0	1	1	1	1	1	1	1	1	1	1	1	1	1	1	1	1	1	1	1	1	1	1	1	1	1	1	1	1	1	1	1	1	1	1	1	1	1	1	1	1	1
TMEM41A	1	81696439	81705118	+	173	100	0	0	1	1	1	1	1	1	1	1	1	1	1	1	1	1	1	1	1	1	1	1	1	1	1	1	1	1	1	1	1	1	1	1	1	1	1	1	1	1	1	1	1
MAP3K13	1	81706696	81868240	-	173	100	0	0	1	1	1	1	1	1	1	1	1	1	1	1	1	1	1	1	1	1	1	1	1	1	1	1	1	1	1	1	1	1	1	1	1	1	1	1	1	1	1	1	1
LOC112447465	1	81741294	81743374	+	173	100	0	0	1	1	1	1	1	1	1	1	1	1	1	1	1	1	1	1	1	1	1	1	1	1	1	1	1	1	1	1	1	1	1	1	1	1	1	1	1	1	1	1	1
EHHADH	1	81877820	81932666	+	173	100	0	0	1	1	1	1	1	1	1	1	1	1	1	1	1	1	1	1	1	1	1	1	1	1	1	1	1	1	1	1	1	1	1	1	1	1	1	1	1	1	1	1	1
C1H3orf70	1	81984026	82112760	+	173	100	0	0	1	1	1	1	1	1	1	1	1	1	1	1	1	1	1	1	1	1	1	1	1	1	1	1	1	1	1	1	1	1	1	1	1	1	1	1	1	1	1	1	1
VPS8	1	82115726	82406813	-	173	100	0	0	1	1	1	1	1	1	1	1	1	1	1	1	1	1	1	1	1	1	1	1	1	1	1	1	1	1	1	1	1	1	1	1	1	1	1	1	1	1	1	1	1
LOC112447474	1	82116360	82121654	+	173	100	0	0	1	1	1	1	1	1	1	1	1	1	1	1	1	1	1	1	1	1	1	1	1	1	1	1	1	1	1	1	1	1	1	1	1	1	1	1	1	1	1	1	1
TRNAK-UUU-2	1	82129930	82130002	-	173	100	0	0	1	1	1	1	1	1	1	1	1	1	1	1	1	1	1	1	1	1	1	1	1	1	1	1	1	1	1	1	1	1	1	1	1	1	1	1	1	1	1	1	1
LOC112448358	1	82223388	82223494	+	173	100	0	0	1	1	1	1	1	1	1	1	1	1	1	1	1	1	1	1	1	1	1	1	1	1	1	1	1	1	1	1	1	1	1	1	1	1	1	1	1	1	1	1	1
LOC112447479	1	82450882	82476909	+	173	100	0	0	1	1	1	1	1	1	1	1	1	1	1	1	1	1	1	1	1	1	1	1	1	1	1	1	1	1	1	1	1	1	1	1	1	1	1	1	1	1	1	1	1
LOC104970926	1	82461901	82492526	-	173	100	0	0	1	1	1	1	1	1	1	1	1	1	1	1	1	1	1	1	1	1	1	1	1	1	1	1	1	1	1	1	1	1	1	1	1	1	1	1	1	1	1	1	1
MAGEF1	1	82499645	82501239	+	173	100	0	0	1	1	1	1	1	1	1	1	1	1	1	1	1	1	1	1	1	1	1	1	1	1	1	1	1	1	1	1	1	1	1	1	1	1	1	1	1	1	1	1	1
LOC101907683	1	82503281	82512598	-	173	100	0	0	1	1	1	1	1	1	1	1	1	1	1	1	1	1	1	1	1	1	1	1	1	1	1	1	1	1	1	1	1	1	1	1	1	1	1	1	1	1	1	1	1
MIR2284Y-3	1	82514654	82514729	-	173	100	0	0	1	1	1	1	1	1	1	1	1	1	1	1	1	1	1	1	1	1	1	1	1	1	1	1	1	1	1	1	1	1	1	1	1	1	1	1	1	1	1	1	1
EPHB3	1	82610937	82631511	-	173	100	0	0	1	1	1	1	1	1	1	1	1	1	1	1	1	1	1	1	1	1	1	1	1	1	1	1	1	1	1	1	1	1	1	1	1	1	1	1	1	1	1	1	1
LOC524771	1	82703621	82705457	+	173	100	0	0	1	1	1	1	1	1	1	1	1	1	1	1	1	1	1	1	1	1	1	1	1	1	1	1	1	1	1	1	1	1	1	1	1	1	1	1	1	1	1	1	1
LINC02054	1	82766181	82769332	-	173	100	0	0	1	1	1	1	1	1	1	1	1	1	1	1	1	1	1	1	1	1	1	1	1	1	1	1	1	1	1	1	1	1	1	1	1	1	1	1	1	1	1	1	1
CHRD	1	82803348	82813198	-	173	100	0	0	1	1	1	1	1	1	1	1	1	1	1	1	1	1	1	1	1	1	1	1	1	1	1	1	1	1	1	1	1	1	1	1	1	1	1	1	1	1	1	1	1
THPO	1	82814295	82821620	+	173	100	0	0	1	1	1	1	1	1	1	1	1	1	1	1	1	1	1	1	1	1	1	1	1	1	1	1	1	1	1	1	1	1	1	1	1	1	1	1	1	1	1	1	1
POLR2H	1	82825044	82829473	-	173	100	0	0	1	1	1	1	1	1	1	1	1	1	1	1	1	1	1	1	1	1	1	1	1	1	1	1	1	1	1	1	1	1	1	1	1	1	1	1	1	1	1	1	1
CLCN2	1	82829924	82844423	+	173	100	0	0	1	1	1	1	1	1	1	1	1	1	1	1	1	1	1	1	1	1	1	1	1	1	1	1	1	1	1	1	1	1	1	1	1	1	1	1	1	1	1	1	1
FAM131A	1	82844345	82853140	-	173	100	0	0	1	1	1	1	1	1	1	1	1	1	1	1	1	1	1	1	1	1	1	1	1	1	1	1	1	1	1	1	1	1	1	1	1	1	1	1	1	1	1	1	1
EIF4G1	1	82853757	82872765	-	173	100	0	0	1	1	1	1	1	1	1	1	1	1	1	1	1	1	1	1	1	1	1	1	1	1	1	1	1	1	1	1	1	1	1	1	1	1	1	1	1	1	1	1	1
LOC112448329	1	82862630	82862705	-	173	100	0	0	1	1	1	1	1	1	1	1	1	1	1	1	1	1	1	1	1	1	1	1	1	1	1	1	1	1	1	1	1	1	1	1	1	1	1	1	1	1	1	1	1
PSMD2	1	82878892	82888239	-	173	100	0	0	1	1	1	1	1	1	1	1	1	1	1	1	1	1	1	1	1	1	1	1	1	1	1	1	1	1	1	1	1	1	1	1	1	1	1	1	1	1	1	1	1
ECE2	1	82894597	82927145	-	173	100	0	0	1	1	1	1	1	1	1	1	1	1	1	1	1	1	1	1	1	1	1	1	1	1	1	1	1	1	1	1	1	1	1	1	1	1	1	1	1	1	1	1	1
CAMK2N2	1	82918317	82920472	+	173	100	0	0	1	1	1	1	1	1	1	1	1	1	1	1	1	1	1	1	1	1	1	1	1	1	1	1	1	1	1	1	1	1	1	1	1	1	1	1	1	1	1	1	1
ALG3	1	82927910	82933236	+	173	100	0	0	1	1	1	1	1	1	1	1	1	1	1	1	1	1	1	1	1	1	1	1	1	1	1	1	1	1	1	1	1	1	1	1	1	1	1	1	1	1	1	1	1
VWA5B2	1	82933230	82945892	-	173	100	0	0	1	1	1	1	1	1	1	1	1	1	1	1	1	1	1	1	1	1	1	1	1	1	1	1	1	1	1	1	1	1	1	1	1	1	1	1	1	1	1	1	1
MIR1224	1	82934066	82934151	-	173	100	0	0	1	1	1	1	1	1	1	1	1	1	1	1	1	1	1	1	1	1	1	1	1	1	1	1	1	1	1	1	1	1	1	1	1	1	1	1	1	1	1	1	1
ABCF3	1	82959724	82968194	-	173	100	0	0	1	1	1	1	1	1	1	1	1	1	1	1	1	1	1	1	1	1	1	1	1	1	1	1	1	1	1	1	1	1	1	1	1	1	1	1	1	1	1	1	1
LOC101907353	1	82968324	82970417	+	173	100	0	0	1	1	1	1	1	1	1	1	1	1	1	1	1	1	1	1	1	1	1	1	1	1	1	1	1	1	1	1	1	1	1	1	1	1	1	1	1	1	1	1	1
AP2M1	1	82970227	82979254	-	173	100	0	0	1	1	1	1	1	1	1	1	1	1	1	1	1	1	1	1	1	1	1	1	1	1	1	1	1	1	1	1	1	1	1	1	1	1	1	1	1	1	1	1	1
DVL3	1	82980605	82996869	-	173	100	0	0	1	1	1	1	1	1	1	1	1	1	1	1	1	1	1	1	1	1	1	1	1	1	1	1	1	1	1	1	1	1	1	1	1	1	1	1	1	1	1	1	1
EIF2B5	1	83003219	83012357	-	173	100	0	0	1	1	1	1	1	1	1	1	1	1	1	1	1	1	1	1	1	1	1	1	1	1	1	1	1	1	1	1	1	1	1	1	1	1	1	1	1	1	1	1	1
LOC112447506	1	83012347	83018354	+	173	100	0	0	1	1	1	1	1	1	1	1	1	1	1	1	1	1	1	1	1	1	1	1	1	1	1	1	1	1	1	1	1	1	1	1	1	1	1	1	1	1	1	1	1
LOC616094	1	83030383	83038106	-	173	100	0	0	1	1	1	1	1	1	1	1	1	1	1	1	1	1	1	1	1	1	1	1	1	1	1	1	1	1	1	1	1	1	1	1	1	1	1	1	1	1	1	1	1
HTR3C	1	83064169	83070990	-	173	100	0	0	1	1	1	1	1	1	1	1	1	1	1	1	1	1	1	1	1	1	1	1	1	1	1	1	1	1	1	1	1	1	1	1	1	1	1	1	1	1	1	1	1
LOC532114	1	83104960	83110897	-	173	100	0	0	1	1	1	1	1	1	1	1	1	1	1	1	1	1	1	1	1	1	1	1	1	1	1	1	1	1	1	1	1	1	1	1	1	1	1	1	1	1	1	1	1
ABCC5	1	83122814	83205233	+	173	100	0	0	1	1	1	1	1	1	1	1	1	1	1	1	1	1	1	1	1	1	1	1	1	1	1	1	1	1	1	1	1	1	1	1	1	1	1	1	1	1	1	1	1
LOC782787	1	83225358	83237050	+	173	100	0	0	1	1	1	1	1	1	1	1	1	1	1	1	1	1	1	1	1	1	1	1	1	1	1	1	1	1	1	1	1	1	1	1	1	1	1	1	1	1	1	1	1
LOC504858	1	83232816	83233357	+	172	99.422	1	0.578035	1	1	1	1	1	1	1	1	1	1	1	1	1	1	1	1	1	1	1	1	1	1	1	1	1	1	1	1	1	1	1	1	1	1	1	1	1	1	1	1	1
PARL	1	83246922	83303451	+	173	100	0	0	1	1	1	1	1	1	1	1	1	1	1	1	1	1	1	1	1	1	1	1	1	1	1	1	1	1	1	1	1	1	1	1	1	1	1	1	1	1	1	1	1
LOC112447510	1	83257561	83277972	-	173	100	0	0	1	1	1	1	1	1	1	1	1	1	1	1	1	1	1	1	1	1	1	1	1	1	1	1	1	1	1	1	1	1	1	1	1	1	1	1	1	1	1	1	1
MAP6D1	1	83302486	83316395	+	173	100	0	0	1	1	1	1	1	1	1	1	1	1	1	1	1	1	1	1	1	1	1	1	1	1	1	1	1	1	1	1	1	1	1	1	1	1	1	1	1	1	1	1	1
YEATS2	1	83311798	83416603	-	173	100	0	0	1	1	1	1	1	1	1	1	1	1	1	1	1	1	1	1	1	1	1	1	1	1	1	1	1	1	1	1	1	1	1	1	1	1	1	1	1	1	1	1	1
KLHL24	1	83444718	83482282	-	173	100	0	0	1	1	1	1	1	1	1	1	1	1	1	1	1	1	1	1	1	1	1	1	1	1	1	1	1	1	1	1	1	1	1	1	1	1	1	1	1	1	1	1	1
LOC104970931	1	83490165	83501284	+	173	100	0	0	1	1	1	1	1	1	1	1	1	1	1	1	1	1	1	1	1	1	1	1	1	1	1	1	1	1	1	1	1	1	1	1	1	1	1	1	1	1	1	1	1
KLHL6	1	83545056	83601521	+	173	100	0	0	1	1	1	1	1	1	1	1	1	1	1	1	1	1	1	1	1	1	1	1	1	1	1	1	1	1	1	1	1	1	1	1	1	1	1	1	1	1	1	1	1
LOC100848684	1	83637793	83645897	-	173	100	0	0	1	1	1	1	1	1	1	1	1	1	1	1	1	1	1	1	1	1	1	1	1	1	1	1	1	1	1	1	1	1	1	1	1	1	1	1	1	1	1	1	1
LOC112448305	1	83640377	83640508	-	172	99.422	1	0.578035	1	1	1	1	1	1	1	1	1	1	1	1	1	1	1	1	1	1	1	1	1	1	1	1	1	1	1	1	1	1	1	1	1	1	1	1	1	1	1	1	1
LOC112448334	1	83640845	83641019	-	173	100	0	0	1	1	1	1	1	1	1	1	1	1	1	1	1	1	1	1	1	1	1	1	1	1	1	1	1	1	1	1	1	1	1	1	1	1	1	1	1	1	1	1	1
LOC112448306	1	83641288	83641418	-	172	99.422	1	0.578035	1	1	1	1	1	1	1	1	1	1	1	1	1	1	1	1	1	1	1	1	1	1	1	1	1	1	1	1	1	1	1	1	1	1	1	1	1	1	1	1	1
MCF2L2	1	83653395	83913978	+	173	100	0	0	1	1	1	1	1	1	1	1	1	1	1	1	1	1	1	1	1	1	1	1	1	1	1	1	1	1	1	1	1	1	1	1	1	1	1	1	1	1	1	1	1
B3GNT5	1	83752078	83827790	-	173	100	0	0	1	1	1	1	1	1	1	1	1	1	1	1	1	1	1	1	1	1	1	1	1	1	1	1	1	1	1	1	1	1	1	1	1	1	1	1	1	1	1	1	1
LOC112447525	1	83760294	83762658	-	173	100	0	0	1	1	1	1	1	1	1	1	1	1	1	1	1	1	1	1	1	1	1	1	1	1	1	1	1	1	1	1	1	1	1	1	1	1	1	1	1	1	1	1	1
LAMP3	1	83922206	83953897	+	173	100	0	0	1	1	1	1	1	1	1	1	1	1	1	1	1	1	1	1	1	1	1	1	1	1	1	1	1	1	1	1	1	1	1	1	1	1	1	1	1	1	1	1	1
MCCC1	1	83960734	84019358	+	173	100	0	0	1	1	1	1	1	1	1	1	1	1	1	1	1	1	1	1	1	1	1	1	1	1	1	1	1	1	1	1	1	1	1	1	1	1	1	1	1	1	1	1	1
DCUN1D1	1	84042262	84078267	+	172	99.422	1	0.578035	1	1	1	1	1	1	1	1	1	1	1	1	1	1	1	1	1	1	1	1	1	1	1	1	1	1	1	1	1	1	1	1	1	1	1	1	1	1	1	1	1
ATP11B	1	84102416	84226609	-	173	100	0	0	1	1	1	1	1	1	1	1	1	1	1	1	1	1	1	1	1	1	1	1	1	1	1	1	1	1	1	1	1	1	1	1	1	1	1	1	1	1	1	1	1
TRNAS-GGA-3	1	84309362	84309433	+	173	100	0	0	1	1	1	1	1	1	1	1	1	1	1	1	1	1	1	1	1	1	1	1	1	1	1	1	1	1	1	1	1	1	1	1	1	1	1	1	1	1	1	1	1
LOC112446998	1	85008487	85012939	-	173	100	0	0	1	1	1	1	1	1	1	1	1	1	1	1	1	1	1	1	1	1	1	1	1	1	1	1	1	1	1	1	1	1	1	1	1	1	1	1	1	1	1	1	1
LOC784318	1	85013411	85112629	-	173	100	0	0	1	1	1	1	1	1	1	1	1	1	1	1	1	1	1	1	1	1	1	1	1	1	1	1	1	1	1	1	1	1	1	1	1	1	1	1	1	1	1	1	1
TRNAR-UCU	1	85120926	85120998	+	173	100	0	0	1	1	1	1	1	1	1	1	1	1	1	1	1	1	1	1	1	1	1	1	1	1	1	1	1	1	1	1	1	1	1	1	1	1	1	1	1	1	1	1	1
LOC104970937	1	85148418	85156463	-	173	100	0	0	1	1	1	1	1	1	1	1	1	1	1	1	1	1	1	1	1	1	1	1	1	1	1	1	1	1	1	1	1	1	1	1	1	1	1	1	1	1	1	1	1
LOC100849009	1	85271628	85316672	-	173	100	0	0	1	1	1	1	1	1	1	1	1	1	1	1	1	1	1	1	1	1	1	1	1	1	1	1	1	1	1	1	1	1	1	1	1	1	1	1	1	1	1	1	1
SOX2	1	85302293	85303771	-	173	100	0	0	1	1	1	1	1	1	1	1	1	1	1	1	1	1	1	1	1	1	1	1	1	1	1	1	1	1	1	1	1	1	1	1	1	1	1	1	1	1	1	1	1
LOC104970940	1	85382019	85410788	-	173	100	0	0	1	1	1	1	1	1	1	1	1	1	1	1	1	1	1	1	1	1	1	1	1	1	1	1	1	1	1	1	1	1	1	1	1	1	1	1	1	1	1	1	1
TRNAG-GCC	1	85487448	85487518	-	173	100	0	0	1	1	1	1	1	1	1	1	1	1	1	1	1	1	1	1	1	1	1	1	1	1	1	1	1	1	1	1	1	1	1	1	1	1	1	1	1	1	1	1	1
DNAJC19	1	86035467	86040736	+	173	100	0	0	1	1	1	1	1	1	1	1	1	1	1	1	1	1	1	1	1	1	1	1	1	1	1	1	1	1	1	1	1	1	1	1	1	1	1	1	1	1	1	1	1
FXR1	1	86041583	86121002	-	173	100	0	0	1	1	1	1	1	1	1	1	1	1	1	1	1	1	1	1	1	1	1	1	1	1	1	1	1	1	1	1	1	1	1	1	1	1	1	1	1	1	1	1	1
TRNAC-ACA-2	1	86134558	86134629	-	173	100	0	0	1	1	1	1	1	1	1	1	1	1	1	1	1	1	1	1	1	1	1	1	1	1	1	1	1	1	1	1	1	1	1	1	1	1	1	1	1	1	1	1	1
CCDC39	1	86318896	86371093	+	173	100	0	0	1	1	1	1	1	1	1	1	1	1	1	1	1	1	1	1	1	1	1	1	1	1	1	1	1	1	1	1	1	1	1	1	1	1	1	1	1	1	1	1	1
TTC14	1	86372984	86382716	-	173	100	0	0	1	1	1	1	1	1	1	1	1	1	1	1	1	1	1	1	1	1	1	1	1	1	1	1	1	1	1	1	1	1	1	1	1	1	1	1	1	1	1	1	1
LOC112447547	1	86382704	86388832	+	173	100	0	0	1	1	1	1	1	1	1	1	1	1	1	1	1	1	1	1	1	1	1	1	1	1	1	1	1	1	1	1	1	1	1	1	1	1	1	1	1	1	1	1	1
PEX5L	1	87028585	87382606	+	173	100	0	0	1	1	1	1	1	1	1	1	1	1	1	1	1	1	1	1	1	1	1	1	1	1	1	1	1	1	1	1	1	1	1	1	1	1	1	1	1	1	1	1	1
LOC112447548	1	87172419	87175030	-	173	100	0	0	1	1	1	1	1	1	1	1	1	1	1	1	1	1	1	1	1	1	1	1	1	1	1	1	1	1	1	1	1	1	1	1	1	1	1	1	1	1	1	1	1
TRNAC-ACA-3	1	87293706	87293777	+	173	100	0	0	1	1	1	1	1	1	1	1	1	1	1	1	1	1	1	1	1	1	1	1	1	1	1	1	1	1	1	1	1	1	1	1	1	1	1	1	1	1	1	1	1
USP13	1	87351245	87482165	-	173	100	0	0	1	1	1	1	1	1	1	1	1	1	1	1	1	1	1	1	1	1	1	1	1	1	1	1	1	1	1	1	1	1	1	1	1	1	1	1	1	1	1	1	1
NDUFB5	1	87503554	87518661	-	173	100	0	0	1	1	1	1	1	1	1	1	1	1	1	1	1	1	1	1	1	1	1	1	1	1	1	1	1	1	1	1	1	1	1	1	1	1	1	1	1	1	1	1	1
MRPL47	1	87518793	87539810	+	173	100	0	0	1	1	1	1	1	1	1	1	1	1	1	1	1	1	1	1	1	1	1	1	1	1	1	1	1	1	1	1	1	1	1	1	1	1	1	1	1	1	1	1	1
ACTL6A	1	87536377	87567798	-	173	100	0	0	1	1	1	1	1	1	1	1	1	1	1	1	1	1	1	1	1	1	1	1	1	1	1	1	1	1	1	1	1	1	1	1	1	1	1	1	1	1	1	1	1
GNB4	1	87648273	87717144	+	173	100	0	0	1	1	1	1	1	1	1	1	1	1	1	1	1	1	1	1	1	1	1	1	1	1	1	1	1	1	1	1	1	1	1	1	1	1	1	1	1	1	1	1	1
MFN1	1	87720810	87764841	-	173	100	0	0	1	1	1	1	1	1	1	1	1	1	1	1	1	1	1	1	1	1	1	1	1	1	1	1	1	1	1	1	1	1	1	1	1	1	1	1	1	1	1	1	1
ZNF639	1	87775177	87793706	-	173	100	0	0	1	1	1	1	1	1	1	1	1	1	1	1	1	1	1	1	1	1	1	1	1	1	1	1	1	1	1	1	1	1	1	1	1	1	1	1	1	1	1	1	1
KCNMB3	1	87793394	87891502	+	173	100	0	0	1	1	1	1	1	1	1	1	1	1	1	1	1	1	1	1	1	1	1	1	1	1	1	1	1	1	1	1	1	1	1	1	1	1	1	1	1	1	1	1	1
PIK3CA	1	87871399	87963844	-	173	100	0	0	1	1	1	1	1	1	1	1	1	1	1	1	1	1	1	1	1	1	1	1	1	1	1	1	1	1	1	1	1	1	1	1	1	1	1	1	1	1	1	1	1
LOC112448316	1	87924393	87924522	-	173	100	0	0	1	1	1	1	1	1	1	1	1	1	1	1	1	1	1	1	1	1	1	1	1	1	1	1	1	1	1	1	1	1	1	1	1	1	1	1	1	1	1	1	1
ZMAT3	1	88005930	88044844	+	173	100	0	0	1	1	1	1	1	1	1	1	1	1	1	1	1	1	1	1	1	1	1	1	1	1	1	1	1	1	1	1	1	1	1	1	1	1	1	1	1	1	1	1	1
TRNAG-UCC-2	1	88086390	88086462	+	173	100	0	0	1	1	1	1	1	1	1	1	1	1	1	1	1	1	1	1	1	1	1	1	1	1	1	1	1	1	1	1	1	1	1	1	1	1	1	1	1	1	1	1	1
LOC112447549	1	88092055	88098171	+	173	100	0	0	1	1	1	1	1	1	1	1	1	1	1	1	1	1	1	1	1	1	1	1	1	1	1	1	1	1	1	1	1	1	1	1	1	1	1	1	1	1	1	1	1
KCNMB2	1	88158068	88671406	-	173	100	0	0	1	1	1	1	1	1	1	1	1	1	1	1	1	1	1	1	1	1	1	1	1	1	1	1	1	1	1	1	1	1	1	1	1	1	1	1	1	1	1	1	1
LOC112447626	1	88318172	88321464	+	0	0	173	100	0	0	0	0	0	0	0	0	0	0	0	0	0	0	0	0	0	0	0	0	0	0	0	0	0	0	0	0	0	0	0	0	0	0	0	0	0	0	0	0	0
PLCXD1	1	88340913	88350182	+	173	100	0	0	1	1	1	1	1	1	1	1	1	1	1	1	1	1	1	1	1	1	1	1	1	1	1	1	1	1	1	1	1	1	1	1	1	1	1	1	1	1	1	1	1
GTPBP6	1	88342732	88362404	-	173	100	0	0	1	1	1	1	1	1	1	1	1	1	1	1	1	1	1	1	1	1	1	1	1	1	1	1	1	1	1	1	1	1	1	1	1	1	1	1	1	1	1	1	1
PPP2R3B	1	88367033	88407986	-	173	100	0	0	1	1	1	1	1	1	1	1	1	1	1	1	1	1	1	1	1	1	1	1	1	1	1	1	1	1	1	1	1	1	1	1	1	1	1	1	1	1	1	1	1
LOC112446999	1	88721146	88724542	+	173	100	0	0	1	1	1	1	1	1	1	1	1	1	1	1	1	1	1	1	1	1	1	1	1	1	1	1	1	1	1	1	1	1	1	1	1	1	1	1	1	1	1	1	1
LOC112448298	1	89192312	89192414	+	168	97.1098	5	2.89017	1	1	1	1	1	1	1	1	1	1	1	1	1	1	1	1	1	1	1	1	1	1	1	1	1	1	1	1	1	1	1	1	1	1	1	1	1	1	1	1	1
LOC104970947	1	89284110	89302631	-	173	100	0	0	1	1	1	1	1	1	1	1	1	1	1	1	1	1	1	1	1	1	1	1	1	1	1	1	1	1	1	1	1	1	1	1	1	1	1	1	1	1	1	1	1
LOC104970949	1	89786494	89793843	+	173	100	0	0	1	1	1	1	1	1	1	1	1	1	1	1	1	1	1	1	1	1	1	1	1	1	1	1	1	1	1	1	1	1	1	1	1	1	1	1	1	1	1	1	1
TRNAY-GUA	1	89802979	89803050	-	173	100	0	0	1	1	1	1	1	1	1	1	1	1	1	1	1	1	1	1	1	1	1	1	1	1	1	1	1	1	1	1	1	1	1	1	1	1	1	1	1	1	1	1	1
LOC112447662	1	89964603	89966392	+	173	100	0	0	1	1	1	1	1	1	1	1	1	1	1	1	1	1	1	1	1	1	1	1	1	1	1	1	1	1	1	1	1	1	1	1	1	1	1	1	1	1	1	1	1
TBL1XR1	1	90029992	90208445	+	173	100	0	0	1	1	1	1	1	1	1	1	1	1	1	1	1	1	1	1	1	1	1	1	1	1	1	1	1	1	1	1	1	1	1	1	1	1	1	1	1	1	1	1	1
LOC112448382	1	91392558	91392661	+	173	100	0	0	1	1	1	1	1	1	1	1	1	1	1	1	1	1	1	1	1	1	1	1	1	1	1	1	1	1	1	1	1	1	1	1	1	1	1	1	1	1	1	1	1
NAALADL2	1	91428524	92992347	-	173	100	0	0	1	1	1	1	1	1	1	1	1	1	1	1	1	1	1	1	1	1	1	1	1	1	1	1	1	1	1	1	1	1	1	1	1	1	1	1	1	1	1	1	1
LOC112448332	1	92346997	92347093	+	173	100	0	0	1	1	1	1	1	1	1	1	1	1	1	1	1	1	1	1	1	1	1	1	1	1	1	1	1	1	1	1	1	1	1	1	1	1	1	1	1	1	1	1	1
LOC616200	1	92661084	92661674	+	173	100	0	0	1	1	1	1	1	1	1	1	1	1	1	1	1	1	1	1	1	1	1	1	1	1	1	1	1	1	1	1	1	1	1	1	1	1	1	1	1	1	1	1	1
LOC112448319	1	92738800	92738928	+	173	100	0	0	1	1	1	1	1	1	1	1	1	1	1	1	1	1	1	1	1	1	1	1	1	1	1	1	1	1	1	1	1	1	1	1	1	1	1	1	1	1	1	1	1
NLGN1	1	93145361	94102525	-	173	100	0	0	1	1	1	1	1	1	1	1	1	1	1	1	1	1	1	1	1	1	1	1	1	1	1	1	1	1	1	1	1	1	1	1	1	1	1	1	1	1	1	1	1
SPATA16	1	94320177	94597863	+	173	100	0	0	1	1	1	1	1	1	1	1	1	1	1	1	1	1	1	1	1	1	1	1	1	1	1	1	1	1	1	1	1	1	1	1	1	1	1	1	1	1	1	1	1
LOC781410	1	94342072	94342452	-	173	100	0	0	1	1	1	1	1	1	1	1	1	1	1	1	1	1	1	1	1	1	1	1	1	1	1	1	1	1	1	1	1	1	1	1	1	1	1	1	1	1	1	1	1
LOC112447725	1	94364128	94371566	-	173	100	0	0	1	1	1	1	1	1	1	1	1	1	1	1	1	1	1	1	1	1	1	1	1	1	1	1	1	1	1	1	1	1	1	1	1	1	1	1	1	1	1	1	1
ECT2	1	94709110	94769494	-	173	100	0	0	1	1	1	1	1	1	1	1	1	1	1	1	1	1	1	1	1	1	1	1	1	1	1	1	1	1	1	1	1	1	1	1	1	1	1	1	1	1	1	1	1
NCEH1	1	94818797	94882844	+	173	100	0	0	1	1	1	1	1	1	1	1	1	1	1	1	1	1	1	1	1	1	1	1	1	1	1	1	1	1	1	1	1	1	1	1	1	1	1	1	1	1	1	1	1
LOC112447726	1	94945925	94971823	-	173	100	0	0	1	1	1	1	1	1	1	1	1	1	1	1	1	1	1	1	1	1	1	1	1	1	1	1	1	1	1	1	1	1	1	1	1	1	1	1	1	1	1	1	1
TNFSF10	1	94985267	95001544	+	173	100	0	0	1	1	1	1	1	1	1	1	1	1	1	1	1	1	1	1	1	1	1	1	1	1	1	1	1	1	1	1	1	1	1	1	1	1	1	1	1	1	1	1	1
GHSR	1	95024995	95034668	+	173	100	0	0	1	1	1	1	1	1	1	1	1	1	1	1	1	1	1	1	1	1	1	1	1	1	1	1	1	1	1	1	1	1	1	1	1	1	1	1	1	1	1	1	1
LOC101905019	1	95045818	95052168	+	173	100	0	0	1	1	1	1	1	1	1	1	1	1	1	1	1	1	1	1	1	1	1	1	1	1	1	1	1	1	1	1	1	1	1	1	1	1	1	1	1	1	1	1	1
FNDC3B	1	95121236	95479985	-	173	100	0	0	1	1	1	1	1	1	1	1	1	1	1	1	1	1	1	1	1	1	1	1	1	1	1	1	1	1	1	1	1	1	1	1	1	1	1	1	1	1	1	1	1
LOC112447727	1	95210751	95218719	+	173	100	0	0	1	1	1	1	1	1	1	1	1	1	1	1	1	1	1	1	1	1	1	1	1	1	1	1	1	1	1	1	1	1	1	1	1	1	1	1	1	1	1	1	1
LOC101904810	1	95453901	95455117	-	173	100	0	0	1	1	1	1	1	1	1	1	1	1	1	1	1	1	1	1	1	1	1	1	1	1	1	1	1	1	1	1	1	1	1	1	1	1	1	1	1	1	1	1	1
LOC112447728	1	95517398	95550941	-	173	100	0	0	1	1	1	1	1	1	1	1	1	1	1	1	1	1	1	1	1	1	1	1	1	1	1	1	1	1	1	1	1	1	1	1	1	1	1	1	1	1	1	1	1
TMEM212	1	95630908	95650460	-	173	100	0	0	1	1	1	1	1	1	1	1	1	1	1	1	1	1	1	1	1	1	1	1	1	1	1	1	1	1	1	1	1	1	1	1	1	1	1	1	1	1	1	1	1
PLD1	1	95687024	95963604	+	173	100	0	0	1	1	1	1	1	1	1	1	1	1	1	1	1	1	1	1	1	1	1	1	1	1	1	1	1	1	1	1	1	1	1	1	1	1	1	1	1	1	1	1	1
LOC101905533	1	95909838	96021810	-	173	100	0	0	1	1	1	1	1	1	1	1	1	1	1	1	1	1	1	1	1	1	1	1	1	1	1	1	1	1	1	1	1	1	1	1	1	1	1	1	1	1	1	1	1
TNIK	1	96021894	96432270	+	173	100	0	0	1	1	1	1	1	1	1	1	1	1	1	1	1	1	1	1	1	1	1	1	1	1	1	1	1	1	1	1	1	1	1	1	1	1	1	1	1	1	1	1	1
SLC2A2	1	96452863	96485584	+	173	100	0	0	1	1	1	1	1	1	1	1	1	1	1	1	1	1	1	1	1	1	1	1	1	1	1	1	1	1	1	1	1	1	1	1	1	1	1	1	1	1	1	1	1
EIF5A2	1	96541095	96557798	+	173	100	0	0	1	1	1	1	1	1	1	1	1	1	1	1	1	1	1	1	1	1	1	1	1	1	1	1	1	1	1	1	1	1	1	1	1	1	1	1	1	1	1	1	1
RPL22L1	1	96572445	96576821	+	173	100	0	0	1	1	1	1	1	1	1	1	1	1	1	1	1	1	1	1	1	1	1	1	1	1	1	1	1	1	1	1	1	1	1	1	1	1	1	1	1	1	1	1	1
SLC7A14	1	96865068	96974743	+	173	100	0	0	1	1	1	1	1	1	1	1	1	1	1	1	1	1	1	1	1	1	1	1	1	1	1	1	1	1	1	1	1	1	1	1	1	1	1	1	1	1	1	1	1
LOC112447729	1	96866789	96885342	-	173	100	0	0	1	1	1	1	1	1	1	1	1	1	1	1	1	1	1	1	1	1	1	1	1	1	1	1	1	1	1	1	1	1	1	1	1	1	1	1	1	1	1	1	1
CLDN11	1	96999959	97014887	-	173	100	0	0	1	1	1	1	1	1	1	1	1	1	1	1	1	1	1	1	1	1	1	1	1	1	1	1	1	1	1	1	1	1	1	1	1	1	1	1	1	1	1	1	1
SKIL	1	97032270	97058169	-	173	100	0	0	1	1	1	1	1	1	1	1	1	1	1	1	1	1	1	1	1	1	1	1	1	1	1	1	1	1	1	1	1	1	1	1	1	1	1	1	1	1	1	1	1
LOC112448260	1	97057142	97058241	+	173	100	0	0	1	1	1	1	1	1	1	1	1	1	1	1	1	1	1	1	1	1	1	1	1	1	1	1	1	1	1	1	1	1	1	1	1	1	1	1	1	1	1	1	1
PRKCI	1	97094256	97163222	-	173	100	0	0	1	1	1	1	1	1	1	1	1	1	1	1	1	1	1	1	1	1	1	1	1	1	1	1	1	1	1	1	1	1	1	1	1	1	1	1	1	1	1	1	1
TRNAK-CUU	1	97177158	97177230	+	173	100	0	0	1	1	1	1	1	1	1	1	1	1	1	1	1	1	1	1	1	1	1	1	1	1	1	1	1	1	1	1	1	1	1	1	1	1	1	1	1	1	1	1	1
PHC3	1	97196082	97280122	+	173	100	0	0	1	1	1	1	1	1	1	1	1	1	1	1	1	1	1	1	1	1	1	1	1	1	1	1	1	1	1	1	1	1	1	1	1	1	1	1	1	1	1	1	1
LOC112447730	1	97247596	97250314	-	173	100	0	0	1	1	1	1	1	1	1	1	1	1	1	1	1	1	1	1	1	1	1	1	1	1	1	1	1	1	1	1	1	1	1	1	1	1	1	1	1	1	1	1	1
GPR160	1	97280887	97351070	-	173	100	0	0	1	1	1	1	1	1	1	1	1	1	1	1	1	1	1	1	1	1	1	1	1	1	1	1	1	1	1	1	1	1	1	1	1	1	1	1	1	1	1	1	1
LOC112448328	1	97292056	97292182	+	173	100	0	0	1	1	1	1	1	1	1	1	1	1	1	1	1	1	1	1	1	1	1	1	1	1	1	1	1	1	1	1	1	1	1	1	1	1	1	1	1	1	1	1	1
SEC62	1	97388346	97421921	-	173	100	0	0	1	1	1	1	1	1	1	1	1	1	1	1	1	1	1	1	1	1	1	1	1	1	1	1	1	1	1	1	1	1	1	1	1	1	1	1	1	1	1	1	1
SAMD7	1	97443587	97458167	-	173	100	0	0	1	1	1	1	1	1	1	1	1	1	1	1	1	1	1	1	1	1	1	1	1	1	1	1	1	1	1	1	1	1	1	1	1	1	1	1	1	1	1	1	1
LRRC31	1	97511914	97541804	+	173	100	0	0	1	1	1	1	1	1	1	1	1	1	1	1	1	1	1	1	1	1	1	1	1	1	1	1	1	1	1	1	1	1	1	1	1	1	1	1	1	1	1	1	1
LRRIQ4	1	97542149	97557519	-	173	100	0	0	1	1	1	1	1	1	1	1	1	1	1	1	1	1	1	1	1	1	1	1	1	1	1	1	1	1	1	1	1	1	1	1	1	1	1	1	1	1	1	1	1
TRNAY-GUA-2	1	97560692	97560781	-	173	100	0	0	1	1	1	1	1	1	1	1	1	1	1	1	1	1	1	1	1	1	1	1	1	1	1	1	1	1	1	1	1	1	1	1	1	1	1	1	1	1	1	1	1
LRRC34	1	97562925	97581378	+	173	100	0	0	1	1	1	1	1	1	1	1	1	1	1	1	1	1	1	1	1	1	1	1	1	1	1	1	1	1	1	1	1	1	1	1	1	1	1	1	1	1	1	1	1
MYNN	1	97586222	97604210	-	173	100	0	0	1	1	1	1	1	1	1	1	1	1	1	1	1	1	1	1	1	1	1	1	1	1	1	1	1	1	1	1	1	1	1	1	1	1	1	1	1	1	1	1	1
ACTRT3	1	97604099	97609720	+	173	100	0	0	1	1	1	1	1	1	1	1	1	1	1	1	1	1	1	1	1	1	1	1	1	1	1	1	1	1	1	1	1	1	1	1	1	1	1	1	1	1	1	1	1
TRNAV-AAC	1	97606076	97606148	-	173	100	0	0	1	1	1	1	1	1	1	1	1	1	1	1	1	1	1	1	1	1	1	1	1	1	1	1	1	1	1	1	1	1	1	1	1	1	1	1	1	1	1	1	1
TERC	1	97612791	97613232	+	173	100	0	0	1	1	1	1	1	1	1	1	1	1	1	1	1	1	1	1	1	1	1	1	1	1	1	1	1	1	1	1	1	1	1	1	1	1	1	1	1	1	1	1	1
LOC112448275	1	97628926	97629032	-	173	100	0	0	1	1	1	1	1	1	1	1	1	1	1	1	1	1	1	1	1	1	1	1	1	1	1	1	1	1	1	1	1	1	1	1	1	1	1	1	1	1	1	1	1
LOC107132196	1	97689779	97692623	-	173	100	0	0	1	1	1	1	1	1	1	1	1	1	1	1	1	1	1	1	1	1	1	1	1	1	1	1	1	1	1	1	1	1	1	1	1	1	1	1	1	1	1	1	1
LOC112447731	1	97692705	97698694	+	173	100	0	0	1	1	1	1	1	1	1	1	1	1	1	1	1	1	1	1	1	1	1	1	1	1	1	1	1	1	1	1	1	1	1	1	1	1	1	1	1	1	1	1	1
MECOM	1	98022920	98348911	+	173	100	0	0	1	1	1	1	1	1	1	1	1	1	1	1	1	1	1	1	1	1	1	1	1	1	1	1	1	1	1	1	1	1	1	1	1	1	1	1	1	1	1	1	1
LOC104970974	1	98376300	98398737	-	173	100	0	0	1	1	1	1	1	1	1	1	1	1	1	1	1	1	1	1	1	1	1	1	1	1	1	1	1	1	1	1	1	1	1	1	1	1	1	1	1	1	1	1	1
LOC112447000	1	98437399	98443010	-	173	100	0	0	1	1	1	1	1	1	1	1	1	1	1	1	1	1	1	1	1	1	1	1	1	1	1	1	1	1	1	1	1	1	1	1	1	1	1	1	1	1	1	1	1
LOC107131228	1	98536877	98711934	-	173	100	0	0	1	1	1	1	1	1	1	1	1	1	1	1	1	1	1	1	1	1	1	1	1	1	1	1	1	1	1	1	1	1	1	1	1	1	1	1	1	1	1	1	1
MIR551B	1	98873841	98873935	-	173	100	0	0	1	1	1	1	1	1	1	1	1	1	1	1	1	1	1	1	1	1	1	1	1	1	1	1	1	1	1	1	1	1	1	1	1	1	1	1	1	1	1	1	1
LOC100139843	1	99141937	99230565	-	173	100	0	0	1	1	1	1	1	1	1	1	1	1	1	1	1	1	1	1	1	1	1	1	1	1	1	1	1	1	1	1	1	1	1	1	1	1	1	1	1	1	1	1	1
GOLIM4	1	99361784	99445714	+	173	100	0	0	1	1	1	1	1	1	1	1	1	1	1	1	1	1	1	1	1	1	1	1	1	1	1	1	1	1	1	1	1	1	1	1	1	1	1	1	1	1	1	1	1
LOC104970976	1	99386189	99404041	-	173	100	0	0	1	1	1	1	1	1	1	1	1	1	1	1	1	1	1	1	1	1	1	1	1	1	1	1	1	1	1	1	1	1	1	1	1	1	1	1	1	1	1	1	1
LRRC77	1	99548888	99579214	-	173	100	0	0	1	1	1	1	1	1	1	1	1	1	1	1	1	1	1	1	1	1	1	1	1	1	1	1	1	1	1	1	1	1	1	1	1	1	1	1	1	1	1	1	1
SERPINI1	1	99659211	99743605	-	173	100	0	0	1	1	1	1	1	1	1	1	1	1	1	1	1	1	1	1	1	1	1	1	1	1	1	1	1	1	1	1	1	1	1	1	1	1	1	1	1	1	1	1	1
PDCD10	1	99744306	99792716	+	173	100	0	0	1	1	1	1	1	1	1	1	1	1	1	1	1	1	1	1	1	1	1	1	1	1	1	1	1	1	1	1	1	1	1	1	1	1	1	1	1	1	1	1	1
WDR49	1	99823116	99991866	+	173	100	0	0	1	1	1	1	1	1	1	1	1	1	1	1	1	1	1	1	1	1	1	1	1	1	1	1	1	1	1	1	1	1	1	1	1	1	1	1	1	1	1	1	1
SERPINI2	1	99995832	100031889	+	173	100	0	0	1	1	1	1	1	1	1	1	1	1	1	1	1	1	1	1	1	1	1	1	1	1	1	1	1	1	1	1	1	1	1	1	1	1	1	1	1	1	1	1	1
ZBBX	1	100081590	100206264	+	173	100	0	0	1	1	1	1	1	1	1	1	1	1	1	1	1	1	1	1	1	1	1	1	1	1	1	1	1	1	1	1	1	1	1	1	1	1	1	1	1	1	1	1	1
LOC104970977	1	100283840	100287529	+	172	99.422	1	0.578035	1	1	1	1	1	1	1	1	1	1	1	1	1	1	1	1	1	1	1	1	1	1	1	1	1	1	1	1	1	1	1	1	1	1	1	1	1	1	1	1	1
LOC112448365	1	100754352	100754459	-	173	100	0	0	1	1	1	1	1	1	1	1	1	1	1	1	1	1	1	1	1	1	1	1	1	1	1	1	1	1	1	1	1	1	1	1	1	1	1	1	1	1	1	1	1
BCHE	1	101522670	101601155	+	173	100	0	0	1	1	1	1	1	1	1	1	1	1	1	1	1	1	1	1	1	1	1	1	1	1	1	1	1	1	1	1	1	1	1	1	1	1	1	1	1	1	1	1	1
SLITRK3	1	102179299	102187839	+	173	100	0	0	1	1	1	1	1	1	1	1	1	1	1	1	1	1	1	1	1	1	1	1	1	1	1	1	1	1	1	1	1	1	1	1	1	1	1	1	1	1	1	1	1
SI	1	102267984	102388515	+	173	100	0	0	1	1	1	1	1	1	1	1	1	1	1	1	1	1	1	1	1	1	1	1	1	1	1	1	1	1	1	1	1	1	1	1	1	1	1	1	1	1	1	1	1
LOC112448289	1	104019355	104019460	+	173	100	0	0	1	1	1	1	1	1	1	1	1	1	1	1	1	1	1	1	1	1	1	1	1	1	1	1	1	1	1	1	1	1	1	1	1	1	1	1	1	1	1	1	1
TRNAS-GGA-4	1	104392992	104393064	+	173	100	0	0	1	1	1	1	1	1	1	1	1	1	1	1	1	1	1	1	1	1	1	1	1	1	1	1	1	1	1	1	1	1	1	1	1	1	1	1	1	1	1	1	1
TRNAW-CCA	1	105779329	105779400	-	173	100	0	0	1	1	1	1	1	1	1	1	1	1	1	1	1	1	1	1	1	1	1	1	1	1	1	1	1	1	1	1	1	1	1	1	1	1	1	1	1	1	1	1	1
OTOL1	1	105877308	105908063	-	173	100	0	0	1	1	1	1	1	1	1	1	1	1	1	1	1	1	1	1	1	1	1	1	1	1	1	1	1	1	1	1	1	1	1	1	1	1	1	1	1	1	1	1	1
SPTSSB	1	106028381	106057302	+	173	100	0	0	1	1	1	1	1	1	1	1	1	1	1	1	1	1	1	1	1	1	1	1	1	1	1	1	1	1	1	1	1	1	1	1	1	1	1	1	1	1	1	1	1
NMD3	1	106150166	106186579	-	173	100	0	0	1	1	1	1	1	1	1	1	1	1	1	1	1	1	1	1	1	1	1	1	1	1	1	1	1	1	1	1	1	1	1	1	1	1	1	1	1	1	1	1	1
B3GALNT1	1	106346343	106378855	+	173	100	0	0	1	1	1	1	1	1	1	1	1	1	1	1	1	1	1	1	1	1	1	1	1	1	1	1	1	1	1	1	1	1	1	1	1	1	1	1	1	1	1	1	1
PPM1L	1	106399686	106727153	-	173	100	0	0	1	1	1	1	1	1	1	1	1	1	1	1	1	1	1	1	1	1	1	1	1	1	1	1	1	1	1	1	1	1	1	1	1	1	1	1	1	1	1	1	1
LOC112447732	1	106463691	106496469	-	173	100	0	0	1	1	1	1	1	1	1	1	1	1	1	1	1	1	1	1	1	1	1	1	1	1	1	1	1	1	1	1	1	1	1	1	1	1	1	1	1	1	1	1	1
TRNAF-GAA	1	106592310	106592381	-	171	98.8439	2	1.15607	1	1	1	1	1	1	1	1	1	1	1	1	1	1	1	1	1	1	1	1	1	1	1	1	1	1	1	1	1	1	1	1	1	1	1	1	1	1	1	1	1
LOC104970982	1	106714953	106718153	-	173	100	0	0	1	1	1	1	1	1	1	1	1	1	1	1	1	1	1	1	1	1	1	1	1	1	1	1	1	1	1	1	1	1	1	1	1	1	1	1	1	1	1	1	1
ARL14	1	106836726	106839312	-	173	100	0	0	1	1	1	1	1	1	1	1	1	1	1	1	1	1	1	1	1	1	1	1	1	1	1	1	1	1	1	1	1	1	1	1	1	1	1	1	1	1	1	1	1
KPNA4	1	106925312	106985402	+	173	100	0	0	1	1	1	1	1	1	1	1	1	1	1	1	1	1	1	1	1	1	1	1	1	1	1	1	1	1	1	1	1	1	1	1	1	1	1	1	1	1	1	1	1
LOC112448335	1	106970727	106971049	+	173	100	0	0	1	1	1	1	1	1	1	1	1	1	1	1	1	1	1	1	1	1	1	1	1	1	1	1	1	1	1	1	1	1	1	1	1	1	1	1	1	1	1	1	1
TRIM59	1	107028114	107044624	+	173	100	0	0	1	1	1	1	1	1	1	1	1	1	1	1	1	1	1	1	1	1	1	1	1	1	1	1	1	1	1	1	1	1	1	1	1	1	1	1	1	1	1	1	1
SMC4	1	107045175	107078866	-	173	100	0	0	1	1	1	1	1	1	1	1	1	1	1	1	1	1	1	1	1	1	1	1	1	1	1	1	1	1	1	1	1	1	1	1	1	1	1	1	1	1	1	1	1
MIR16B	1	107073622	107073714	-	173	100	0	0	1	1	1	1	1	1	1	1	1	1	1	1	1	1	1	1	1	1	1	1	1	1	1	1	1	1	1	1	1	1	1	1	1	1	1	1	1	1	1	1	1
MIR15B	1	107073765	107073862	-	173	100	0	0	1	1	1	1	1	1	1	1	1	1	1	1	1	1	1	1	1	1	1	1	1	1	1	1	1	1	1	1	1	1	1	1	1	1	1	1	1	1	1	1	1
IFT80	1	107078906	107210812	+	173	100	0	0	1	1	1	1	1	1	1	1	1	1	1	1	1	1	1	1	1	1	1	1	1	1	1	1	1	1	1	1	1	1	1	1	1	1	1	1	1	1	1	1	1
C1H3orf80	1	107236951	107237779	-	173	100	0	0	1	1	1	1	1	1	1	1	1	1	1	1	1	1	1	1	1	1	1	1	1	1	1	1	1	1	1	1	1	1	1	1	1	1	1	1	1	1	1	1	1
LOC511229	1	107385711	107426858	+	173	100	0	0	1	1	1	1	1	1	1	1	1	1	1	1	1	1	1	1	1	1	1	1	1	1	1	1	1	1	1	1	1	1	1	1	1	1	1	1	1	1	1	1	1
IL12A	1	107433482	107440180	-	173	100	0	0	1	1	1	1	1	1	1	1	1	1	1	1	1	1	1	1	1	1	1	1	1	1	1	1	1	1	1	1	1	1	1	1	1	1	1	1	1	1	1	1	1
SCHIP1	1	107552328	108435159	-	173	100	0	0	1	1	1	1	1	1	1	1	1	1	1	1	1	1	1	1	1	1	1	1	1	1	1	1	1	1	1	1	1	1	1	1	1	1	1	1	1	1	1	1	1
TRNAE-UUC-3	1	107605137	107605208	-	173	100	0	0	1	1	1	1	1	1	1	1	1	1	1	1	1	1	1	1	1	1	1	1	1	1	1	1	1	1	1	1	1	1	1	1	1	1	1	1	1	1	1	1	1
LOC112448347	1	107675238	107675344	-	173	100	0	0	1	1	1	1	1	1	1	1	1	1	1	1	1	1	1	1	1	1	1	1	1	1	1	1	1	1	1	1	1	1	1	1	1	1	1	1	1	1	1	1	1
LOC101901911	1	108693718	108697298	+	173	100	0	0	1	1	1	1	1	1	1	1	1	1	1	1	1	1	1	1	1	1	1	1	1	1	1	1	1	1	1	1	1	1	1	1	1	1	1	1	1	1	1	1	1
MFSD1	1	108706092	108732564	-	173	100	0	0	1	1	1	1	1	1	1	1	1	1	1	1	1	1	1	1	1	1	1	1	1	1	1	1	1	1	1	1	1	1	1	1	1	1	1	1	1	1	1	1	1
RARRES1	1	108807575	108849587	+	173	100	0	0	1	1	1	1	1	1	1	1	1	1	1	1	1	1	1	1	1	1	1	1	1	1	1	1	1	1	1	1	1	1	1	1	1	1	1	1	1	1	1	1	1
GFM1	1	108852511	108903181	-	173	100	0	0	1	1	1	1	1	1	1	1	1	1	1	1	1	1	1	1	1	1	1	1	1	1	1	1	1	1	1	1	1	1	1	1	1	1	1	1	1	1	1	1	1
LXN	1	108867031	108874757	+	173	100	0	0	1	1	1	1	1	1	1	1	1	1	1	1	1	1	1	1	1	1	1	1	1	1	1	1	1	1	1	1	1	1	1	1	1	1	1	1	1	1	1	1	1
MLF1	1	108907136	108938872	-	173	100	0	0	1	1	1	1	1	1	1	1	1	1	1	1	1	1	1	1	1	1	1	1	1	1	1	1	1	1	1	1	1	1	1	1	1	1	1	1	1	1	1	1	1
RSRC1	1	108966570	109413780	-	173	100	0	0	1	1	1	1	1	1	1	1	1	1	1	1	1	1	1	1	1	1	1	1	1	1	1	1	1	1	1	1	1	1	1	1	1	1	1	1	1	1	1	1	1
SHOX2	1	109417705	109428087	+	173	100	0	0	1	1	1	1	1	1	1	1	1	1	1	1	1	1	1	1	1	1	1	1	1	1	1	1	1	1	1	1	1	1	1	1	1	1	1	1	1	1	1	1	1
VEPH1	1	110066594	110343443	+	173	100	0	0	1	1	1	1	1	1	1	1	1	1	1	1	1	1	1	1	1	1	1	1	1	1	1	1	1	1	1	1	1	1	1	1	1	1	1	1	1	1	1	1	1
PTX3	1	110158197	110164262	-	173	100	0	0	1	1	1	1	1	1	1	1	1	1	1	1	1	1	1	1	1	1	1	1	1	1	1	1	1	1	1	1	1	1	1	1	1	1	1	1	1	1	1	1	1
LOC112448363	1	110220176	110220282	+	173	100	0	0	1	1	1	1	1	1	1	1	1	1	1	1	1	1	1	1	1	1	1	1	1	1	1	1	1	1	1	1	1	1	1	1	1	1	1	1	1	1	1	1	1
LOC112448279	1	110430484	110430590	-	173	100	0	0	1	1	1	1	1	1	1	1	1	1	1	1	1	1	1	1	1	1	1	1	1	1	1	1	1	1	1	1	1	1	1	1	1	1	1	1	1	1	1	1	1
CCNL1	1	110444536	110462185	+	173	100	0	0	1	1	1	1	1	1	1	1	1	1	1	1	1	1	1	1	1	1	1	1	1	1	1	1	1	1	1	1	1	1	1	1	1	1	1	1	1	1	1	1	1
LOC112447734	1	110513723	110517168	-	173	100	0	0	1	1	1	1	1	1	1	1	1	1	1	1	1	1	1	1	1	1	1	1	1	1	1	1	1	1	1	1	1	1	1	1	1	1	1	1	1	1	1	1	1
LEKR1	1	110573954	110779934	-	173	100	0	0	1	1	1	1	1	1	1	1	1	1	1	1	1	1	1	1	1	1	1	1	1	1	1	1	1	1	1	1	1	1	1	1	1	1	1	1	1	1	1	1	1
TRNAW-CCA-2	1	110698979	110699051	+	173	100	0	0	1	1	1	1	1	1	1	1	1	1	1	1	1	1	1	1	1	1	1	1	1	1	1	1	1	1	1	1	1	1	1	1	1	1	1	1	1	1	1	1	1
LOC101902535	1	110784287	110820231	+	173	100	0	0	1	1	1	1	1	1	1	1	1	1	1	1	1	1	1	1	1	1	1	1	1	1	1	1	1	1	1	1	1	1	1	1	1	1	1	1	1	1	1	1	1
TIPARP	1	110928197	110955891	-	173	100	0	0	1	1	1	1	1	1	1	1	1	1	1	1	1	1	1	1	1	1	1	1	1	1	1	1	1	1	1	1	1	1	1	1	1	1	1	1	1	1	1	1	1
TRNAQ-CUG	1	111055681	111055752	-	173	100	0	0	1	1	1	1	1	1	1	1	1	1	1	1	1	1	1	1	1	1	1	1	1	1	1	1	1	1	1	1	1	1	1	1	1	1	1	1	1	1	1	1	1
SSR3	1	111095801	111111071	+	173	100	0	0	1	1	1	1	1	1	1	1	1	1	1	1	1	1	1	1	1	1	1	1	1	1	1	1	1	1	1	1	1	1	1	1	1	1	1	1	1	1	1	1	1
KCNAB1	1	111111017	111559800	-	173	100	0	0	1	1	1	1	1	1	1	1	1	1	1	1	1	1	1	1	1	1	1	1	1	1	1	1	1	1	1	1	1	1	1	1	1	1	1	1	1	1	1	1	1
TRNAE-UUC-4	1	111155017	111155089	-	170	98.2659	3	1.7341	1	1	1	1	1	1	1	1	1	1	1	1	1	1	1	1	1	1	1	1	1	1	1	1	1	1	1	1	1	1	1	1	1	1	1	1	1	1	1	1	1
LOC112447737	1	111296335	111304689	+	173	100	0	0	1	1	1	1	1	1	1	1	1	1	1	1	1	1	1	1	1	1	1	1	1	1	1	1	1	1	1	1	1	1	1	1	1	1	1	1	1	1	1	1	1
LOC107132205	1	111579592	111662535	-	173	100	0	0	1	1	1	1	1	1	1	1	1	1	1	1	1	1	1	1	1	1	1	1	1	1	1	1	1	1	1	1	1	1	1	1	1	1	1	1	1	1	1	1	1
LOC112447736	1	111642648	111645349	-	173	100	0	0	1	1	1	1	1	1	1	1	1	1	1	1	1	1	1	1	1	1	1	1	1	1	1	1	1	1	1	1	1	1	1	1	1	1	1	1	1	1	1	1	1
GMPS	1	111726421	111804777	-	173	100	0	0	1	1	1	1	1	1	1	1	1	1	1	1	1	1	1	1	1	1	1	1	1	1	1	1	1	1	1	1	1	1	1	1	1	1	1	1	1	1	1	1	1
LOC112447738	1	111828040	111828754	-	173	100	0	0	1	1	1	1	1	1	1	1	1	1	1	1	1	1	1	1	1	1	1	1	1	1	1	1	1	1	1	1	1	1	1	1	1	1	1	1	1	1	1	1	1
SLC33A1	1	111829274	111850037	+	173	100	0	0	1	1	1	1	1	1	1	1	1	1	1	1	1	1	1	1	1	1	1	1	1	1	1	1	1	1	1	1	1	1	1	1	1	1	1	1	1	1	1	1	1
C1H3orf33	1	111876346	111902486	+	173	100	0	0	1	1	1	1	1	1	1	1	1	1	1	1	1	1	1	1	1	1	1	1	1	1	1	1	1	1	1	1	1	1	1	1	1	1	1	1	1	1	1	1	1
PLCH1	1	111910689	112168951	+	173	100	0	0	1	1	1	1	1	1	1	1	1	1	1	1	1	1	1	1	1	1	1	1	1	1	1	1	1	1	1	1	1	1	1	1	1	1	1	1	1	1	1	1	1
TRNAG-GCC-2	1	112088585	112088657	-	173	100	0	0	1	1	1	1	1	1	1	1	1	1	1	1	1	1	1	1	1	1	1	1	1	1	1	1	1	1	1	1	1	1	1	1	1	1	1	1	1	1	1	1	1
LOC112447740	1	112305775	112307137	-	173	100	0	0	1	1	1	1	1	1	1	1	1	1	1	1	1	1	1	1	1	1	1	1	1	1	1	1	1	1	1	1	1	1	1	1	1	1	1	1	1	1	1	1	1
LOC100847501	1	112307215	112365702	+	173	100	0	0	1	1	1	1	1	1	1	1	1	1	1	1	1	1	1	1	1	1	1	1	1	1	1	1	1	1	1	1	1	1	1	1	1	1	1	1	1	1	1	1	1
LOC112447739	1	112365873	112369062	+	173	100	0	0	1	1	1	1	1	1	1	1	1	1	1	1	1	1	1	1	1	1	1	1	1	1	1	1	1	1	1	1	1	1	1	1	1	1	1	1	1	1	1	1	1
LOC112448311	1	112429019	112429155	+	172	99.422	1	0.578035	1	1	1	1	1	1	1	1	1	1	1	1	1	1	1	1	1	1	1	1	1	1	1	1	1	1	1	1	1	1	1	1	1	1	1	1	1	1	1	1	1
MME	1	112478989	112596117	-	173	100	0	0	1	1	1	1	1	1	1	1	1	1	1	1	1	1	1	1	1	1	1	1	1	1	1	1	1	1	1	1	1	1	1	1	1	1	1	1	1	1	1	1	1
TRNAK-UUU-3	1	112844688	112844760	+	171	98.8439	2	1.15607	1	1	1	1	1	1	1	1	1	1	1	1	1	1	1	1	1	1	1	1	1	1	1	1	1	1	1	1	1	1	1	1	1	1	1	1	1	1	1	1	1
TRNAC-GCA-7	1	113155197	113155268	-	173	100	0	0	1	1	1	1	1	1	1	1	1	1	1	1	1	1	1	1	1	1	1	1	1	1	1	1	1	1	1	1	1	1	1	1	1	1	1	1	1	1	1	1	1
GPR149	1	113234250	113321308	+	173	100	0	0	1	1	1	1	1	1	1	1	1	1	1	1	1	1	1	1	1	1	1	1	1	1	1	1	1	1	1	1	1	1	1	1	1	1	1	1	1	1	1	1	1
DHX36	1	113326616	113372709	+	173	100	0	0	1	1	1	1	1	1	1	1	1	1	1	1	1	1	1	1	1	1	1	1	1	1	1	1	1	1	1	1	1	1	1	1	1	1	1	1	1	1	1	1	1
ARHGEF26	1	113380925	113520407	-	173	100	0	0	1	1	1	1	1	1	1	1	1	1	1	1	1	1	1	1	1	1	1	1	1	1	1	1	1	1	1	1	1	1	1	1	1	1	1	1	1	1	1	1	1
TRNAG-CCC-2	1	114319625	114319697	-	169	97.6879	4	2.31214	1	1	1	1	1	1	1	1	1	1	1	1	1	1	1	1	1	1	1	1	1	1	1	1	1	1	1	1	1	1	1	1	1	1	1	1	1	1	1	1	1
LOC100299503	1	114370222	114375160	-	173	100	0	0	1	1	1	1	1	1	1	1	1	1	1	1	1	1	1	1	1	1	1	1	1	1	1	1	1	1	1	1	1	1	1	1	1	1	1	1	1	1	1	1	1
RAP2B	1	114554445	114558377	-	173	100	0	0	1	1	1	1	1	1	1	1	1	1	1	1	1	1	1	1	1	1	1	1	1	1	1	1	1	1	1	1	1	1	1	1	1	1	1	1	1	1	1	1	1
LOC112448278	1	114737058	114737164	-	171	98.8439	2	1.15607	1	1	1	1	1	1	1	1	1	1	1	1	1	1	1	1	1	1	1	1	1	1	1	1	1	1	1	1	1	1	1	1	1	1	1	1	1	1	1	1	1
LOC112447741	1	114840631	114864063	-	173	100	0	0	1	1	1	1	1	1	1	1	1	1	1	1	1	1	1	1	1	1	1	1	1	1	1	1	1	1	1	1	1	1	1	1	1	1	1	1	1	1	1	1	1
P2RY1	1	114908447	114910097	-	173	100	0	0	1	1	1	1	1	1	1	1	1	1	1	1	1	1	1	1	1	1	1	1	1	1	1	1	1	1	1	1	1	1	1	1	1	1	1	1	1	1	1	1	1
LOC112447742	1	114973269	114977685	+	173	100	0	0	1	1	1	1	1	1	1	1	1	1	1	1	1	1	1	1	1	1	1	1	1	1	1	1	1	1	1	1	1	1	1	1	1	1	1	1	1	1	1	1	1
MBNL1	1	115302493	115525002	-	173	100	0	0	1	1	1	1	1	1	1	1	1	1	1	1	1	1	1	1	1	1	1	1	1	1	1	1	1	1	1	1	1	1	1	1	1	1	1	1	1	1	1	1	1
MIR1246	1	115884605	115884677	+	173	100	0	0	1	1	1	1	1	1	1	1	1	1	1	1	1	1	1	1	1	1	1	1	1	1	1	1	1	1	1	1	1	1	1	1	1	1	1	1	1	1	1	1	1
SUCNR1	1	115938562	115949062	-	173	100	0	0	1	1	1	1	1	1	1	1	1	1	1	1	1	1	1	1	1	1	1	1	1	1	1	1	1	1	1	1	1	1	1	1	1	1	1	1	1	1	1	1	1
AADAC	1	116033620	116050034	-	173	100	0	0	1	1	1	1	1	1	1	1	1	1	1	1	1	1	1	1	1	1	1	1	1	1	1	1	1	1	1	1	1	1	1	1	1	1	1	1	1	1	1	1	1
LOC782258	1	116090548	116104337	-	173	100	0	0	1	1	1	1	1	1	1	1	1	1	1	1	1	1	1	1	1	1	1	1	1	1	1	1	1	1	1	1	1	1	1	1	1	1	1	1	1	1	1	1	1
LOC528748	1	116201676	116227629	-	173	100	0	0	1	1	1	1	1	1	1	1	1	1	1	1	1	1	1	1	1	1	1	1	1	1	1	1	1	1	1	1	1	1	1	1	1	1	1	1	1	1	1	1	1
LOC523130	1	116318031	116319565	-	173	100	0	0	1	1	1	1	1	1	1	1	1	1	1	1	1	1	1	1	1	1	1	1	1	1	1	1	1	1	1	1	1	1	1	1	1	1	1	1	1	1	1	1	1
IGSF10	1	116619589	116652023	+	173	100	0	0	1	1	1	1	1	1	1	1	1	1	1	1	1	1	1	1	1	1	1	1	1	1	1	1	1	1	1	1	1	1	1	1	1	1	1	1	1	1	1	1	1
MED12L	1	116653252	117017556	-	173	100	0	0	1	1	1	1	1	1	1	1	1	1	1	1	1	1	1	1	1	1	1	1	1	1	1	1	1	1	1	1	1	1	1	1	1	1	1	1	1	1	1	1	1
P2RY12	1	116694848	116747195	+	173	100	0	0	1	1	1	1	1	1	1	1	1	1	1	1	1	1	1	1	1	1	1	1	1	1	1	1	1	1	1	1	1	1	1	1	1	1	1	1	1	1	1	1	1
P2RY13	1	116756153	116758895	+	173	100	0	0	1	1	1	1	1	1	1	1	1	1	1	1	1	1	1	1	1	1	1	1	1	1	1	1	1	1	1	1	1	1	1	1	1	1	1	1	1	1	1	1	1
GPR87	1	116781560	116798062	+	173	100	0	0	1	1	1	1	1	1	1	1	1	1	1	1	1	1	1	1	1	1	1	1	1	1	1	1	1	1	1	1	1	1	1	1	1	1	1	1	1	1	1	1	1
P2RY14	1	116814055	116880518	+	173	100	0	0	1	1	1	1	1	1	1	1	1	1	1	1	1	1	1	1	1	1	1	1	1	1	1	1	1	1	1	1	1	1	1	1	1	1	1	1	1	1	1	1	1
GPR171	1	116891731	116898985	+	173	100	0	0	1	1	1	1	1	1	1	1	1	1	1	1	1	1	1	1	1	1	1	1	1	1	1	1	1	1	1	1	1	1	1	1	1	1	1	1	1	1	1	1	1
CLRN1	1	117161151	117204819	+	173	100	0	0	1	1	1	1	1	1	1	1	1	1	1	1	1	1	1	1	1	1	1	1	1	1	1	1	1	1	1	1	1	1	1	1	1	1	1	1	1	1	1	1	1
MINDY4B	1	117229611	117269527	+	173	100	0	0	1	1	1	1	1	1	1	1	1	1	1	1	1	1	1	1	1	1	1	1	1	1	1	1	1	1	1	1	1	1	1	1	1	1	1	1	1	1	1	1	1
SIAH2	1	117361864	117380744	+	173	100	0	0	1	1	1	1	1	1	1	1	1	1	1	1	1	1	1	1	1	1	1	1	1	1	1	1	1	1	1	1	1	1	1	1	1	1	1	1	1	1	1	1	1
TRNAR-CCU-2	1	117392626	117392698	+	173	100	0	0	1	1	1	1	1	1	1	1	1	1	1	1	1	1	1	1	1	1	1	1	1	1	1	1	1	1	1	1	1	1	1	1	1	1	1	1	1	1	1	1	1
ERICH6	1	117433095	117482949	+	173	100	0	0	1	1	1	1	1	1	1	1	1	1	1	1	1	1	1	1	1	1	1	1	1	1	1	1	1	1	1	1	1	1	1	1	1	1	1	1	1	1	1	1	1
SELENOT	1	117507280	117537602	-	173	100	0	0	1	1	1	1	1	1	1	1	1	1	1	1	1	1	1	1	1	1	1	1	1	1	1	1	1	1	1	1	1	1	1	1	1	1	1	1	1	1	1	1	1
EIF2A	1	117556215	117597949	-	173	100	0	0	1	1	1	1	1	1	1	1	1	1	1	1	1	1	1	1	1	1	1	1	1	1	1	1	1	1	1	1	1	1	1	1	1	1	1	1	1	1	1	1	1
LOC112448318	1	117589204	117589335	-	173	100	0	0	1	1	1	1	1	1	1	1	1	1	1	1	1	1	1	1	1	1	1	1	1	1	1	1	1	1	1	1	1	1	1	1	1	1	1	1	1	1	1	1	1
SERP1	1	117598268	117600552	+	173	100	0	0	1	1	1	1	1	1	1	1	1	1	1	1	1	1	1	1	1	1	1	1	1	1	1	1	1	1	1	1	1	1	1	1	1	1	1	1	1	1	1	1	1
LOC112447743	1	117640632	117646290	-	173	100	0	0	1	1	1	1	1	1	1	1	1	1	1	1	1	1	1	1	1	1	1	1	1	1	1	1	1	1	1	1	1	1	1	1	1	1	1	1	1	1	1	1	1
TSC22D2	1	117666912	117718618	-	173	100	0	0	1	1	1	1	1	1	1	1	1	1	1	1	1	1	1	1	1	1	1	1	1	1	1	1	1	1	1	1	1	1	1	1	1	1	1	1	1	1	1	1	1
LOC104971004	1	117745860	117762311	+	171	98.8439	2	1.15607	1	1	1	1	1	1	1	1	1	1	1	1	1	1	1	1	1	1	1	1	1	1	1	1	1	1	1	1	1	1	1	1	1	1	1	1	1	1	1	1	1
LOC101905340	1	118128292	118149281	+	173	100	0	0	1	1	1	1	1	1	1	1	1	1	1	1	1	1	1	1	1	1	1	1	1	1	1	1	1	1	1	1	1	1	1	1	1	1	1	1	1	1	1	1	1
PFN2	1	118211474	118220079	+	173	100	0	0	1	1	1	1	1	1	1	1	1	1	1	1	1	1	1	1	1	1	1	1	1	1	1	1	1	1	1	1	1	1	1	1	1	1	1	1	1	1	1	1	1
RNF13	1	118223007	118350696	-	173	100	0	0	1	1	1	1	1	1	1	1	1	1	1	1	1	1	1	1	1	1	1	1	1	1	1	1	1	1	1	1	1	1	1	1	1	1	1	1	1	1	1	1	1
ANKUB1	1	118365600	118396489	+	173	100	0	0	1	1	1	1	1	1	1	1	1	1	1	1	1	1	1	1	1	1	1	1	1	1	1	1	1	1	1	1	1	1	1	1	1	1	1	1	1	1	1	1	1
COMMD2	1	118403850	118414329	+	173	100	0	0	1	1	1	1	1	1	1	1	1	1	1	1	1	1	1	1	1	1	1	1	1	1	1	1	1	1	1	1	1	1	1	1	1	1	1	1	1	1	1	1	1
TRNAG-CCC-3	1	118453004	118453076	-	173	100	0	0	1	1	1	1	1	1	1	1	1	1	1	1	1	1	1	1	1	1	1	1	1	1	1	1	1	1	1	1	1	1	1	1	1	1	1	1	1	1	1	1	1
LOC104971009	1	118495192	118497345	-	173	100	0	0	1	1	1	1	1	1	1	1	1	1	1	1	1	1	1	1	1	1	1	1	1	1	1	1	1	1	1	1	1	1	1	1	1	1	1	1	1	1	1	1	1
WWTR1	1	118496208	118645507	+	173	100	0	0	1	1	1	1	1	1	1	1	1	1	1	1	1	1	1	1	1	1	1	1	1	1	1	1	1	1	1	1	1	1	1	1	1	1	1	1	1	1	1	1	1
TM4SF4	1	118663092	118690685	-	173	100	0	0	1	1	1	1	1	1	1	1	1	1	1	1	1	1	1	1	1	1	1	1	1	1	1	1	1	1	1	1	1	1	1	1	1	1	1	1	1	1	1	1	1
TM4SF1	1	118809503	118817969	+	173	100	0	0	1	1	1	1	1	1	1	1	1	1	1	1	1	1	1	1	1	1	1	1	1	1	1	1	1	1	1	1	1	1	1	1	1	1	1	1	1	1	1	1	1
TM4SF18	1	118859141	118883979	+	173	100	0	0	1	1	1	1	1	1	1	1	1	1	1	1	1	1	1	1	1	1	1	1	1	1	1	1	1	1	1	1	1	1	1	1	1	1	1	1	1	1	1	1	1
LOC112448265	1	118899931	118904787	+	173	100	0	0	1	1	1	1	1	1	1	1	1	1	1	1	1	1	1	1	1	1	1	1	1	1	1	1	1	1	1	1	1	1	1	1	1	1	1	1	1	1	1	1	1
LOC526230	1	118904881	118943960	+	173	100	0	0	1	1	1	1	1	1	1	1	1	1	1	1	1	1	1	1	1	1	1	1	1	1	1	1	1	1	1	1	1	1	1	1	1	1	1	1	1	1	1	1	1
CP	1	118956369	119016682	+	173	100	0	0	1	1	1	1	1	1	1	1	1	1	1	1	1	1	1	1	1	1	1	1	1	1	1	1	1	1	1	1	1	1	1	1	1	1	1	1	1	1	1	1	1
TRNAG-CCC-4	1	118958331	118958402	-	173	100	0	0	1	1	1	1	1	1	1	1	1	1	1	1	1	1	1	1	1	1	1	1	1	1	1	1	1	1	1	1	1	1	1	1	1	1	1	1	1	1	1	1	1
HPS3	1	119000802	119046102	-	173	100	0	0	1	1	1	1	1	1	1	1	1	1	1	1	1	1	1	1	1	1	1	1	1	1	1	1	1	1	1	1	1	1	1	1	1	1	1	1	1	1	1	1	1
HLTF	1	119074190	119137650	+	173	100	0	0	1	1	1	1	1	1	1	1	1	1	1	1	1	1	1	1	1	1	1	1	1	1	1	1	1	1	1	1	1	1	1	1	1	1	1	1	1	1	1	1	1
GYG1	1	119150401	119191206	-	173	100	0	0	1	1	1	1	1	1	1	1	1	1	1	1	1	1	1	1	1	1	1	1	1	1	1	1	1	1	1	1	1	1	1	1	1	1	1	1	1	1	1	1	1
LOC112447744	1	119166578	119174106	+	173	100	0	0	1	1	1	1	1	1	1	1	1	1	1	1	1	1	1	1	1	1	1	1	1	1	1	1	1	1	1	1	1	1	1	1	1	1	1	1	1	1	1	1	1
CPA3	1	119297395	119329591	-	173	100	0	0	1	1	1	1	1	1	1	1	1	1	1	1	1	1	1	1	1	1	1	1	1	1	1	1	1	1	1	1	1	1	1	1	1	1	1	1	1	1	1	1	1
CPB1	1	119339507	119376509	-	173	100	0	0	1	1	1	1	1	1	1	1	1	1	1	1	1	1	1	1	1	1	1	1	1	1	1	1	1	1	1	1	1	1	1	1	1	1	1	1	1	1	1	1	1
AGTR1	1	119465670	119521301	-	173	100	0	0	1	1	1	1	1	1	1	1	1	1	1	1	1	1	1	1	1	1	1	1	1	1	1	1	1	1	1	1	1	1	1	1	1	1	1	1	1	1	1	1	1
LOC781192	1	119714498	119716783	+	173	100	0	0	1	1	1	1	1	1	1	1	1	1	1	1	1	1	1	1	1	1	1	1	1	1	1	1	1	1	1	1	1	1	1	1	1	1	1	1	1	1	1	1	1
LOC112448310	1	120180703	120180835	-	171	98.8439	2	1.15607	1	1	1	1	1	1	1	1	1	1	1	1	1	1	1	1	1	1	1	1	1	1	1	1	1	1	1	1	1	1	1	1	1	1	1	1	1	1	1	1	1
LOC100295922	1	120335711	120337143	-	173	100	0	0	1	1	1	1	1	1	1	1	1	1	1	1	1	1	1	1	1	1	1	1	1	1	1	1	1	1	1	1	1	1	1	1	1	1	1	1	1	1	1	1	1
LOC786256	1	120344787	120345986	-	170	98.2659	3	1.7341	1	1	1	1	1	1	1	1	1	1	1	1	1	1	1	1	1	1	1	1	1	1	1	1	1	1	1	1	1	1	1	1	1	1	1	1	1	1	1	1	1
TRNAC-ACA-4	1	120585139	120585211	-	173	100	0	0	1	1	1	1	1	1	1	1	1	1	1	1	1	1	1	1	1	1	1	1	1	1	1	1	1	1	1	1	1	1	1	1	1	1	1	1	1	1	1	1	1
LOC112447745	1	120888956	120896289	+	173	100	0	0	1	1	1	1	1	1	1	1	1	1	1	1	1	1	1	1	1	1	1	1	1	1	1	1	1	1	1	1	1	1	1	1	1	1	1	1	1	1	1	1	1
ZIC1	1	120896651	120900435	-	173	100	0	0	1	1	1	1	1	1	1	1	1	1	1	1	1	1	1	1	1	1	1	1	1	1	1	1	1	1	1	1	1	1	1	1	1	1	1	1	1	1	1	1	1
ZIC4	1	120900467	120920588	+	173	100	0	0	1	1	1	1	1	1	1	1	1	1	1	1	1	1	1	1	1	1	1	1	1	1	1	1	1	1	1	1	1	1	1	1	1	1	1	1	1	1	1	1	1
LOC112448342	1	121657262	121657456	+	172	99.422	1	0.578035	1	1	1	1	1	1	1	1	1	1	1	1	1	1	1	1	1	1	1	1	1	1	1	1	1	1	1	1	1	1	1	1	1	1	1	1	1	1	1	1	1
PLSCR5	1	121852641	121878383	+	173	100	0	0	1	1	1	1	1	1	1	1	1	1	1	1	1	1	1	1	1	1	1	1	1	1	1	1	1	1	1	1	1	1	1	1	1	1	1	1	1	1	1	1	1
LOC107132207	1	121932357	121946153	-	173	100	0	0	1	1	1	1	1	1	1	1	1	1	1	1	1	1	1	1	1	1	1	1	1	1	1	1	1	1	1	1	1	1	1	1	1	1	1	1	1	1	1	1	1
PLSCR2	1	121946076	121974118	+	173	100	0	0	1	1	1	1	1	1	1	1	1	1	1	1	1	1	1	1	1	1	1	1	1	1	1	1	1	1	1	1	1	1	1	1	1	1	1	1	1	1	1	1	1
PLSCR1	1	122001997	122092791	+	173	100	0	0	1	1	1	1	1	1	1	1	1	1	1	1	1	1	1	1	1	1	1	1	1	1	1	1	1	1	1	1	1	1	1	1	1	1	1	1	1	1	1	1	1
PLSCR4	1	122257745	122300148	+	173	100	0	0	1	1	1	1	1	1	1	1	1	1	1	1	1	1	1	1	1	1	1	1	1	1	1	1	1	1	1	1	1	1	1	1	1	1	1	1	1	1	1	1	1
PLOD2	1	122349984	122471157	+	173	100	0	0	1	1	1	1	1	1	1	1	1	1	1	1	1	1	1	1	1	1	1	1	1	1	1	1	1	1	1	1	1	1	1	1	1	1	1	1	1	1	1	1	1
LOC112448367	1	124815435	124815541	+	172	99.422	1	0.578035	1	1	1	1	1	1	1	1	1	1	1	1	1	1	1	1	1	1	1	1	1	1	1	1	1	1	1	1	1	1	1	1	1	1	1	1	1	1	1	1	1
C1H3orf58	1	124866092	124888751	-	173	100	0	0	1	1	1	1	1	1	1	1	1	1	1	1	1	1	1	1	1	1	1	1	1	1	1	1	1	1	1	1	1	1	1	1	1	1	1	1	1	1	1	1	1
LOC100847509	1	124888401	124911363	+	173	100	0	0	1	1	1	1	1	1	1	1	1	1	1	1	1	1	1	1	1	1	1	1	1	1	1	1	1	1	1	1	1	1	1	1	1	1	1	1	1	1	1	1	1
LOC101906694	1	124914326	125000791	-	173	100	0	0	1	1	1	1	1	1	1	1	1	1	1	1	1	1	1	1	1	1	1	1	1	1	1	1	1	1	1	1	1	1	1	1	1	1	1	1	1	1	1	1	1
SLC9A9	1	125043185	125706585	+	173	100	0	0	1	1	1	1	1	1	1	1	1	1	1	1	1	1	1	1	1	1	1	1	1	1	1	1	1	1	1	1	1	1	1	1	1	1	1	1	1	1	1	1	1
TRNAK-UUU-4	1	125329744	125329816	-	173	100	0	0	1	1	1	1	1	1	1	1	1	1	1	1	1	1	1	1	1	1	1	1	1	1	1	1	1	1	1	1	1	1	1	1	1	1	1	1	1	1	1	1	1
TRNAM-CAU	1	125669103	125669175	-	173	100	0	0	1	1	1	1	1	1	1	1	1	1	1	1	1	1	1	1	1	1	1	1	1	1	1	1	1	1	1	1	1	1	1	1	1	1	1	1	1	1	1	1	1
LOC112447746	1	125778241	125792625	+	173	100	0	0	1	1	1	1	1	1	1	1	1	1	1	1	1	1	1	1	1	1	1	1	1	1	1	1	1	1	1	1	1	1	1	1	1	1	1	1	1	1	1	1	1
CHST2	1	125870582	125875385	-	173	100	0	0	1	1	1	1	1	1	1	1	1	1	1	1	1	1	1	1	1	1	1	1	1	1	1	1	1	1	1	1	1	1	1	1	1	1	1	1	1	1	1	1	1
U2SURP	1	125933311	125986696	-	173	100	0	0	1	1	1	1	1	1	1	1	1	1	1	1	1	1	1	1	1	1	1	1	1	1	1	1	1	1	1	1	1	1	1	1	1	1	1	1	1	1	1	1	1
PAQR9	1	126037134	126042147	+	173	100	0	0	1	1	1	1	1	1	1	1	1	1	1	1	1	1	1	1	1	1	1	1	1	1	1	1	1	1	1	1	1	1	1	1	1	1	1	1	1	1	1	1	1
LOC112447750	1	126086105	126120283	-	173	100	0	0	1	1	1	1	1	1	1	1	1	1	1	1	1	1	1	1	1	1	1	1	1	1	1	1	1	1	1	1	1	1	1	1	1	1	1	1	1	1	1	1	1
LOC783224	1	126128539	126132754	-	173	100	0	0	1	1	1	1	1	1	1	1	1	1	1	1	1	1	1	1	1	1	1	1	1	1	1	1	1	1	1	1	1	1	1	1	1	1	1	1	1	1	1	1	1
PCOLCE2	1	126132532	126231894	+	173	100	0	0	1	1	1	1	1	1	1	1	1	1	1	1	1	1	1	1	1	1	1	1	1	1	1	1	1	1	1	1	1	1	1	1	1	1	1	1	1	1	1	1	1
TRPC1	1	126257858	126320522	-	173	100	0	0	1	1	1	1	1	1	1	1	1	1	1	1	1	1	1	1	1	1	1	1	1	1	1	1	1	1	1	1	1	1	1	1	1	1	1	1	1	1	1	1	1
LOC100847999	1	126320426	126393372	+	173	100	0	0	1	1	1	1	1	1	1	1	1	1	1	1	1	1	1	1	1	1	1	1	1	1	1	1	1	1	1	1	1	1	1	1	1	1	1	1	1	1	1	1	1
PLS1	1	126324595	126452949	-	173	100	0	0	1	1	1	1	1	1	1	1	1	1	1	1	1	1	1	1	1	1	1	1	1	1	1	1	1	1	1	1	1	1	1	1	1	1	1	1	1	1	1	1	1
TRNAG-UCC-3	1	126408832	126408904	+	173	100	0	0	1	1	1	1	1	1	1	1	1	1	1	1	1	1	1	1	1	1	1	1	1	1	1	1	1	1	1	1	1	1	1	1	1	1	1	1	1	1	1	1	1
ATR	1	126471466	126592060	+	173	100	0	0	1	1	1	1	1	1	1	1	1	1	1	1	1	1	1	1	1	1	1	1	1	1	1	1	1	1	1	1	1	1	1	1	1	1	1	1	1	1	1	1	1
XRN1	1	126592169	126705441	+	173	100	0	0	1	1	1	1	1	1	1	1	1	1	1	1	1	1	1	1	1	1	1	1	1	1	1	1	1	1	1	1	1	1	1	1	1	1	1	1	1	1	1	1	1
GK5	1	126736159	126820687	+	173	100	0	0	1	1	1	1	1	1	1	1	1	1	1	1	1	1	1	1	1	1	1	1	1	1	1	1	1	1	1	1	1	1	1	1	1	1	1	1	1	1	1	1	1
TFDP2	1	126827531	127032524	+	173	100	0	0	1	1	1	1	1	1	1	1	1	1	1	1	1	1	1	1	1	1	1	1	1	1	1	1	1	1	1	1	1	1	1	1	1	1	1	1	1	1	1	1	1
LOC511302	1	127035389	127035912	+	173	100	0	0	1	1	1	1	1	1	1	1	1	1	1	1	1	1	1	1	1	1	1	1	1	1	1	1	1	1	1	1	1	1	1	1	1	1	1	1	1	1	1	1	1
ATP1B3	1	127050089	127096768	-	173	100	0	0	1	1	1	1	1	1	1	1	1	1	1	1	1	1	1	1	1	1	1	1	1	1	1	1	1	1	1	1	1	1	1	1	1	1	1	1	1	1	1	1	1
GRK7	1	127145166	127185456	-	173	100	0	0	1	1	1	1	1	1	1	1	1	1	1	1	1	1	1	1	1	1	1	1	1	1	1	1	1	1	1	1	1	1	1	1	1	1	1	1	1	1	1	1	1
RNF7	1	127214845	127222231	-	173	100	0	0	1	1	1	1	1	1	1	1	1	1	1	1	1	1	1	1	1	1	1	1	1	1	1	1	1	1	1	1	1	1	1	1	1	1	1	1	1	1	1	1	1
LOC104968752	1	127227743	127288574	-	173	100	0	0	1	1	1	1	1	1	1	1	1	1	1	1	1	1	1	1	1	1	1	1	1	1	1	1	1	1	1	1	1	1	1	1	1	1	1	1	1	1	1	1	1
LOC112448294	1	127247398	127247499	+	173	100	0	0	1	1	1	1	1	1	1	1	1	1	1	1	1	1	1	1	1	1	1	1	1	1	1	1	1	1	1	1	1	1	1	1	1	1	1	1	1	1	1	1	1
RASA2	1	127342940	127469481	-	173	100	0	0	1	1	1	1	1	1	1	1	1	1	1	1	1	1	1	1	1	1	1	1	1	1	1	1	1	1	1	1	1	1	1	1	1	1	1	1	1	1	1	1	1
ZBTB38	1	127530717	127669828	-	173	100	0	0	1	1	1	1	1	1	1	1	1	1	1	1	1	1	1	1	1	1	1	1	1	1	1	1	1	1	1	1	1	1	1	1	1	1	1	1	1	1	1	1	1
LOC104971030	1	127590177	127602260	+	173	100	0	0	1	1	1	1	1	1	1	1	1	1	1	1	1	1	1	1	1	1	1	1	1	1	1	1	1	1	1	1	1	1	1	1	1	1	1	1	1	1	1	1	1
PXYLP1	1	127686768	127777287	-	173	100	0	0	1	1	1	1	1	1	1	1	1	1	1	1	1	1	1	1	1	1	1	1	1	1	1	1	1	1	1	1	1	1	1	1	1	1	1	1	1	1	1	1	1
LOC112447795	1	127725804	127738689	+	173	100	0	0	1	1	1	1	1	1	1	1	1	1	1	1	1	1	1	1	1	1	1	1	1	1	1	1	1	1	1	1	1	1	1	1	1	1	1	1	1	1	1	1	1
LOC107133460	1	127780941	127800485	-	173	100	0	0	1	1	1	1	1	1	1	1	1	1	1	1	1	1	1	1	1	1	1	1	1	1	1	1	1	1	1	1	1	1	1	1	1	1	1	1	1	1	1	1	1
LOC104971033	1	127811888	127829316	-	173	100	0	0	1	1	1	1	1	1	1	1	1	1	1	1	1	1	1	1	1	1	1	1	1	1	1	1	1	1	1	1	1	1	1	1	1	1	1	1	1	1	1	1	1
SPSB4	1	127831472	127918142	-	173	100	0	0	1	1	1	1	1	1	1	1	1	1	1	1	1	1	1	1	1	1	1	1	1	1	1	1	1	1	1	1	1	1	1	1	1	1	1	1	1	1	1	1	1
LOC112447002	1	127936699	127958103	-	173	100	0	0	1	1	1	1	1	1	1	1	1	1	1	1	1	1	1	1	1	1	1	1	1	1	1	1	1	1	1	1	1	1	1	1	1	1	1	1	1	1	1	1	1
SLC25A36	1	128006580	128042647	-	173	100	0	0	1	1	1	1	1	1	1	1	1	1	1	1	1	1	1	1	1	1	1	1	1	1	1	1	1	1	1	1	1	1	1	1	1	1	1	1	1	1	1	1	1
TRIM42	1	128258495	128288622	-	173	100	0	0	1	1	1	1	1	1	1	1	1	1	1	1	1	1	1	1	1	1	1	1	1	1	1	1	1	1	1	1	1	1	1	1	1	1	1	1	1	1	1	1	1
CLSTN2	1	128383077	129107976	-	173	100	0	0	1	1	1	1	1	1	1	1	1	1	1	1	1	1	1	1	1	1	1	1	1	1	1	1	1	1	1	1	1	1	1	1	1	1	1	1	1	1	1	1	1
LOC101907823	1	128527396	128559020	+	173	100	0	0	1	1	1	1	1	1	1	1	1	1	1	1	1	1	1	1	1	1	1	1	1	1	1	1	1	1	1	1	1	1	1	1	1	1	1	1	1	1	1	1	1
LOC112448327	1	129418733	129418862	+	171	98.8439	2	1.15607	1	1	1	1	1	1	1	1	1	0	1	1	1	1	1	1	1	1	1	1	1	1	1	1	1	1	1	1	1	1	1	1	1	1	1	1	1	1	1	1	1
RBP1	1	129556754	129583703	+	173	100	0	0	1	1	1	1	1	1	1	1	1	1	1	1	1	1	1	1	1	1	1	1	1	1	1	1	1	1	1	1	1	1	1	1	1	1	1	1	1	1	1	1	1
RBP2	1	129620246	129651655	+	173	100	0	0	1	1	1	1	1	1	1	1	1	1	1	1	1	1	1	1	1	1	1	1	1	1	1	1	1	1	1	1	1	1	1	1	1	1	1	1	1	1	1	1	1
LOC112448321	1	129645565	129645693	-	173	100	0	0	1	1	1	1	1	1	1	1	1	1	1	1	1	1	1	1	1	1	1	1	1	1	1	1	1	1	1	1	1	1	1	1	1	1	1	1	1	1	1	1	1
COPB2	1	129707549	129740550	+	173	100	0	0	1	1	1	1	1	1	1	1	1	1	1	1	1	1	1	1	1	1	1	1	1	1	1	1	1	1	1	1	1	1	1	1	1	1	1	1	1	1	1	1	1
MRPS22	1	129741106	129754516	-	173	100	0	0	1	1	1	1	1	1	1	1	1	1	1	1	1	1	1	1	1	1	1	1	1	1	1	1	1	1	1	1	1	1	1	1	1	1	1	1	1	1	1	1	1
TRNAG-CCC-5	1	129801900	129801972	+	173	100	0	0	1	1	1	1	1	1	1	1	1	1	1	1	1	1	1	1	1	1	1	1	1	1	1	1	1	1	1	1	1	1	1	1	1	1	1	1	1	1	1	1	1
LOC112447798	1	129834274	129975697	-	173	100	0	0	1	1	1	1	1	1	1	1	1	1	1	1	1	1	1	1	1	1	1	1	1	1	1	1	1	1	1	1	1	1	1	1	1	1	1	1	1	1	1	1	1
TRNAC-GCA-8	1	129875972	129876044	-	173	100	0	0	1	1	1	1	1	1	1	1	1	1	1	1	1	1	1	1	1	1	1	1	1	1	1	1	1	1	1	1	1	1	1	1	1	1	1	1	1	1	1	1	1
PRR23B	1	130032779	130033868	+	173	100	0	0	1	1	1	1	1	1	1	1	1	1	1	1	1	1	1	1	1	1	1	1	1	1	1	1	1	1	1	1	1	1	1	1	1	1	1	1	1	1	1	1	1
LOC783600	1	130081795	130093512	-	173	100	0	0	1	1	1	1	1	1	1	1	1	1	1	1	1	1	1	1	1	1	1	1	1	1	1	1	1	1	1	1	1	1	1	1	1	1	1	1	1	1	1	1	1
PRR23A	1	130113029	130114856	+	173	100	0	0	1	1	1	1	1	1	1	1	1	1	1	1	1	1	1	1	1	1	1	1	1	1	1	1	1	1	1	1	1	1	1	1	1	1	1	1	1	1	1	1	1
FOXL2	1	130182717	130188558	+	173	100	0	0	1	1	1	1	1	1	1	1	1	1	1	1	1	1	1	1	1	1	1	1	1	1	1	1	1	1	1	1	1	1	1	1	1	1	1	1	1	1	1	1	1
TRNAW-CCA-3	1	130216502	130216573	+	173	100	0	0	1	1	1	1	1	1	1	1	1	1	1	1	1	1	1	1	1	1	1	1	1	1	1	1	1	1	1	1	1	1	1	1	1	1	1	1	1	1	1	1	1
PIK3CB	1	130293134	130472292	+	173	100	0	0	1	1	1	1	1	1	1	1	1	1	1	1	1	1	1	1	1	1	1	1	1	1	1	1	1	1	1	1	1	1	1	1	1	1	1	1	1	1	1	1	1
FAIM	1	130488923	130505390	-	173	100	0	0	1	1	1	1	1	1	1	1	1	1	1	1	1	1	1	1	1	1	1	1	1	1	1	1	1	1	1	1	1	1	1	1	1	1	1	1	1	1	1	1	1
CEP70	1	130505324	130599056	+	173	100	0	0	1	1	1	1	1	1	1	1	1	1	1	1	1	1	1	1	1	1	1	1	1	1	1	1	1	1	1	1	1	1	1	1	1	1	1	1	1	1	1	1	1
ESYT3	1	130575560	130664309	-	173	100	0	0	1	1	1	1	1	1	1	1	1	1	1	1	1	1	1	1	1	1	1	1	1	1	1	1	1	1	1	1	1	1	1	1	1	1	1	1	1	1	1	1	1
LOC107132213	1	130600344	130605188	+	173	100	0	0	1	1	1	1	1	1	1	1	1	1	1	1	1	1	1	1	1	1	1	1	1	1	1	1	1	1	1	1	1	1	1	1	1	1	1	1	1	1	1	1	1
TRNAG-CCC-6	1	130652088	130652160	+	173	100	0	0	1	1	1	1	1	1	1	1	1	1	1	1	1	1	1	1	1	1	1	1	1	1	1	1	1	1	1	1	1	1	1	1	1	1	1	1	1	1	1	1	1
MRAS	1	130707101	130774015	-	173	100	0	0	1	1	1	1	1	1	1	1	1	1	1	1	1	1	1	1	1	1	1	1	1	1	1	1	1	1	1	1	1	1	1	1	1	1	1	1	1	1	1	1	1
NME9	1	130793213	130816816	+	173	100	0	0	1	1	1	1	1	1	1	1	1	1	1	1	1	1	1	1	1	1	1	1	1	1	1	1	1	1	1	1	1	1	1	1	1	1	1	1	1	1	1	1	1
ARMC8	1	130821872	130931596	-	173	100	0	0	1	1	1	1	1	1	1	1	1	1	1	1	1	1	1	1	1	1	1	1	1	1	1	1	1	1	1	1	1	1	1	1	1	1	1	1	1	1	1	1	1
LOC112447825	1	130931227	130931684	+	173	100	0	0	1	1	1	1	1	1	1	1	1	1	1	1	1	1	1	1	1	1	1	1	1	1	1	1	1	1	1	1	1	1	1	1	1	1	1	1	1	1	1	1	1
DBR1	1	130943008	130954972	+	173	100	0	0	1	1	1	1	1	1	1	1	1	1	1	1	1	1	1	1	1	1	1	1	1	1	1	1	1	1	1	1	1	1	1	1	1	1	1	1	1	1	1	1	1
A4GNT	1	131001373	131011820	+	173	100	0	0	1	1	1	1	1	1	1	1	1	1	1	1	1	1	1	1	1	1	1	1	1	1	1	1	1	1	1	1	1	1	1	1	1	1	1	1	1	1	1	1	1
DZIP1L	1	131015001	131071624	+	173	100	0	0	1	1	1	1	1	1	1	1	1	1	1	1	1	1	1	1	1	1	1	1	1	1	1	1	1	1	1	1	1	1	1	1	1	1	1	1	1	1	1	1	1
CLDN18	1	131112876	131141738	-	173	100	0	0	1	1	1	1	1	1	1	1	1	1	1	1	1	1	1	1	1	1	1	1	1	1	1	1	1	1	1	1	1	1	1	1	1	1	1	1	1	1	1	1	1
TRNAC-GCA-9	1	131183443	131183514	+	173	100	0	0	1	1	1	1	1	1	1	1	1	1	1	1	1	1	1	1	1	1	1	1	1	1	1	1	1	1	1	1	1	1	1	1	1	1	1	1	1	1	1	1	1
LOC107132214	1	131366469	131377254	+	173	100	0	0	1	1	1	1	1	1	1	1	1	1	1	1	1	1	1	1	1	1	1	1	1	1	1	1	1	1	1	1	1	1	1	1	1	1	1	1	1	1	1	1	1
SOX14	1	131371915	131372637	-	173	100	0	0	1	1	1	1	1	1	1	1	1	1	1	1	1	1	1	1	1	1	1	1	1	1	1	1	1	1	1	1	1	1	1	1	1	1	1	1	1	1	1	1	1
TRNAG-CCC-7	1	131660535	131660607	-	173	100	0	0	1	1	1	1	1	1	1	1	1	1	1	1	1	1	1	1	1	1	1	1	1	1	1	1	1	1	1	1	1	1	1	1	1	1	1	1	1	1	1	1	1
LOC112448286	1	132144592	132144697	+	173	100	0	0	1	1	1	1	1	1	1	1	1	1	1	1	1	1	1	1	1	1	1	1	1	1	1	1	1	1	1	1	1	1	1	1	1	1	1	1	1	1	1	1	1
IL20RB	1	132167383	132207262	-	173	100	0	0	1	1	1	1	1	1	1	1	1	1	1	1	1	1	1	1	1	1	1	1	1	1	1	1	1	1	1	1	1	1	1	1	1	1	1	1	1	1	1	1	1
NCK1	1	132211659	132292949	-	173	100	0	0	1	1	1	1	1	1	1	1	1	1	1	1	1	1	1	1	1	1	1	1	1	1	1	1	1	1	1	1	1	1	1	1	1	1	1	1	1	1	1	1	1
LOC100847791	1	132293027	132307116	+	173	100	0	0	1	1	1	1	1	1	1	1	1	1	1	1	1	1	1	1	1	1	1	1	1	1	1	1	1	1	1	1	1	1	1	1	1	1	1	1	1	1	1	1	1
SLC35G2	1	132298306	132334597	-	173	100	0	0	1	1	1	1	1	1	1	1	1	1	1	1	1	1	1	1	1	1	1	1	1	1	1	1	1	1	1	1	1	1	1	1	1	1	1	1	1	1	1	1	1
LOC112447834	1	132332773	132333968	+	173	100	0	0	1	1	1	1	1	1	1	1	1	1	1	1	1	1	1	1	1	1	1	1	1	1	1	1	1	1	1	1	1	1	1	1	1	1	1	1	1	1	1	1	1
STAG1	1	132419364	132924458	+	173	100	0	0	1	1	1	1	1	1	1	1	1	1	1	1	1	1	1	1	1	1	1	1	1	1	1	1	1	1	1	1	1	1	1	1	1	1	1	1	1	1	1	1	1
PCCB	1	132929059	133024300	-	173	100	0	0	1	1	1	1	1	1	1	1	1	1	1	1	1	1	1	1	1	1	1	1	1	1	1	1	1	1	1	1	1	1	1	1	1	1	1	1	1	1	1	1	1
MSL2	1	133083281	133116085	+	173	100	0	0	1	1	1	1	1	1	1	1	1	1	1	1	1	1	1	1	1	1	1	1	1	1	1	1	1	1	1	1	1	1	1	1	1	1	1	1	1	1	1	1	1
PPP2R3A	1	133116972	133350024	-	173	100	0	0	1	1	1	1	1	1	1	1	1	1	1	1	1	1	1	1	1	1	1	1	1	1	1	1	1	1	1	1	1	1	1	1	1	1	1	1	1	1	1	1	1
LOC112448276	1	133843911	133844014	-	173	100	0	0	1	1	1	1	1	1	1	1	1	1	1	1	1	1	1	1	1	1	1	1	1	1	1	1	1	1	1	1	1	1	1	1	1	1	1	1	1	1	1	1	1
EPHB1	1	134087021	134553122	-	173	100	0	0	1	1	1	1	1	1	1	1	1	1	1	1	1	1	1	1	1	1	1	1	1	1	1	1	1	1	1	1	1	1	1	1	1	1	1	1	1	1	1	1	1
KY	1	134699347	134745982	+	173	100	0	0	1	1	1	1	1	1	1	1	1	1	1	1	1	1	1	1	1	1	1	1	1	1	1	1	1	1	1	1	1	1	1	1	1	1	1	1	1	1	1	1	1
CEP63	1	134765156	134839171	-	173	100	0	0	1	1	1	1	1	1	1	1	1	1	1	1	1	1	1	1	1	1	1	1	1	1	1	1	1	1	1	1	1	1	1	1	1	1	1	1	1	1	1	1	1
ANAPC13	1	134839356	134845010	+	173	100	0	0	1	1	1	1	1	1	1	1	1	1	1	1	1	1	1	1	1	1	1	1	1	1	1	1	1	1	1	1	1	1	1	1	1	1	1	1	1	1	1	1	1
AMOTL2	1	134947949	134965878	+	173	100	0	0	1	1	1	1	1	1	1	1	1	1	1	1	1	1	1	1	1	1	1	1	1	1	1	1	1	1	1	1	1	1	1	1	1	1	1	1	1	1	1	1	1
RYK	1	135082738	135191086	+	173	100	0	0	1	1	1	1	1	1	1	1	1	1	1	1	1	1	1	1	1	1	1	1	1	1	1	1	1	1	1	1	1	1	1	1	1	1	1	1	1	1	1	1	1
TRNAG-CCC-8	1	135306377	135306448	-	0	0	173	100	0	0	0	0	0	0	0	0	0	0	0	0	0	0	0	0	0	0	0	0	0	0	0	0	0	0	0	0	0	0	0	0	0	0	0	0	0	0	0	0	0
SLCO2A1	1	135336890	135423994	+	173	100	0	0	1	1	1	1	1	1	1	1	1	1	1	1	1	1	1	1	1	1	1	1	1	1	1	1	1	1	1	1	1	1	1	1	1	1	1	1	1	1	1	1	1
RAB6B	1	135468728	135526457	+	173	100	0	0	1	1	1	1	1	1	1	1	1	1	1	1	1	1	1	1	1	1	1	1	1	1	1	1	1	1	1	1	1	1	1	1	1	1	1	1	1	1	1	1	1
TF	1	135579069	135618070	-	173	100	0	0	1	1	1	1	1	1	1	1	1	1	1	1	1	1	1	1	1	1	1	1	1	1	1	1	1	1	1	1	1	1	1	1	1	1	1	1	1	1	1	1	1
LOC525947	1	135642578	135686430	-	173	100	0	0	1	1	1	1	1	1	1	1	1	1	1	1	1	1	1	1	1	1	1	1	1	1	1	1	1	1	1	1	1	1	1	1	1	1	1	1	1	1	1	1	1
TOPBP1	1	135753523	135824536	+	173	100	0	0	1	1	1	1	1	1	1	1	1	1	1	1	1	1	1	1	1	1	1	1	1	1	1	1	1	1	1	1	1	1	1	1	1	1	1	1	1	1	1	1	1
CDV3	1	135867529	135881792	-	173	100	0	0	1	1	1	1	1	1	1	1	1	1	1	1	1	1	1	1	1	1	1	1	1	1	1	1	1	1	1	1	1	1	1	1	1	1	1	1	1	1	1	1	1
LOC112448307	1	135910534	135910669	+	173	100	0	0	1	1	1	1	1	1	1	1	1	1	1	1	1	1	1	1	1	1	1	1	1	1	1	1	1	1	1	1	1	1	1	1	1	1	1	1	1	1	1	1	1
BFSP2	1	135950794	136027701	-	173	100	0	0	1	1	1	1	1	1	1	1	1	1	1	1	1	1	1	1	1	1	1	1	1	1	1	1	1	1	1	1	1	1	1	1	1	1	1	1	1	1	1	1	1
TMEM108	1	136031263	136418970	-	173	100	0	0	1	1	1	1	1	1	1	1	1	1	1	1	1	1	1	1	1	1	1	1	1	1	1	1	1	1	1	1	1	1	1	1	1	1	1	1	1	1	1	1	1
NPHP3	1	136814790	136871125	+	173	100	0	0	1	1	1	1	1	1	1	1	1	1	1	1	1	1	1	1	1	1	1	1	1	1	1	1	1	1	1	1	1	1	1	1	1	1	1	1	1	1	1	1	1
UBA5	1	136872751	136905496	-	173	100	0	0	1	1	1	1	1	1	1	1	1	1	1	1	1	1	1	1	1	1	1	1	1	1	1	1	1	1	1	1	1	1	1	1	1	1	1	1	1	1	1	1	1
ACAD11	1	136906077	137025113	+	173	100	0	0	1	1	1	1	1	1	1	1	1	1	1	1	1	1	1	1	1	1	1	1	1	1	1	1	1	1	1	1	1	1	1	1	1	1	1	1	1	1	1	1	1
ACKR4	1	136981285	136986576	-	173	100	0	0	1	1	1	1	1	1	1	1	1	1	1	1	1	1	1	1	1	1	1	1	1	1	1	1	1	1	1	1	1	1	1	1	1	1	1	1	1	1	1	1	1
DNAJC13	1	137051554	137215359	-	173	100	0	0	1	1	1	1	1	1	1	1	1	1	1	1	1	1	1	1	1	1	1	1	1	1	1	1	1	1	1	1	1	1	1	1	1	1	1	1	1	1	1	1	1
LOC112447887	1	137212621	137266034	+	173	100	0	0	1	1	1	1	1	1	1	1	1	1	1	1	1	1	1	1	1	1	1	1	1	1	1	1	1	1	1	1	1	1	1	1	1	1	1	1	1	1	1	1	1
ACPP	1	137242211	137294439	-	173	100	0	0	1	1	1	1	1	1	1	1	1	1	1	1	1	1	1	1	1	1	1	1	1	1	1	1	1	1	1	1	1	1	1	1	1	1	1	1	1	1	1	1	1
TRNAC-ACA-5	1	137595943	137596014	+	173	100	0	0	1	1	1	1	1	1	1	1	1	1	1	1	1	1	1	1	1	1	1	1	1	1	1	1	1	1	1	1	1	1	1	1	1	1	1	1	1	1	1	1	1
CPNE4	1	137662011	138346383	+	173	100	0	0	1	1	1	1	1	1	1	1	1	1	1	1	1	1	1	1	1	1	1	1	1	1	1	1	1	1	1	1	1	1	1	1	1	1	1	1	1	1	1	1	1
TRNAS-GCU	1	137683822	137683893	-	173	100	0	0	1	1	1	1	1	1	1	1	1	1	1	1	1	1	1	1	1	1	1	1	1	1	1	1	1	1	1	1	1	1	1	1	1	1	1	1	1	1	1	1	1
MIR2288	1	137823482	137823558	-	173	100	0	0	1	1	1	1	1	1	1	1	1	1	1	1	1	1	1	1	1	1	1	1	1	1	1	1	1	1	1	1	1	1	1	1	1	1	1	1	1	1	1	1	1
MRPL3	1	138384515	138441535	+	173	100	0	0	1	1	1	1	1	1	1	1	1	1	1	1	1	1	1	1	1	1	1	1	1	1	1	1	1	1	1	1	1	1	1	1	1	1	1	1	1	1	1	1	1
LOC104971058	1	138481338	138501100	+	173	100	0	0	1	1	1	1	1	1	1	1	1	1	1	1	1	1	1	1	1	1	1	1	1	1	1	1	1	1	1	1	1	1	1	1	1	1	1	1	1	1	1	1	1
NUDT16	1	138548856	138550443	-	173	100	0	0	1	1	1	1	1	1	1	1	1	1	1	1	1	1	1	1	1	1	1	1	1	1	1	1	1	1	1	1	1	1	1	1	1	1	1	1	1	1	1	1	1
NEK11	1	138564296	138838235	-	173	100	0	0	1	1	1	1	1	1	1	1	1	1	1	1	1	1	1	1	1	1	1	1	1	1	1	1	1	1	1	1	1	1	1	1	1	1	1	1	1	1	1	1	1
LOC112448300	1	138585598	138585704	+	173	100	0	0	1	1	1	1	1	1	1	1	1	1	1	1	1	1	1	1	1	1	1	1	1	1	1	1	1	1	1	1	1	1	1	1	1	1	1	1	1	1	1	1	1
ASTE1	1	138838271	138861642	+	173	100	0	0	1	1	1	1	1	1	1	1	1	1	1	1	1	1	1	1	1	1	1	1	1	1	1	1	1	1	1	1	1	1	1	1	1	1	1	1	1	1	1	1	1
ATP2C1	1	138870226	139025977	-	173	100	0	0	1	1	1	1	1	1	1	1	1	1	1	1	1	1	1	1	1	1	1	1	1	1	1	1	1	1	1	1	1	1	1	1	1	1	1	1	1	1	1	1	1
PSMG1	1	139225713	139238322	-	173	100	0	0	1	1	1	1	1	1	1	1	1	1	1	1	1	1	1	1	1	1	1	1	1	1	1	1	1	1	1	1	1	1	1	1	1	1	1	1	1	1	1	1	1
BRWD1	1	139238832	139362519	-	173	100	0	0	1	1	1	1	1	1	1	1	1	1	1	1	1	1	1	1	1	1	1	1	1	1	1	1	1	1	1	1	1	1	1	1	1	1	1	1	1	1	1	1	1
HMGN1	1	139406039	139412414	-	173	100	0	0	1	1	1	1	1	1	1	1	1	1	1	1	1	1	1	1	1	1	1	1	1	1	1	1	1	1	1	1	1	1	1	1	1	1	1	1	1	1	1	1	1
LOC534913	1	139422502	139434040	-	173	100	0	0	1	1	1	1	1	1	1	1	1	1	1	1	1	1	1	1	1	1	1	1	1	1	1	1	1	1	1	1	1	1	1	1	1	1	1	1	1	1	1	1	1
WRB	1	139443018	139458044	+	173	100	0	0	1	1	1	1	1	1	1	1	1	1	1	1	1	1	1	1	1	1	1	1	1	1	1	1	1	1	1	1	1	1	1	1	1	1	1	1	1	1	1	1	1
LCA5L	1	139470604	139512514	-	173	100	0	0	1	1	1	1	1	1	1	1	1	1	1	1	1	1	1	1	1	1	1	1	1	1	1	1	1	1	1	1	1	1	1	1	1	1	1	1	1	1	1	1	1
LOC112448323	1	139492034	139492103	-	173	100	0	0	1	1	1	1	1	1	1	1	1	1	1	1	1	1	1	1	1	1	1	1	1	1	1	1	1	1	1	1	1	1	1	1	1	1	1	1	1	1	1	1	1
LOC112448325	1	139492233	139492312	-	173	100	0	0	1	1	1	1	1	1	1	1	1	1	1	1	1	1	1	1	1	1	1	1	1	1	1	1	1	1	1	1	1	1	1	1	1	1	1	1	1	1	1	1	1
SH3BGR	1	139528801	139600036	+	173	100	0	0	1	1	1	1	1	1	1	1	1	1	1	1	1	1	1	1	1	1	1	1	1	1	1	1	1	1	1	1	1	1	1	1	1	1	1	1	1	1	1	1	1
LOC112448348	1	139576258	139576364	-	173	100	0	0	1	1	1	1	1	1	1	1	1	1	1	1	1	1	1	1	1	1	1	1	1	1	1	1	1	1	1	1	1	1	1	1	1	1	1	1	1	1	1	1	1
B3GALT5	1	139708477	139754562	+	173	100	0	0	1	1	1	1	1	1	1	1	1	1	1	1	1	1	1	1	1	1	1	1	1	1	1	1	1	1	1	1	1	1	1	1	1	1	1	1	1	1	1	1	1
IGSF5	1	139827193	139881435	+	173	100	0	0	1	1	1	1	1	1	1	1	1	1	1	1	1	1	1	1	1	1	1	1	1	1	1	1	1	1	1	1	1	1	1	1	1	1	1	1	1	1	1	1	1
PCP4	1	139937242	140005764	+	173	100	0	0	1	1	1	1	1	1	1	1	1	1	1	1	1	1	1	1	1	1	1	1	1	1	1	1	1	1	1	1	1	1	1	1	1	1	1	1	1	1	1	1	1
DSCAM	1	140132010	140822476	-	173	100	0	0	1	1	1	1	1	1	1	1	1	1	1	1	1	1	1	1	1	1	1	1	1	1	1	1	1	1	1	1	1	1	1	1	1	1	1	1	1	1	1	1	1
LOC112448379	1	140670100	140670206	-	173	100	0	0	1	1	1	1	1	1	1	1	1	1	1	1	1	1	1	1	1	1	1	1	1	1	1	1	1	1	1	1	1	1	1	1	1	1	1	1	1	1	1	1	1
LOC112448000	1	141100471	141121910	-	173	100	0	0	1	1	1	1	1	1	1	1	1	1	1	1	1	1	1	1	1	1	1	1	1	1	1	1	1	1	1	1	1	1	1	1	1	1	1	1	1	1	1	1	1
LOC104970303	1	141162862	141218278	-	173	100	0	0	1	1	1	1	1	1	1	1	1	1	1	1	1	1	1	1	1	1	1	1	1	1	1	1	1	1	1	1	1	1	1	1	1	1	1	1	1	1	1	1	1
BACE2	1	141381597	141487147	+	173	100	0	0	1	1	1	1	1	1	1	1	1	1	1	1	1	1	1	1	1	1	1	1	1	1	1	1	1	1	1	1	1	1	1	1	1	1	1	1	1	1	1	1	1
FAM3B	1	141551078	141618893	+	173	100	0	0	1	1	1	1	1	1	1	1	1	1	1	1	1	1	1	1	1	1	1	1	1	1	1	1	1	1	1	1	1	1	1	1	1	1	1	1	1	1	1	1	1
LOC101907799	1	141617179	141620925	-	173	100	0	0	1	1	1	1	1	1	1	1	1	1	1	1	1	1	1	1	1	1	1	1	1	1	1	1	1	1	1	1	1	1	1	1	1	1	1	1	1	1	1	1	1
MX2	1	141621098	141658226	+	173	100	0	0	1	1	1	1	1	1	1	1	1	1	1	1	1	1	1	1	1	1	1	1	1	1	1	1	1	1	1	1	1	1	1	1	1	1	1	1	1	1	1	1	1
MX1	1	141668304	141706501	+	173	100	0	0	1	1	1	1	1	1	1	1	1	1	1	1	1	1	1	1	1	1	1	1	1	1	1	1	1	1	1	1	1	1	1	1	1	1	1	1	1	1	1	1	1
TMPRSS2	1	141711586	141758108	-	173	100	0	0	1	1	1	1	1	1	1	1	1	1	1	1	1	1	1	1	1	1	1	1	1	1	1	1	1	1	1	1	1	1	1	1	1	1	1	1	1	1	1	1	1
LOC783811	1	141861889	141862611	+	173	100	0	0	1	1	1	1	1	1	1	1	1	1	1	1	1	1	1	1	1	1	1	1	1	1	1	1	1	1	1	1	1	1	1	1	1	1	1	1	1	1	1	1	1
LOC782628	1	141872516	141872892	+	173	100	0	0	1	1	1	1	1	1	1	1	1	1	1	1	1	1	1	1	1	1	1	1	1	1	1	1	1	1	1	1	1	1	1	1	1	1	1	1	1	1	1	1	1
RIPK4	1	142011077	142037290	-	173	100	0	0	1	1	1	1	1	1	1	1	1	1	1	1	1	1	1	1	1	1	1	1	1	1	1	1	1	1	1	1	1	1	1	1	1	1	1	1	1	1	1	1	1
PRDM15	1	142064588	142132874	-	173	100	0	0	1	1	1	1	1	1	1	1	1	1	1	1	1	1	1	1	1	1	1	1	1	1	1	1	1	1	1	1	1	1	1	1	1	1	1	1	1	1	1	1	1
C2CD2	1	142142974	142204636	-	173	100	0	0	1	1	1	1	1	1	1	1	1	1	1	1	1	1	1	1	1	1	1	1	1	1	1	1	1	1	1	1	1	1	1	1	1	1	1	1	1	1	1	1	1
ZBTB21	1	142233413	142253692	-	173	100	0	0	1	1	1	1	1	1	1	1	1	1	1	1	1	1	1	1	1	1	1	1	1	1	1	1	1	1	1	1	1	1	1	1	1	1	1	1	1	1	1	1	1
UMODL1	1	142327970	142405442	+	173	100	0	0	1	1	1	1	1	1	1	1	1	1	1	1	1	1	1	1	1	1	1	1	1	1	1	1	1	1	1	1	1	1	1	1	1	1	1	1	1	1	1	1	1
ABCG1	1	142488608	142554261	+	173	100	0	0	1	1	1	1	1	1	1	1	1	1	1	1	1	1	1	1	1	1	1	1	1	1	1	1	1	1	1	1	1	1	1	1	1	1	1	1	1	1	1	1	1
LOC112448002	1	142518791	142521560	-	173	100	0	0	1	1	1	1	1	1	1	1	1	1	1	1	1	1	1	1	1	1	1	1	1	1	1	1	1	1	1	1	1	1	1	1	1	1	1	1	1	1	1	1	1
TFF3	1	142565465	142569246	-	173	100	0	0	1	1	1	1	1	1	1	1	1	1	1	1	1	1	1	1	1	1	1	1	1	1	1	1	1	1	1	1	1	1	1	1	1	1	1	1	1	1	1	1	1
TFF2	1	142614739	142618005	-	173	100	0	0	1	1	1	1	1	1	1	1	1	1	1	1	1	1	1	1	1	1	1	1	1	1	1	1	1	1	1	1	1	1	1	1	1	1	1	1	1	1	1	1	1
LOC112448003	1	142628384	142631186	+	173	100	0	0	1	1	1	1	1	1	1	1	1	1	1	1	1	1	1	1	1	1	1	1	1	1	1	1	1	1	1	1	1	1	1	1	1	1	1	1	1	1	1	1	1
TFF1	1	142630135	142634596	-	173	100	0	0	1	1	1	1	1	1	1	1	1	1	1	1	1	1	1	1	1	1	1	1	1	1	1	1	1	1	1	1	1	1	1	1	1	1	1	1	1	1	1	1	1
TMPRSS3	1	142660182	142680495	-	173	100	0	0	1	1	1	1	1	1	1	1	1	1	1	1	1	1	1	1	1	1	1	1	1	1	1	1	1	1	1	1	1	1	1	1	1	1	1	1	1	1	1	1	1
UBASH3A	1	142694908	142740684	+	173	100	0	0	1	1	1	1	1	1	1	1	1	1	1	1	1	1	1	1	1	1	1	1	1	1	1	1	1	1	1	1	1	1	1	1	1	1	1	1	1	1	1	1	1
RSPH1	1	142759178	142772538	-	173	100	0	0	1	1	1	1	1	1	1	1	1	1	1	1	1	1	1	1	1	1	1	1	1	1	1	1	1	1	1	1	1	1	1	1	1	1	1	1	1	1	1	1	1
SLC37A1	1	142772300	142873917	+	173	100	0	0	1	1	1	1	1	1	1	1	1	1	1	1	1	1	1	1	1	1	1	1	1	1	1	1	1	1	1	1	1	1	1	1	1	1	1	1	1	1	1	1	1
LOC101905728	1	142898081	142899020	+	173	100	0	0	1	1	1	1	1	1	1	1	1	1	1	1	1	1	1	1	1	1	1	1	1	1	1	1	1	1	1	1	1	1	1	1	1	1	1	1	1	1	1	1	1
PDE9A	1	142930610	143034892	+	173	100	0	0	1	1	1	1	1	1	1	1	1	1	1	1	1	1	1	1	1	1	1	1	1	1	1	1	1	1	1	1	1	1	1	1	1	1	1	1	1	1	1	1	1
WDR4	1	143086930	143107566	-	173	100	0	0	1	1	1	1	1	1	1	1	1	1	1	1	1	1	1	1	1	1	1	1	1	1	1	1	1	1	1	1	1	1	1	1	1	1	1	1	1	1	1	1	1
NDUFV3	1	143120340	143131757	+	173	100	0	0	1	1	1	1	1	1	1	1	1	1	1	1	1	1	1	1	1	1	1	1	1	1	1	1	1	1	1	1	1	1	1	1	1	1	1	1	1	1	1	1	1
PKNOX1	1	143160262	143204711	+	173	100	0	0	1	1	1	1	1	1	1	1	1	1	1	1	1	1	1	1	1	1	1	1	1	1	1	1	1	1	1	1	1	1	1	1	1	1	1	1	1	1	1	1	1
LOC101906110	1	143207109	143210469	+	173	100	0	0	1	1	1	1	1	1	1	1	1	1	1	1	1	1	1	1	1	1	1	1	1	1	1	1	1	1	1	1	1	1	1	1	1	1	1	1	1	1	1	1	1
CBS	1	143219500	143242495	-	173	100	0	0	1	1	1	1	1	1	1	1	1	1	1	1	1	1	1	1	1	1	1	1	1	1	1	1	1	1	1	1	1	1	1	1	1	1	1	1	1	1	1	1	1
LOC101906172	1	143242608	143261910	+	173	100	0	0	1	1	1	1	1	1	1	1	1	1	1	1	1	1	1	1	1	1	1	1	1	1	1	1	1	1	1	1	1	1	1	1	1	1	1	1	1	1	1	1	1
U2AF1	1	143261989	143274995	-	173	100	0	0	1	1	1	1	1	1	1	1	1	1	1	1	1	1	1	1	1	1	1	1	1	1	1	1	1	1	1	1	1	1	1	1	1	1	1	1	1	1	1	1	1
CRYAA	1	143317096	143319923	+	173	100	0	0	1	1	1	1	1	1	1	1	1	1	1	1	1	1	1	1	1	1	1	1	1	1	1	1	1	1	1	1	1	1	1	1	1	1	1	1	1	1	1	1	1
LOC112448267	1	143446448	143448311	+	173	100	0	0	1	1	1	1	1	1	1	1	1	1	1	1	1	1	1	1	1	1	1	1	1	1	1	1	1	1	1	1	1	1	1	1	1	1	1	1	1	1	1	1	1
SIK1	1	143512561	143523982	-	173	100	0	0	1	1	1	1	1	1	1	1	1	1	1	1	1	1	1	1	1	1	1	1	1	1	1	1	1	1	1	1	1	1	1	1	1	1	1	1	1	1	1	1	1
LOC112448004	1	143567581	143578249	+	173	100	0	0	1	1	1	1	1	1	1	1	1	1	1	1	1	1	1	1	1	1	1	1	1	1	1	1	1	1	1	1	1	1	1	1	1	1	1	1	1	1	1	1	1
HSF2BP	1	143641658	143729079	-	173	100	0	0	1	1	1	1	1	1	1	1	1	1	1	1	1	1	1	1	1	1	1	1	1	1	1	1	1	1	1	1	1	1	1	1	1	1	1	1	1	1	1	1	1
RRP1B	1	143729118	143755972	+	173	100	0	0	1	1	1	1	1	1	1	1	1	1	1	1	1	1	1	1	1	1	1	1	1	1	1	1	1	1	1	1	1	1	1	1	1	1	1	1	1	1	1	1	1
PDXK	1	143782398	143813208	+	173	100	0	0	1	1	1	1	1	1	1	1	1	1	1	1	1	1	1	1	1	1	1	1	1	1	1	1	1	1	1	1	1	1	1	1	1	1	1	1	1	1	1	1	1
CSTB	1	143846935	143850386	-	173	100	0	0	1	1	1	1	1	1	1	1	1	1	1	1	1	1	1	1	1	1	1	1	1	1	1	1	1	1	1	1	1	1	1	1	1	1	1	1	1	1	1	1	1
RRP1	1	143850737	143874776	+	173	100	0	0	1	1	1	1	1	1	1	1	1	1	1	1	1	1	1	1	1	1	1	1	1	1	1	1	1	1	1	1	1	1	1	1	1	1	1	1	1	1	1	1	1
AGPAT3	1	143996689	144025714	+	173	100	0	0	1	1	1	1	1	1	1	1	1	1	1	1	1	1	1	1	1	1	1	1	1	1	1	1	1	1	1	1	1	1	1	1	1	1	1	1	1	1	1	1	1
TRAPPC10	1	144058243	144132832	+	173	100	0	0	1	1	1	1	1	1	1	1	1	1	1	1	1	1	1	1	1	1	1	1	1	1	1	1	1	1	1	1	1	1	1	1	1	1	1	1	1	1	1	1	1
PWP2	1	144134074	144147952	+	173	100	0	0	1	1	1	1	1	1	1	1	1	1	1	1	1	1	1	1	1	1	1	1	1	1	1	1	1	1	1	1	1	1	1	1	1	1	1	1	1	1	1	1	1
GATD3A	1	144149286	144158061	+	173	100	0	0	1	1	1	1	1	1	1	1	1	1	1	1	1	1	1	1	1	1	1	1	1	1	1	1	1	1	1	1	1	1	1	1	1	1	1	1	1	1	1	1	1
LOC112448005	1	144168952	144173955	-	173	100	0	0	1	1	1	1	1	1	1	1	1	1	1	1	1	1	1	1	1	1	1	1	1	1	1	1	1	1	1	1	1	1	1	1	1	1	1	1	1	1	1	1	1
ICOSLG	1	144223180	144234822	-	173	100	0	0	1	1	1	1	1	1	1	1	1	1	1	1	1	1	1	1	1	1	1	1	1	1	1	1	1	1	1	1	1	1	1	1	1	1	1	1	1	1	1	1	1
DNMT3L	1	144242276	144256972	-	173	100	0	0	1	1	1	1	1	1	1	1	1	1	1	1	1	1	1	1	1	1	1	1	1	1	1	1	1	1	1	1	1	1	1	1	1	1	1	1	1	1	1	1	1
AIRE	1	144287962	144298418	+	173	100	0	0	1	1	1	1	1	1	1	1	1	1	1	1	1	1	1	1	1	1	1	1	1	1	1	1	1	1	1	1	1	1	1	1	1	1	1	1	1	1	1	1	1
PFKL	1	144308777	144335971	+	173	100	0	0	1	1	1	1	1	1	1	1	1	1	1	1	1	1	1	1	1	1	1	1	1	1	1	1	1	1	1	1	1	1	1	1	1	1	1	1	1	1	1	1	1
C1H21orf2	1	144340637	144352210	-	173	100	0	0	1	1	1	1	1	1	1	1	1	1	1	1	1	1	1	1	1	1	1	1	1	1	1	1	1	1	1	1	1	1	1	1	1	1	1	1	1	1	1	1	1
TRPM2	1	144361181	144412604	+	173	100	0	0	1	1	1	1	1	1	1	1	1	1	1	1	1	1	1	1	1	1	1	1	1	1	1	1	1	1	1	1	1	1	1	1	1	1	1	1	1	1	1	1	1
LRRC3	1	144424403	144426738	+	173	100	0	0	1	1	1	1	1	1	1	1	1	1	1	1	1	1	1	1	1	1	1	1	1	1	1	1	1	1	1	1	1	1	1	1	1	1	1	1	1	1	1	1	1
TSPEAR	1	144441578	144619108	-	173	100	0	0	1	1	1	1	1	1	1	1	1	1	1	1	1	1	1	1	1	1	1	1	1	1	1	1	1	1	1	1	1	1	1	1	1	1	1	1	1	1	1	1	1
KRTAP10-11	1	144469448	144470541	-	173	100	0	0	1	1	1	1	1	1	1	1	1	1	1	1	1	1	1	1	1	1	1	1	1	1	1	1	1	1	1	1	1	1	1	1	1	1	1	1	1	1	1	1	1
LOC112448006	1	144481706	144482422	-	173	100	0	0	1	1	1	1	1	1	1	1	1	1	1	1	1	1	1	1	1	1	1	1	1	1	1	1	1	1	1	1	1	1	1	1	1	1	1	1	1	1	1	1	1
KRTAP10-2	1	144489700	144490775	-	173	100	0	0	1	1	1	1	1	1	1	1	1	1	1	1	1	1	1	1	1	1	1	1	1	1	1	1	1	1	1	1	1	1	1	1	1	1	1	1	1	1	1	1	1
LOC100300014	1	144498435	144499274	-	24	13.8728	149	86.1272	0	0	1	0	1	0	0	0	0	0	1	0	0	0	0	0	0	0	0	0	0	0	0	0	1	0	0	0	0	0	0	0	0	0	0	0	0	0	0	0	1
LOC783329	1	144515680	144516447	-	49	28.3237	124	71.6763	0	0	1	0	1	1	0	1	0	1	1	1	0	0	0	0	0	0	0	0	0	0	0	0	1	0	0	1	0	0	0	1	0	0	1	0	1	1	0	0	1
LOC783535	1	144519750	144520454	-	89	51.4451	84	48.5549	1	0	1	0	1	1	0	0	0	0	1	1	0	1	0	0	1	0	0	1	1	0	1	1	1	1	1	1	0	0	0	1	0	0	1	0	0	0	0	0	1
LOC780781	1	144528324	144529949	-	173	100	0	0	1	1	1	1	1	1	1	1	1	1	1	1	1	1	1	1	1	1	1	1	1	1	1	1	1	1	1	1	1	1	1	1	1	1	1	1	1	1	1	1	1
LOC100299102	1	144549152	144549838	+	173	100	0	0	1	1	1	1	1	1	1	1	1	1	1	1	1	1	1	1	1	1	1	1	1	1	1	1	1	1	1	1	1	1	1	1	1	1	1	1	1	1	1	1	1
KRTAP10-8	1	144560582	144561642	+	173	100	0	0	1	1	1	1	1	1	1	1	1	1	1	1	1	1	1	1	1	1	1	1	1	1	1	1	1	1	1	1	1	1	1	1	1	1	1	1	1	1	1	1	1
LOC616413	1	144570008	144571117	+	173	100	0	0	1	1	1	1	1	1	1	1	1	1	1	1	1	1	1	1	1	1	1	1	1	1	1	1	1	1	1	1	1	1	1	1	1	1	1	1	1	1	1	1	1
KRTAP12-2	1	144579697	144580390	+	173	100	0	0	1	1	1	1	1	1	1	1	1	1	1	1	1	1	1	1	1	1	1	1	1	1	1	1	1	1	1	1	1	1	1	1	1	1	1	1	1	1	1	1	1
LOC112448007	1	144592452	144593328	-	173	100	0	0	1	1	1	1	1	1	1	1	1	1	1	1	1	1	1	1	1	1	1	1	1	1	1	1	1	1	1	1	1	1	1	1	1	1	1	1	1	1	1	1	1
LOC112448008	1	144596953	144597795	+	173	100	0	0	1	1	1	1	1	1	1	1	1	1	1	1	1	1	1	1	1	1	1	1	1	1	1	1	1	1	1	1	1	1	1	1	1	1	1	1	1	1	1	1	1
LOC100336639	1	144604636	144605917	+	173	100	0	0	1	1	1	1	1	1	1	1	1	1	1	1	1	1	1	1	1	1	1	1	1	1	1	1	1	1	1	1	1	1	1	1	1	1	1	1	1	1	1	1	1
LOC617218	1	144610782	144612046	+	173	100	0	0	1	1	1	1	1	1	1	1	1	1	1	1	1	1	1	1	1	1	1	1	1	1	1	1	1	1	1	1	1	1	1	1	1	1	1	1	1	1	1	1	1
UBE2G2	1	144658019	144684358	-	173	100	0	0	1	1	1	1	1	1	1	1	1	1	1	1	1	1	1	1	1	1	1	1	1	1	1	1	1	1	1	1	1	1	1	1	1	1	1	1	1	1	1	1	1
SUMO3	1	144687135	144696665	-	173	100	0	0	1	1	1	1	1	1	1	1	1	1	1	1	1	1	1	1	1	1	1	1	1	1	1	1	1	1	1	1	1	1	1	1	1	1	1	1	1	1	1	1	1
PTTG1IP	1	144713170	144730575	-	173	100	0	0	1	1	1	1	1	1	1	1	1	1	1	1	1	1	1	1	1	1	1	1	1	1	1	1	1	1	1	1	1	1	1	1	1	1	1	1	1	1	1	1	1
ITGB2	1	144759539	144788839	-	173	100	0	0	1	1	1	1	1	1	1	1	1	1	1	1	1	1	1	1	1	1	1	1	1	1	1	1	1	1	1	1	1	1	1	1	1	1	1	1	1	1	1	1	1
FAM207A	1	144805024	144834339	+	173	100	0	0	1	1	1	1	1	1	1	1	1	1	1	1	1	1	1	1	1	1	1	1	1	1	1	1	1	1	1	1	1	1	1	1	1	1	1	1	1	1	1	1	1
LOC101906512	1	144844246	144854271	+	173	100	0	0	1	1	1	1	1	1	1	1	1	1	1	1	1	1	1	1	1	1	1	1	1	1	1	1	1	1	1	1	1	1	1	1	1	1	1	1	1	1	1	1	1
ADARB1	1	144937803	145054230	+	173	100	0	0	1	1	1	1	1	1	1	1	1	1	1	1	1	1	1	1	1	1	1	1	1	1	1	1	1	1	1	1	1	1	1	1	1	1	1	1	1	1	1	1	1
POFUT2	1	145089426	145103046	-	173	100	0	0	1	1	1	1	1	1	1	1	1	1	1	1	1	1	1	1	1	1	1	1	1	1	1	1	1	1	1	1	1	1	1	1	1	1	1	1	1	1	1	1	1
LOC112448009	1	145154386	145161274	-	173	100	0	0	1	1	1	1	1	1	1	1	1	1	1	1	1	1	1	1	1	1	1	1	1	1	1	1	1	1	1	1	1	1	1	1	1	1	1	1	1	1	1	1	1
LOC101907800	1	145196903	145202459	-	173	100	0	0	1	1	1	1	1	1	1	1	1	1	1	1	1	1	1	1	1	1	1	1	1	1	1	1	1	1	1	1	1	1	1	1	1	1	1	1	1	1	1	1	1
COL18A1	1	145202124	145296602	+	173	100	0	0	1	1	1	1	1	1	1	1	1	1	1	1	1	1	1	1	1	1	1	1	1	1	1	1	1	1	1	1	1	1	1	1	1	1	1	1	1	1	1	1	1
LOC112448014	1	145286038	145287973	-	173	100	0	0	1	1	1	1	1	1	1	1	1	1	1	1	1	1	1	1	1	1	1	1	1	1	1	1	1	1	1	1	1	1	1	1	1	1	1	1	1	1	1	1	1
SLC19A1	1	145298345	145325587	-	173	100	0	0	1	1	1	1	1	1	1	1	1	1	1	1	1	1	1	1	1	1	1	1	1	1	1	1	1	1	1	1	1	1	1	1	1	1	1	1	1	1	1	1	1
LOC100849587	1	145340846	145362279	+	173	100	0	0	1	1	1	1	1	1	1	1	1	1	1	1	1	1	1	1	1	1	1	1	1	1	1	1	1	1	1	1	1	1	1	1	1	1	1	1	1	1	1	1	1
PCBP3	1	145395840	145625230	+	173	100	0	0	1	1	1	1	1	1	1	1	1	1	1	1	1	1	1	1	1	1	1	1	1	1	1	1	1	1	1	1	1	1	1	1	1	1	1	1	1	1	1	1	1
LOC107132220	1	145615616	145616822	-	173	100	0	0	1	1	1	1	1	1	1	1	1	1	1	1	1	1	1	1	1	1	1	1	1	1	1	1	1	1	1	1	1	1	1	1	1	1	1	1	1	1	1	1	1
COL6A1	1	145668730	145687976	+	173	100	0	0	1	1	1	1	1	1	1	1	1	1	1	1	1	1	1	1	1	1	1	1	1	1	1	1	1	1	1	1	1	1	1	1	1	1	1	1	1	1	1	1	1
COL6A2	1	145807051	145838162	+	173	100	0	0	1	1	1	1	1	1	1	1	1	1	1	1	1	1	1	1	1	1	1	1	1	1	1	1	1	1	1	1	1	1	1	1	1	1	1	1	1	1	1	1	1
FTCD	1	145847305	145863606	-	173	100	0	0	1	1	1	1	1	1	1	1	1	1	1	1	1	1	1	1	1	1	1	1	1	1	1	1	1	1	1	1	1	1	1	1	1	1	1	1	1	1	1	1	1
SPATC1L	1	145865673	145883387	-	173	100	0	0	1	1	1	1	1	1	1	1	1	1	1	1	1	1	1	1	1	1	1	1	1	1	1	1	1	1	1	1	1	1	1	1	1	1	1	1	1	1	1	1	1
LSS	1	145889075	145919616	-	173	100	0	0	1	1	1	1	1	1	1	1	1	1	1	1	1	1	1	1	1	1	1	1	1	1	1	1	1	1	1	1	1	1	1	1	1	1	1	1	1	1	1	1	1
MCM3AP	1	145929547	145973456	-	173	100	0	0	1	1	1	1	1	1	1	1	1	1	1	1	1	1	1	1	1	1	1	1	1	1	1	1	1	1	1	1	1	1	1	1	1	1	1	1	1	1	1	1	1
YBEY	1	145973202	145977563	+	173	100	0	0	1	1	1	1	1	1	1	1	1	1	1	1	1	1	1	1	1	1	1	1	1	1	1	1	1	1	1	1	1	1	1	1	1	1	1	1	1	1	1	1	1
C1H21orf58	1	145980822	146003624	-	173	100	0	0	1	1	1	1	1	1	1	1	1	1	1	1	1	1	1	1	1	1	1	1	1	1	1	1	1	1	1	1	1	1	1	1	1	1	1	1	1	1	1	1	1
PCNT	1	146001764	146106232	+	173	100	0	0	1	1	1	1	1	1	1	1	1	1	1	1	1	1	1	1	1	1	1	1	1	1	1	1	1	1	1	1	1	1	1	1	1	1	1	1	1	1	1	1	1
LOC100847825	1	146117677	146121612	-	173	100	0	0	1	1	1	1	1	1	1	1	1	1	1	1	1	1	1	1	1	1	1	1	1	1	1	1	1	1	1	1	1	1	1	1	1	1	1	1	1	1	1	1	1
DIP2A	1	146121836	146245289	+	173	100	0	0	1	1	1	1	1	1	1	1	1	1	1	1	1	1	1	1	1	1	1	1	1	1	1	1	1	1	1	1	1	1	1	1	1	1	1	1	1	1	1	1	1
S100B	1	146272657	146280008	-	173	100	0	0	1	1	1	1	1	1	1	1	1	1	1	1	1	1	1	1	1	1	1	1	1	1	1	1	1	1	1	1	1	1	1	1	1	1	1	1	1	1	1	1	1
MIR2289	1	146319945	146320018	-	173	100	0	0	1	1	1	1	1	1	1	1	1	1	1	1	1	1	1	1	1	1	1	1	1	1	1	1	1	1	1	1	1	1	1	1	1	1	1	1	1	1	1	1	1
PRMT2	1	146320061	146345069	+	173	100	0	0	1	1	1	1	1	1	1	1	1	1	1	1	1	1	1	1	1	1	1	1	1	1	1	1	1	1	1	1	1	1	1	1	1	1	1	1	1	1	1	1	1
FBXO25	1	146528087	146556467	+	173	100	0	0	1	1	1	1	1	1	1	1	1	1	1	1	1	1	1	1	1	1	1	1	1	1	1	1	1	1	1	1	1	1	1	1	1	1	1	1	1	1	1	1	1
TDRP	1	146560324	146608123	-	173	100	0	0	1	1	1	1	1	1	1	1	1	1	1	1	1	1	1	1	1	1	1	1	1	1	1	1	1	1	1	1	1	1	1	1	1	1	1	1	1	1	1	1	1
LOC101902630	1	146686319	146704647	+	173	100	0	0	1	1	1	1	1	1	1	1	1	1	1	1	1	1	1	1	1	1	1	1	1	1	1	1	1	1	1	1	1	1	1	1	1	1	1	1	1	1	1	1	1
LOC101902902	1	146734448	146749667	+	168	97.1098	5	2.89017	1	1	1	1	1	1	1	1	1	1	1	1	1	1	1	1	1	1	1	1	1	1	1	1	1	1	1	1	1	1	1	1	1	1	1	1	1	1	1	1	1
RUNX1	1	146971510	147244729	-	173	100	0	0	1	1	1	1	1	1	1	1	1	1	1	1	1	1	1	1	1	1	1	1	1	1	1	1	1	1	1	1	1	1	1	1	1	1	1	1	1	1	1	1	1
LOC112448042	1	147172682	147198378	+	173	100	0	0	1	1	1	1	1	1	1	1	1	1	1	1	1	1	1	1	1	1	1	1	1	1	1	1	1	1	1	1	1	1	1	1	1	1	1	1	1	1	1	1	1
MIR2285A	1	147203769	147203840	-	173	100	0	0	1	1	1	1	1	1	1	1	1	1	1	1	1	1	1	1	1	1	1	1	1	1	1	1	1	1	1	1	1	1	1	1	1	1	1	1	1	1	1	1	1
LOC112448047	1	147512403	147537354	+	173	100	0	0	1	1	1	1	1	1	1	1	1	1	1	1	1	1	1	1	1	1	1	1	1	1	1	1	1	1	1	1	1	1	1	1	1	1	1	1	1	1	1	1	1
LOC104971069	1	147939879	147996209	-	173	100	0	0	1	1	1	1	1	1	1	1	1	1	1	1	1	1	1	1	1	1	1	1	1	1	1	1	1	1	1	1	1	1	1	1	1	1	1	1	1	1	1	1	1
LOC112448053	1	147946660	147954285	+	173	100	0	0	1	1	1	1	1	1	1	1	1	1	1	1	1	1	1	1	1	1	1	1	1	1	1	1	1	1	1	1	1	1	1	1	1	1	1	1	1	1	1	1	1
LOC104971070	1	148147368	148258779	-	173	100	0	0	1	1	1	1	1	1	1	1	1	1	1	1	1	1	1	1	1	1	1	1	1	1	1	1	1	1	1	1	1	1	1	1	1	1	1	1	1	1	1	1	1
SETD4	1	148316035	148435158	-	173	100	0	0	1	1	1	1	1	1	1	1	1	1	1	1	1	1	1	1	1	1	1	1	1	1	1	1	1	1	1	1	1	1	1	1	1	1	1	1	1	1	1	1	1
CBR1	1	148346840	148353635	+	173	100	0	0	1	1	1	1	1	1	1	1	1	1	1	1	1	1	1	1	1	1	1	1	1	1	1	1	1	1	1	1	1	1	1	1	1	1	1	1	1	1	1	1	1
LOC112441473	1	148357998	148404926	+	173	100	0	0	1	1	1	1	1	1	1	1	1	1	1	1	1	1	1	1	1	1	1	1	1	1	1	1	1	1	1	1	1	1	1	1	1	1	1	1	1	1	1	1	1
MGC127133	1	148405188	148407258	+	173	100	0	0	1	1	1	1	1	1	1	1	1	1	1	1	1	1	1	1	1	1	1	1	1	1	1	1	1	1	1	1	1	1	1	1	1	1	1	1	1	1	1	1	1
CBR3	1	148440916	148450703	+	173	100	0	0	1	1	1	1	1	1	1	1	1	1	1	1	1	1	1	1	1	1	1	1	1	1	1	1	1	1	1	1	1	1	1	1	1	1	1	1	1	1	1	1	1
DOPEY2	1	148460234	148590945	+	173	100	0	0	1	1	1	1	1	1	1	1	1	1	1	1	1	1	1	1	1	1	1	1	1	1	1	1	1	1	1	1	1	1	1	1	1	1	1	1	1	1	1	1	1
LOC101903402	1	148602472	148604899	-	173	100	0	0	1	1	1	1	1	1	1	1	1	1	1	1	1	1	1	1	1	1	1	1	1	1	1	1	1	1	1	1	1	1	1	1	1	1	1	1	1	1	1	1	1
MORC3	1	148604854	148649101	+	173	100	0	0	1	1	1	1	1	1	1	1	1	1	1	1	1	1	1	1	1	1	1	1	1	1	1	1	1	1	1	1	1	1	1	1	1	1	1	1	1	1	1	1	1
CHAF1B	1	148658317	148683915	+	173	100	0	0	1	1	1	1	1	1	1	1	1	1	1	1	1	1	1	1	1	1	1	1	1	1	1	1	1	1	1	1	1	1	1	1	1	1	1	1	1	1	1	1	1
CLDN14	1	148735028	148757401	-	173	100	0	0	1	1	1	1	1	1	1	1	1	1	1	1	1	1	1	1	1	1	1	1	1	1	1	1	1	1	1	1	1	1	1	1	1	1	1	1	1	1	1	1	1
SIM2	1	148973330	149024872	+	173	100	0	0	1	1	1	1	1	1	1	1	1	1	1	1	1	1	1	1	1	1	1	1	1	1	1	1	1	1	1	1	1	1	1	1	1	1	1	1	1	1	1	1	1
HLCS	1	149028010	149232293	-	173	100	0	0	1	1	1	1	1	1	1	1	1	1	1	1	1	1	1	1	1	1	1	1	1	1	1	1	1	1	1	1	1	1	1	1	1	1	1	1	1	1	1	1	1
LOC112448077	1	149055812	149058188	-	173	100	0	0	1	1	1	1	1	1	1	1	1	1	1	1	1	1	1	1	1	1	1	1	1	1	1	1	1	1	1	1	1	1	1	1	1	1	1	1	1	1	1	1	1
LOC112448075	1	149230595	149236080	+	173	100	0	0	1	1	1	1	1	1	1	1	1	1	1	1	1	1	1	1	1	1	1	1	1	1	1	1	1	1	1	1	1	1	1	1	1	1	1	1	1	1	1	1	1
RIPPLY3	1	149259096	149269195	+	173	100	0	0	1	1	1	1	1	1	1	1	1	1	1	1	1	1	1	1	1	1	1	1	1	1	1	1	1	1	1	1	1	1	1	1	1	1	1	1	1	1	1	1	1
LOC112448285	1	149273725	149273831	-	173	100	0	0	1	1	1	1	1	1	1	1	1	1	1	1	1	1	1	1	1	1	1	1	1	1	1	1	1	1	1	1	1	1	1	1	1	1	1	1	1	1	1	1	1
PIGP	1	149305058	149317834	-	173	100	0	0	1	1	1	1	1	1	1	1	1	1	1	1	1	1	1	1	1	1	1	1	1	1	1	1	1	1	1	1	1	1	1	1	1	1	1	1	1	1	1	1	1
TTC3	1	149317974	149437821	+	173	100	0	0	1	1	1	1	1	1	1	1	1	1	1	1	1	1	1	1	1	1	1	1	1	1	1	1	1	1	1	1	1	1	1	1	1	1	1	1	1	1	1	1	1
VPS26C	1	149461706	149495892	-	173	100	0	0	1	1	1	1	1	1	1	1	1	1	1	1	1	1	1	1	1	1	1	1	1	1	1	1	1	1	1	1	1	1	1	1	1	1	1	1	1	1	1	1	1
DYRK1A	1	149567936	149711585	+	173	100	0	0	1	1	1	1	1	1	1	1	1	1	1	1	1	1	1	1	1	1	1	1	1	1	1	1	1	1	1	1	1	1	1	1	1	1	1	1	1	1	1	1	1
KCNJ6	1	149810382	149947602	-	173	100	0	0	1	1	1	1	1	1	1	1	1	1	1	1	1	1	1	1	1	1	1	1	1	1	1	1	1	1	1	1	1	1	1	1	1	1	1	1	1	1	1	1	1
LOC112448308	1	150366152	150366283	-	173	100	0	0	1	1	1	1	1	1	1	1	1	1	1	1	1	1	1	1	1	1	1	1	1	1	1	1	1	1	1	1	1	1	1	1	1	1	1	1	1	1	1	1	1
LOC112448296	1	150401192	150401294	-	173	100	0	0	1	1	1	1	1	1	1	1	1	1	1	1	1	1	1	1	1	1	1	1	1	1	1	1	1	1	1	1	1	1	1	1	1	1	1	1	1	1	1	1	1
LOC107132222	1	150536323	150541677	-	173	100	0	0	1	1	1	1	1	1	1	1	1	1	1	1	1	1	1	1	1	1	1	1	1	1	1	1	1	1	1	1	1	1	1	1	1	1	1	1	1	1	1	1	1
KCNJ15	1	150539880	150597398	+	173	100	0	0	1	1	1	1	1	1	1	1	1	1	1	1	1	1	1	1	1	1	1	1	1	1	1	1	1	1	1	1	1	1	1	1	1	1	1	1	1	1	1	1	1
ERG	1	150668908	150925161	-	173	100	0	0	1	1	1	1	1	1	1	1	1	1	1	1	1	1	1	1	1	1	1	1	1	1	1	1	1	1	1	1	1	1	1	1	1	1	1	1	1	1	1	1	1
LOC107132224	1	150712564	150713938	+	173	100	0	0	1	1	1	1	1	1	1	1	1	1	1	1	1	1	1	1	1	1	1	1	1	1	1	1	1	1	1	1	1	1	1	1	1	1	1	1	1	1	1	1	1
LOC101904307	1	151114430	151117820	-	173	100	0	0	1	1	1	1	1	1	1	1	1	1	1	1	1	1	1	1	1	1	1	1	1	1	1	1	1	1	1	1	1	1	1	1	1	1	1	1	1	1	1	1	1
LOC107132225	1	151129453	151161713	-	173	100	0	0	1	1	1	1	1	1	1	1	1	1	1	1	1	1	1	1	1	1	1	1	1	1	1	1	1	1	1	1	1	1	1	1	1	1	1	1	1	1	1	1	1
ETS2	1	151162151	151181633	+	173	100	0	0	1	1	1	1	1	1	1	1	1	1	1	1	1	1	1	1	1	1	1	1	1	1	1	1	1	1	1	1	1	1	1	1	1	1	1	1	1	1	1	1	1
LOC104971076	1	151213077	151224331	-	173	100	0	0	1	1	1	1	1	1	1	1	1	1	1	1	1	1	1	1	1	1	1	1	1	1	1	1	1	1	1	1	1	1	1	1	1	1	1	1	1	1	1	1	1
LOC107132226	1	151455098	151460842	-	173	100	0	0	1	1	1	1	1	1	1	1	1	1	1	1	1	1	1	1	1	1	1	1	1	1	1	1	1	1	1	1	1	1	1	1	1	1	1	1	1	1	1	1	1
PIK3R4	1	151476132	151562596	+	173	100	0	0	1	1	1	1	1	1	1	1	1	1	1	1	1	1	1	1	1	1	1	1	1	1	1	1	1	1	1	1	1	1	1	1	1	1	1	1	1	1	1	1	1
LOC530102	1	151564071	151743963	-	173	100	0	0	1	1	1	1	1	1	1	1	1	1	1	1	1	1	1	1	1	1	1	1	1	1	1	1	1	1	1	1	1	1	1	1	1	1	1	1	1	1	1	1	1
COL6A5	1	151780369	151939737	-	173	100	0	0	1	1	1	1	1	1	1	1	1	1	1	1	1	1	1	1	1	1	1	1	1	1	1	1	1	1	1	1	1	1	1	1	1	1	1	1	1	1	1	1	1
LOC112448102	1	152036666	152181383	-	173	100	0	0	1	1	1	1	1	1	1	1	1	1	1	1	1	1	1	1	1	1	1	1	1	1	1	1	1	1	1	1	1	1	1	1	1	1	1	1	1	1	1	1	1
LOC112448103	1	152230280	152232248	-	173	100	0	0	1	1	1	1	1	1	1	1	1	1	1	1	1	1	1	1	1	1	1	1	1	1	1	1	1	1	1	1	1	1	1	1	1	1	1	1	1	1	1	1	1
CAPN7	1	152232655	152284373	+	173	100	0	0	1	1	1	1	1	1	1	1	1	1	1	1	1	1	1	1	1	1	1	1	1	1	1	1	1	1	1	1	1	1	1	1	1	1	1	1	1	1	1	1	1
SH3BP5	1	152285108	152366452	-	173	100	0	0	1	1	1	1	1	1	1	1	1	1	1	1	1	1	1	1	1	1	1	1	1	1	1	1	1	1	1	1	1	1	1	1	1	1	1	1	1	1	1	1	1
LOC112448105	1	152323706	152331280	+	173	100	0	0	1	1	1	1	1	1	1	1	1	1	1	1	1	1	1	1	1	1	1	1	1	1	1	1	1	1	1	1	1	1	1	1	1	1	1	1	1	1	1	1	1
LOC107132229	1	152393699	152404511	-	173	100	0	0	1	1	1	1	1	1	1	1	1	1	1	1	1	1	1	1	1	1	1	1	1	1	1	1	1	1	1	1	1	1	1	1	1	1	1	1	1	1	1	1	1
LOC107132228	1	152412924	152413284	+	173	100	0	0	1	1	1	1	1	1	1	1	1	1	1	1	1	1	1	1	1	1	1	1	1	1	1	1	1	1	1	1	1	1	1	1	1	1	1	1	1	1	1	1	1
METTL6	1	152420800	152452294	-	173	100	0	0	1	1	1	1	1	1	1	1	1	1	1	1	1	1	1	1	1	1	1	1	1	1	1	1	1	1	1	1	1	1	1	1	1	1	1	1	1	1	1	1	1
LOC112448117	1	152421467	152428674	-	173	100	0	0	1	1	1	1	1	1	1	1	1	1	1	1	1	1	1	1	1	1	1	1	1	1	1	1	1	1	1	1	1	1	1	1	1	1	1	1	1	1	1	1	1
EAF1	1	152450841	152463273	+	173	100	0	0	1	1	1	1	1	1	1	1	1	1	1	1	1	1	1	1	1	1	1	1	1	1	1	1	1	1	1	1	1	1	1	1	1	1	1	1	1	1	1	1	1
COLQ	1	152481931	152547921	-	173	100	0	0	1	1	1	1	1	1	1	1	1	1	1	1	1	1	1	1	1	1	1	1	1	1	1	1	1	1	1	1	1	1	1	1	1	1	1	1	1	1	1	1	1
LOC112448120	1	152543898	152548208	+	173	100	0	0	1	1	1	1	1	1	1	1	1	1	1	1	1	1	1	1	1	1	1	1	1	1	1	1	1	1	1	1	1	1	1	1	1	1	1	1	1	1	1	1	1
HACL1	1	152598812	152638608	-	173	100	0	0	1	1	1	1	1	1	1	1	1	1	1	1	1	1	1	1	1	1	1	1	1	1	1	1	1	1	1	1	1	1	1	1	1	1	1	1	1	1	1	1	1
BTD	1	152638136	152680280	+	173	100	0	0	1	1	1	1	1	1	1	1	1	1	1	1	1	1	1	1	1	1	1	1	1	1	1	1	1	1	1	1	1	1	1	1	1	1	1	1	1	1	1	1	1
ANKRD28	1	152698434	152916461	-	173	100	0	0	1	1	1	1	1	1	1	1	1	1	1	1	1	1	1	1	1	1	1	1	1	1	1	1	1	1	1	1	1	1	1	1	1	1	1	1	1	1	1	1	1
LOC100848527	1	152916586	152954584	+	173	100	0	0	1	1	1	1	1	1	1	1	1	1	1	1	1	1	1	1	1	1	1	1	1	1	1	1	1	1	1	1	1	1	1	1	1	1	1	1	1	1	1	1	1
LOC101907539	1	152992864	153011162	+	173	100	0	0	1	1	1	1	1	1	1	1	1	1	1	1	1	1	1	1	1	1	1	1	1	1	1	1	1	1	1	1	1	1	1	1	1	1	1	1	1	1	1	1	1
LOC112448134	1	153160188	153178072	-	173	100	0	0	1	1	1	1	1	1	1	1	1	1	1	1	1	1	1	1	1	1	1	1	1	1	1	1	1	1	1	1	1	1	1	1	1	1	1	1	1	1	1	1	1
GALNT15	1	153179306	153226107	+	173	100	0	0	1	1	1	1	1	1	1	1	1	1	1	1	1	1	1	1	1	1	1	1	1	1	1	1	1	1	1	1	1	1	1	1	1	1	1	1	1	1	1	1	1
DPH3	1	153260334	153266533	-	173	100	0	0	1	1	1	1	1	1	1	1	1	1	1	1	1	1	1	1	1	1	1	1	1	1	1	1	1	1	1	1	1	1	1	1	1	1	1	1	1	1	1	1	1
OXNAD1	1	153266719	153318618	+	173	100	0	0	1	1	1	1	1	1	1	1	1	1	1	1	1	1	1	1	1	1	1	1	1	1	1	1	1	1	1	1	1	1	1	1	1	1	1	1	1	1	1	1	1
RFTN1	1	153335381	153561367	-	173	100	0	0	1	1	1	1	1	1	1	1	1	1	1	1	1	1	1	1	1	1	1	1	1	1	1	1	1	1	1	1	1	1	1	1	1	1	1	1	1	1	1	1	1
LOC112448153	1	153561674	153565764	+	173	100	0	0	1	1	1	1	1	1	1	1	1	1	1	1	1	1	1	1	1	1	1	1	1	1	1	1	1	1	1	1	1	1	1	1	1	1	1	1	1	1	1	1	1
DAZL	1	153640071	153663068	-	173	100	0	0	1	1	1	1	1	1	1	1	1	1	1	1	1	1	1	1	1	1	1	1	1	1	1	1	1	1	1	1	1	1	1	1	1	1	1	1	1	1	1	1	1
LOC112448349	1	153675751	153675857	-	173	100	0	0	1	1	1	1	1	1	1	1	1	1	1	1	1	1	1	1	1	1	1	1	1	1	1	1	1	1	1	1	1	1	1	1	1	1	1	1	1	1	1	1	1
LOC101907852	1	153832383	153870047	+	173	100	0	0	1	1	1	1	1	1	1	1	1	1	1	1	1	1	1	1	1	1	1	1	1	1	1	1	1	1	1	1	1	1	1	1	1	1	1	1	1	1	1	1	1
LOC112448272	1	153880716	153881982	+	173	100	0	0	1	1	1	1	1	1	1	1	1	1	1	1	1	1	1	1	1	1	1	1	1	1	1	1	1	1	1	1	1	1	1	1	1	1	1	1	1	1	1	1	1
PLCL2	1	153882096	154095595	+	173	100	0	0	1	1	1	1	1	1	1	1	1	1	1	1	1	1	1	1	1	1	1	1	1	1	1	1	1	1	1	1	1	1	1	1	1	1	1	1	1	1	1	1	1
LOC112448374	1	153955752	153955858	+	173	100	0	0	1	1	1	1	1	1	1	1	1	1	1	1	1	1	1	1	1	1	1	1	1	1	1	1	1	1	1	1	1	1	1	1	1	1	1	1	1	1	1	1	1
TBC1D5	1	154092459	154687433	-	173	100	0	0	1	1	1	1	1	1	1	1	1	1	1	1	1	1	1	1	1	1	1	1	1	1	1	1	1	1	1	1	1	1	1	1	1	1	1	1	1	1	1	1	1
LOC112447004	1	154957225	154961342	+	173	100	0	0	1	1	1	1	1	1	1	1	1	1	1	1	1	1	1	1	1	1	1	1	1	1	1	1	1	1	1	1	1	1	1	1	1	1	1	1	1	1	1	1	1
SATB1	1	155431342	155531247	-	173	100	0	0	1	1	1	1	1	1	1	1	1	1	1	1	1	1	1	1	1	1	1	1	1	1	1	1	1	1	1	1	1	1	1	1	1	1	1	1	1	1	1	1	1
LOC112448269	1	155510386	155512673	+	173	100	0	0	1	1	1	1	1	1	1	1	1	1	1	1	1	1	1	1	1	1	1	1	1	1	1	1	1	1	1	1	1	1	1	1	1	1	1	1	1	1	1	1	1
LOC101908237	1	155531575	155577640	+	173	100	0	0	1	1	1	1	1	1	1	1	1	1	1	1	1	1	1	1	1	1	1	1	1	1	1	1	1	1	1	1	1	1	1	1	1	1	1	1	1	1	1	1	1
LOC112448155	1	155533932	155538399	+	173	100	0	0	1	1	1	1	1	1	1	1	1	1	1	1	1	1	1	1	1	1	1	1	1	1	1	1	1	1	1	1	1	1	1	1	1	1	1	1	1	1	1	1	1
LOC112448186	1	155597537	155627486	+	173	100	0	0	1	1	1	1	1	1	1	1	1	1	1	1	1	1	1	1	1	1	1	1	1	1	1	1	1	1	1	1	1	1	1	1	1	1	1	1	1	1	1	1	1
KCNH8	1	156340393	156843939	+	173	100	0	0	1	1	1	1	1	1	1	1	1	1	1	1	1	1	1	1	1	1	1	1	1	1	1	1	1	1	1	1	1	1	1	1	1	1	1	1	1	1	1	1	1
MIR2285E-1	1	156362188	156362251	+	173	100	0	0	1	1	1	1	1	1	1	1	1	1	1	1	1	1	1	1	1	1	1	1	1	1	1	1	1	1	1	1	1	1	1	1	1	1	1	1	1	1	1	1	1
LOC104971054	1	156888217	156891731	-	173	100	0	0	1	1	1	1	1	1	1	1	1	1	1	1	1	1	1	1	1	1	1	1	1	1	1	1	1	1	1	1	1	1	1	1	1	1	1	1	1	1	1	1	1
EFHB	1	157125037	157190483	-	173	100	0	0	1	1	1	1	1	1	1	1	1	1	1	1	1	1	1	1	1	1	1	1	1	1	1	1	1	1	1	1	1	1	1	1	1	1	1	1	1	1	1	1	1
LOC104970821	1	157196698	157198420	-	173	100	0	0	1	1	1	1	1	1	1	1	1	1	1	1	1	1	1	1	1	1	1	1	1	1	1	1	1	1	1	1	1	1	1	1	1	1	1	1	1	1	1	1	1
RAB5A	1	157198540	157232078	+	173	100	0	0	1	1	1	1	1	1	1	1	1	1	1	1	1	1	1	1	1	1	1	1	1	1	1	1	1	1	1	1	1	1	1	1	1	1	1	1	1	1	1	1	1
PP2D1	1	157231663	157250299	-	173	100	0	0	1	1	1	1	1	1	1	1	1	1	1	1	1	1	1	1	1	1	1	1	1	1	1	1	1	1	1	1	1	1	1	1	1	1	1	1	1	1	1	1	1
KAT2B	1	157251734	157375770	+	173	100	0	0	1	1	1	1	1	1	1	1	1	1	1	1	1	1	1	1	1	1	1	1	1	1	1	1	1	1	1	1	1	1	1	1	1	1	1	1	1	1	1	1	1
SGO1	1	157392690	157411178	-	173	100	0	0	1	1	1	1	1	1	1	1	1	1	1	1	1	1	1	1	1	1	1	1	1	1	1	1	1	1	1	1	1	1	1	1	1	1	1	1	1	1	1	1	1
ZNF596	1	157491112	157505110	-	173	100	0	0	1	1	1	1	1	1	1	1	1	1	1	1	1	1	1	1	1	1	1	1	1	1	1	1	1	1	1	1	1	1	1	1	1	1	1	1	1	1	1	1	1
PRDM9	1	157545780	157559387	-	173	100	0	0	1	1	1	1	1	1	1	1	1	1	1	1	1	1	1	1	1	1	1	1	1	1	1	1	1	1	1	1	1	1	1	1	1	1	1	1	1	1	1	1	1
LOC538060	1	157728743	157762965	+	173	100	0	0	1	1	1	1	1	1	1	1	1	1	1	1	1	1	1	1	1	1	1	1	1	1	1	1	1	1	1	1	1	1	1	1	1	1	1	1	1	1	1	1	1
LOC112448253	1	157826794	157927990	-	171	98.8439	2	1.15607	1	1	1	1	1	1	1	1	1	1	1	1	1	1	1	1	1	1	1	1	1	1	1	1	1	1	1	1	1	1	1	1	1	1	1	1	1	1	1	1	1
TRNAQ-UUG-2	1	157955337	157955408	-	0	0	173	100	0	0	0	0	0	0	0	0	0	0	0	0	0	0	0	0	0	0	0	0	0	0	0	0	0	0	0	0	0	0	0	0	0	0	0	0	0	0	0	0	0
ZBED9	1	157958271	157977532	+	0	0	173	100	0	0	0	0	0	0	0	0	0	0	0	0	0	0	0	0	0	0	0	0	0	0	0	0	0	0	0	0	0	0	0	0	0	0	0	0	0	0	0	0	0
TRNAK-UUU-5	1	157962896	157962968	-	0	0	173	100	0	0	0	0	0	0	0	0	0	0	0	0	0	0	0	0	0	0	0	0	0	0	0	0	0	0	0	0	0	0	0	0	0	0	0	0	0	0	0	0	0
TRNAT-UGU	1	157982832	157982905	+	0	0	173	100	0	0	0	0	0	0	0	0	0	0	0	0	0	0	0	0	0	0	0	0	0	0	0	0	0	0	0	0	0	0	0	0	0	0	0	0	0	0	0	0	0
TRNAR-UCG	1	157988436	157988508	+	0	0	173	100	0	0	0	0	0	0	0	0	0	0	0	0	0	0	0	0	0	0	0	0	0	0	0	0	0	0	0	0	0	0	0	0	0	0	0	0	0	0	0	0	0
TRNAI-UAU	1	157992168	157992261	-	0	0	173	100	0	0	0	0	0	0	0	0	0	0	0	0	0	0	0	0	0	0	0	0	0	0	0	0	0	0	0	0	0	0	0	0	0	0	0	0	0	0	0	0	0
GPX5	1	157995960	158004925	-	0	0	173	100	0	0	0	0	0	0	0	0	0	0	0	0	0	0	0	0	0	0	0	0	0	0	0	0	0	0	0	0	0	0	0	0	0	0	0	0	0	0	0	0	0
GPX6	1	158029373	158036879	+	0	0	173	100	0	0	0	0	0	0	0	0	0	0	0	0	0	0	0	0	0	0	0	0	0	0	0	0	0	0	0	0	0	0	0	0	0	0	0	0	0	0	0	0	0
LOC112448270	1	158038535	158057158	-	0	0	173	100	0	0	0	0	0	0	0	0	0	0	0	0	0	0	0	0	0	0	0	0	0	0	0	0	0	0	0	0	0	0	0	0	0	0	0	0	0	0	0	0	0
TRNAA-AGC	1	158044572	158044644	+	0	0	173	100	0	0	0	0	0	0	0	0	0	0	0	0	0	0	0	0	0	0	0	0	0	0	0	0	0	0	0	0	0	0	0	0	0	0	0	0	0	0	0	0	0
TRNAT-CGU	1	158045146	158045219	+	0	0	173	100	0	0	0	0	0	0	0	0	0	0	0	0	0	0	0	0	0	0	0	0	0	0	0	0	0	0	0	0	0	0	0	0	0	0	0	0	0	0	0	0	0
TRNAM-CAU-2	1	158048038	158048111	-	0	0	173	100	0	0	0	0	0	0	0	0	0	0	0	0	0	0	0	0	0	0	0	0	0	0	0	0	0	0	0	0	0	0	0	0	0	0	0	0	0	0	0	0	0
TRNAT-UGU-2	1	158057151	158057224	+	0	0	173	100	0	0	0	0	0	0	0	0	0	0	0	0	0	0	0	0	0	0	0	0	0	0	0	0	0	0	0	0	0	0	0	0	0	0	0	0	0	0	0	0	0
LOC527195	1	158063310	158064297	+	0	0	173	100	0	0	0	0	0	0	0	0	0	0	0	0	0	0	0	0	0	0	0	0	0	0	0	0	0	0	0	0	0	0	0	0	0	0	0	0	0	0	0	0	0
TRNAF-GAA-2	1	158065542	158065614	+	0	0	173	100	0	0	0	0	0	0	0	0	0	0	0	0	0	0	0	0	0	0	0	0	0	0	0	0	0	0	0	0	0	0	0	0	0	0	0	0	0	0	0	0	0
ZSCAN23	1	158070113	158077435	+	45	26.0116	128	73.9884	1	0	1	0	0	1	0	0	1	0	0	1	0	0	0	1	0	0	0	0	0	0	0	0	1	1	1	1	0	0	0	0	0	0	1	1	0	0	0	0	1
TXLNA	1	158215924	158228729	-	173	100	0	0	1	1	1	1	1	1	1	1	1	1	1	1	1	1	1	1	1	1	1	1	1	1	1	1	1	1	1	1	1	1	1	1	1	1	1	1	1	1	1	1	1
KPNA6	1	158238278	158253085	-	173	100	0	0	1	1	1	1	1	1	1	1	1	1	1	1	1	1	1	1	1	1	1	1	1	1	1	1	1	1	1	1	1	1	1	1	1	1	1	1	1	1	1	1	1
LOC112448330	1	158254824	158254971	-	173	100	0	0	1	1	1	1	1	1	1	1	1	1	1	1	1	1	1	1	1	1	1	1	1	1	1	1	1	1	1	1	1	1	1	1	1	1	1	1	1	1	1	1	1
TMEM39B	1	158296606	158316039	-	173	100	0	0	1	1	1	1	1	1	1	1	1	1	1	1	1	1	1	1	1	1	1	1	1	1	1	1	1	1	1	1	1	1	1	1	1	1	1	1	1	1	1	1	1
KHDRBS1	1	158326443	158359986	-	173	100	0	0	1	1	1	1	1	1	1	1	1	1	1	1	1	1	1	1	1	1	1	1	1	1	1	1	1	1	1	1	1	1	1	1	1	1	1	1	1	1	1	1	1
ASMT	1	158390488	158416256	+	173	100	0	0	1	1	1	1	1	1	1	1	1	1	1	1	1	1	1	1	1	1	1	1	1	1	1	1	1	1	1	1	1	1	1	1	1	1	1	1	1	1	1	1	1
LGSN	2	315119	382536	+	173	100	0	0	1	1	1	1	1	1	1	1	1	1	1	1	1	1	1	1	1	1	1	1	1	1	1	1	1	1	1	1	1	1	1	1	1	1	1	1	1	1	1	1	1
OCA2	2	424418	704998	-	173	100	0	0	1	1	1	1	1	1	1	1	1	1	1	1	1	1	1	1	1	1	1	1	1	1	1	1	1	1	1	1	1	1	1	1	1	1	1	1	1	1	1	1	1
LOC112443600	2	706460	706562	-	173	100	0	0	1	1	1	1	1	1	1	1	1	1	1	1	1	1	1	1	1	1	1	1	1	1	1	1	1	1	1	1	1	1	1	1	1	1	1	1	1	1	1	1	1
HERC2	2	719757	952956	-	173	100	0	0	1	1	1	1	1	1	1	1	1	1	1	1	1	1	1	1	1	1	1	1	1	1	1	1	1	1	1	1	1	1	1	1	1	1	1	1	1	1	1	1	1
TRNAE-CUC-2	2	898055	898127	+	173	100	0	0	1	1	1	1	1	1	1	1	1	1	1	1	1	1	1	1	1	1	1	1	1	1	1	1	1	1	1	1	1	1	1	1	1	1	1	1	1	1	1	1	1
NIPA1	2	989608	1039721	+	173	100	0	0	1	1	1	1	1	1	1	1	1	1	1	1	1	1	1	1	1	1	1	1	1	1	1	1	1	1	1	1	1	1	1	1	1	1	1	1	1	1	1	1	1
NIPA2	2	1044499	1066244	+	173	100	0	0	1	1	1	1	1	1	1	1	1	1	1	1	1	1	1	1	1	1	1	1	1	1	1	1	1	1	1	1	1	1	1	1	1	1	1	1	1	1	1	1	1
CYFIP1	2	1066691	1175326	-	173	100	0	0	1	1	1	1	1	1	1	1	1	1	1	1	1	1	1	1	1	1	1	1	1	1	1	1	1	1	1	1	1	1	1	1	1	1	1	1	1	1	1	1	1
TUBGCP5	2	1232962	1283473	-	173	100	0	0	1	1	1	1	1	1	1	1	1	1	1	1	1	1	1	1	1	1	1	1	1	1	1	1	1	1	1	1	1	1	1	1	1	1	1	1	1	1	1	1	1
TRNAE-UUC-5	2	1313370	1313441	-	173	100	0	0	1	1	1	1	1	1	1	1	1	1	1	1	1	1	1	1	1	1	1	1	1	1	1	1	1	1	1	1	1	1	1	1	1	1	1	1	1	1	1	1	1
CCDC115	2	1314157	1318855	-	173	100	0	0	1	1	1	1	1	1	1	1	1	1	1	1	1	1	1	1	1	1	1	1	1	1	1	1	1	1	1	1	1	1	1	1	1	1	1	1	1	1	1	1	1
IMP4	2	1318343	1323398	+	173	100	0	0	1	1	1	1	1	1	1	1	1	1	1	1	1	1	1	1	1	1	1	1	1	1	1	1	1	1	1	1	1	1	1	1	1	1	1	1	1	1	1	1	1
PTPN18	2	1332781	1353202	+	173	100	0	0	1	1	1	1	1	1	1	1	1	1	1	1	1	1	1	1	1	1	1	1	1	1	1	1	1	1	1	1	1	1	1	1	1	1	1	1	1	1	1	1	1
LOC112442537	2	1349870	1351543	-	173	100	0	0	1	1	1	1	1	1	1	1	1	1	1	1	1	1	1	1	1	1	1	1	1	1	1	1	1	1	1	1	1	1	1	1	1	1	1	1	1	1	1	1	1
AMER3	2	1468938	1477015	+	173	100	0	0	1	1	1	1	1	1	1	1	1	1	1	1	1	1	1	1	1	1	1	1	1	1	1	1	1	1	1	1	1	1	1	1	1	1	1	1	1	1	1	1	1
ARHGEF4	2	1715999	1864854	+	173	100	0	0	1	1	1	1	1	1	1	1	1	1	1	1	1	1	1	1	1	1	1	1	1	1	1	1	1	1	1	1	1	1	1	1	1	1	1	1	1	1	1	1	1
FAM168B	2	1865380	1906560	-	173	100	0	0	1	1	1	1	1	1	1	1	1	1	1	1	1	1	1	1	1	1	1	1	1	1	1	1	1	1	1	1	1	1	1	1	1	1	1	1	1	1	1	1	1
PLEKHB2	2	1920516	1969797	+	173	100	0	0	1	1	1	1	1	1	1	1	1	1	1	1	1	1	1	1	1	1	1	1	1	1	1	1	1	1	1	1	1	1	1	1	1	1	1	1	1	1	1	1	1
LOC112443699	2	2097072	2097178	+	173	100	0	0	1	1	1	1	1	1	1	1	1	1	1	1	1	1	1	1	1	1	1	1	1	1	1	1	1	1	1	1	1	1	1	1	1	1	1	1	1	1	1	1	1
LOC112443608	2	2201645	2201753	-	173	100	0	0	1	1	1	1	1	1	1	1	1	1	1	1	1	1	1	1	1	1	1	1	1	1	1	1	1	1	1	1	1	1	1	1	1	1	1	1	1	1	1	1	1
LOC112443656	2	2932463	2932592	-	173	100	0	0	1	1	1	1	1	1	1	1	1	1	1	1	1	1	1	1	1	1	1	1	1	1	1	1	1	1	1	1	1	1	1	1	1	1	1	1	1	1	1	1	1
HS6ST1	2	4187388	4224646	+	173	100	0	0	1	1	1	1	1	1	1	1	1	1	1	1	1	1	1	1	1	1	1	1	1	1	1	1	1	1	1	1	1	1	1	1	1	1	1	1	1	1	1	1	1
UGGT1	2	4297472	4408458	-	173	100	0	0	1	1	1	1	1	1	1	1	1	1	1	1	1	1	1	1	1	1	1	1	1	1	1	1	1	1	1	1	1	1	1	1	1	1	1	1	1	1	1	1	1
SAP130	2	4453103	4530872	+	173	100	0	0	1	1	1	1	1	1	1	1	1	1	1	1	1	1	1	1	1	1	1	1	1	1	1	1	1	1	1	1	1	1	1	1	1	1	1	1	1	1	1	1	1
AMMECR1L	2	4601030	4621044	+	173	100	0	0	1	1	1	1	1	1	1	1	1	1	1	1	1	1	1	1	1	1	1	1	1	1	1	1	1	1	1	1	1	1	1	1	1	1	1	1	1	1	1	1	1
POLR2D	2	4623450	4635167	+	173	100	0	0	1	1	1	1	1	1	1	1	1	1	1	1	1	1	1	1	1	1	1	1	1	1	1	1	1	1	1	1	1	1	1	1	1	1	1	1	1	1	1	1	1
WDR33	2	4676998	4785534	+	173	100	0	0	1	1	1	1	1	1	1	1	1	1	1	1	1	1	1	1	1	1	1	1	1	1	1	1	1	1	1	1	1	1	1	1	1	1	1	1	1	1	1	1	1
SFT2D3	2	4788153	4792907	-	173	100	0	0	1	1	1	1	1	1	1	1	1	1	1	1	1	1	1	1	1	1	1	1	1	1	1	1	1	1	1	1	1	1	1	1	1	1	1	1	1	1	1	1	1
LIMS2	2	4842284	4886381	+	173	100	0	0	1	1	1	1	1	1	1	1	1	1	1	1	1	1	1	1	1	1	1	1	1	1	1	1	1	1	1	1	1	1	1	1	1	1	1	1	1	1	1	1	1
GPR17	2	4872951	4878988	-	173	100	0	0	1	1	1	1	1	1	1	1	1	1	1	1	1	1	1	1	1	1	1	1	1	1	1	1	1	1	1	1	1	1	1	1	1	1	1	1	1	1	1	1	1
MYO7B	2	4886928	4990294	-	173	100	0	0	1	1	1	1	1	1	1	1	1	1	1	1	1	1	1	1	1	1	1	1	1	1	1	1	1	1	1	1	1	1	1	1	1	1	1	1	1	1	1	1	1
IWS1	2	5012263	5059770	+	173	100	0	0	1	1	1	1	1	1	1	1	1	1	1	1	1	1	1	1	1	1	1	1	1	1	1	1	1	1	1	1	1	1	1	1	1	1	1	1	1	1	1	1	1
TRNAE-UUC-6	2	5051500	5051571	+	173	100	0	0	1	1	1	1	1	1	1	1	1	1	1	1	1	1	1	1	1	1	1	1	1	1	1	1	1	1	1	1	1	1	1	1	1	1	1	1	1	1	1	1	1
PROC	2	5102056	5112612	-	173	100	0	0	1	1	1	1	1	1	1	1	1	1	1	1	1	1	1	1	1	1	1	1	1	1	1	1	1	1	1	1	1	1	1	1	1	1	1	1	1	1	1	1	1
MAP3K2	2	5150438	5242682	+	173	100	0	0	1	1	1	1	1	1	1	1	1	1	1	1	1	1	1	1	1	1	1	1	1	1	1	1	1	1	1	1	1	1	1	1	1	1	1	1	1	1	1	1	1
ERCC3	2	5248748	5279068	+	173	100	0	0	1	1	1	1	1	1	1	1	1	1	1	1	1	1	1	1	1	1	1	1	1	1	1	1	1	1	1	1	1	1	1	1	1	1	1	1	1	1	1	1	1
LOC101904564	2	5271323	5272625	+	173	100	0	0	1	1	1	1	1	1	1	1	1	1	1	1	1	1	1	1	1	1	1	1	1	1	1	1	1	1	1	1	1	1	1	1	1	1	1	1	1	1	1	1	1
MIR2285AA	2	5273102	5273163	+	173	100	0	0	1	1	1	1	1	1	1	1	1	1	1	1	1	1	1	1	1	1	1	1	1	1	1	1	1	1	1	1	1	1	1	1	1	1	1	1	1	1	1	1	1
CYP27C1	2	5297587	5319388	+	173	100	0	0	1	1	1	1	1	1	1	1	1	1	1	1	1	1	1	1	1	1	1	1	1	1	1	1	1	1	1	1	1	1	1	1	1	1	1	1	1	1	1	1	1
LOC524236	2	5412918	5413693	+	173	100	0	0	1	1	1	1	1	1	1	1	1	1	1	1	1	1	1	1	1	1	1	1	1	1	1	1	1	1	1	1	1	1	1	1	1	1	1	1	1	1	1	1	1
BIN1	2	5418101	5475075	+	173	100	0	0	1	1	1	1	1	1	1	1	1	1	1	1	1	1	1	1	1	1	1	1	1	1	1	1	1	1	1	1	1	1	1	1	1	1	1	1	1	1	1	1	1
MIR2350	2	5466022	5466097	+	173	100	0	0	1	1	1	1	1	1	1	1	1	1	1	1	1	1	1	1	1	1	1	1	1	1	1	1	1	1	1	1	1	1	1	1	1	1	1	1	1	1	1	1	1
LOC112442302	2	5579045	5582327	+	173	100	0	0	1	1	1	1	1	1	1	1	1	1	1	1	1	1	1	1	1	1	1	1	1	1	1	1	1	1	1	1	1	1	1	1	1	1	1	1	1	1	1	1	1
NAB1	2	5634336	5683750	-	173	100	0	0	1	1	1	1	1	1	1	1	1	1	1	1	1	1	1	1	1	1	1	1	1	1	1	1	1	1	1	1	1	1	1	1	1	1	1	1	1	1	1	1	1
LOC104971101	2	5731488	5751593	-	173	100	0	0	1	1	1	1	1	1	1	1	1	1	1	1	1	1	1	1	1	1	1	1	1	1	1	1	1	1	1	1	1	1	1	1	1	1	1	1	1	1	1	1	1
NEMP2	2	5786347	5821918	+	173	100	0	0	1	1	1	1	1	1	1	1	1	1	1	1	1	1	1	1	1	1	1	1	1	1	1	1	1	1	1	1	1	1	1	1	1	1	1	1	1	1	1	1	1
MFSD6	2	5818642	5907866	-	173	100	0	0	1	1	1	1	1	1	1	1	1	1	1	1	1	1	1	1	1	1	1	1	1	1	1	1	1	1	1	1	1	1	1	1	1	1	1	1	1	1	1	1	1
INPP1	2	5934745	5970814	-	173	100	0	0	1	1	1	1	1	1	1	1	1	1	1	1	1	1	1	1	1	1	1	1	1	1	1	1	1	1	1	1	1	1	1	1	1	1	1	1	1	1	1	1	1
HIBCH	2	5980779	6136345	+	173	100	0	0	1	1	1	1	1	1	1	1	1	1	1	1	1	1	1	1	1	1	1	1	1	1	1	1	1	1	1	1	1	1	1	1	1	1	1	1	1	1	1	1	1
C2H2orf88	2	6097453	6178350	-	173	100	0	0	1	1	1	1	1	1	1	1	1	1	1	1	1	1	1	1	1	1	1	1	1	1	1	1	1	1	1	1	1	1	1	1	1	1	1	1	1	1	1	1	1
MSTN	2	6278864	6285491	+	173	100	0	0	1	1	1	1	1	1	1	1	1	1	1	1	1	1	1	1	1	1	1	1	1	1	1	1	1	1	1	1	1	1	1	1	1	1	1	1	1	1	1	1	1
PMS1	2	6460095	6572063	-	173	100	0	0	1	1	1	1	1	1	1	1	1	1	1	1	1	1	1	1	1	1	1	1	1	1	1	1	1	1	1	1	1	1	1	1	1	1	1	1	1	1	1	1	1
ORMDL1	2	6572125	6589715	+	173	100	0	0	1	1	1	1	1	1	1	1	1	1	1	1	1	1	1	1	1	1	1	1	1	1	1	1	1	1	1	1	1	1	1	1	1	1	1	1	1	1	1	1	1
OSGEPL1	2	6592659	6603565	+	173	100	0	0	1	1	1	1	1	1	1	1	1	1	1	1	1	1	1	1	1	1	1	1	1	1	1	1	1	1	1	1	1	1	1	1	1	1	1	1	1	1	1	1	1
ANKAR	2	6605760	6660168	-	173	100	0	0	1	1	1	1	1	1	1	1	1	1	1	1	1	1	1	1	1	1	1	1	1	1	1	1	1	1	1	1	1	1	1	1	1	1	1	1	1	1	1	1	1
ASNSD1	2	6665580	6676432	-	173	100	0	0	1	1	1	1	1	1	1	1	1	1	1	1	1	1	1	1	1	1	1	1	1	1	1	1	1	1	1	1	1	1	1	1	1	1	1	1	1	1	1	1	1
SLC40A1	2	6774992	6800154	+	173	100	0	0	1	1	1	1	1	1	1	1	1	1	1	1	1	1	1	1	1	1	1	1	1	1	1	1	1	1	1	1	1	1	1	1	1	1	1	1	1	1	1	1	1
LOC100848294	2	6861523	6885655	+	173	100	0	0	1	1	1	1	1	1	1	1	1	1	1	1	1	1	1	1	1	1	1	1	1	1	1	1	1	1	1	1	1	1	1	1	1	1	1	1	1	1	1	1	1
WDR75	2	6935085	6977130	-	173	100	0	0	1	1	1	1	1	1	1	1	1	1	1	1	1	1	1	1	1	1	1	1	1	1	1	1	1	1	1	1	1	1	1	1	1	1	1	1	1	1	1	1	1
LOC101905730	2	7042186	7062890	+	173	100	0	0	1	1	1	1	1	1	1	1	1	1	1	1	1	1	1	1	1	1	1	1	1	1	1	1	1	1	1	1	1	1	1	1	1	1	1	1	1	1	1	1	1
COL5A2	2	7198093	7358813	+	173	100	0	0	1	1	1	1	1	1	1	1	1	1	1	1	1	1	1	1	1	1	1	1	1	1	1	1	1	1	1	1	1	1	1	1	1	1	1	1	1	1	1	1	1
MIR2917	2	7272946	7273025	+	173	100	0	0	1	1	1	1	1	1	1	1	1	1	1	1	1	1	1	1	1	1	1	1	1	1	1	1	1	1	1	1	1	1	1	1	1	1	1	1	1	1	1	1	1
COL3A1	2	7375278	7414912	-	173	100	0	0	1	1	1	1	1	1	1	1	1	1	1	1	1	1	1	1	1	1	1	1	1	1	1	1	1	1	1	1	1	1	1	1	1	1	1	1	1	1	1	1	1
DIRC1	2	7681789	7689757	+	173	100	0	0	1	1	1	1	1	1	1	1	1	1	1	1	1	1	1	1	1	1	1	1	1	1	1	1	1	1	1	1	1	1	1	1	1	1	1	1	1	1	1	1	1
LOC112443685	2	7786234	7786340	-	18	10.4046	155	89.5954	0	0	0	0	0	0	0	0	0	0	0	1	0	0	0	0	0	0	0	0	0	0	0	0	1	0	0	0	0	0	0	0	0	1	0	0	0	0	0	0	1
LOC112442304	2	7802648	7807843	-	173	100	0	0	1	1	1	1	1	1	1	1	1	1	1	1	1	1	1	1	1	1	1	1	1	1	1	1	1	1	1	1	1	1	1	1	1	1	1	1	1	1	1	1	1
GULP1	2	7886777	8065304	-	173	100	0	0	1	1	1	1	1	1	1	1	1	1	1	1	1	1	1	1	1	1	1	1	1	1	1	1	1	1	1	1	1	1	1	1	1	1	1	1	1	1	1	1	1
LOC112443605	2	7996304	7996408	+	173	100	0	0	1	1	1	1	1	1	1	1	1	1	1	1	1	1	1	1	1	1	1	1	1	1	1	1	1	1	1	1	1	1	1	1	1	1	1	1	1	1	1	1	1
LOC112442539	2	8729185	8778050	-	173	100	0	0	1	1	1	1	1	1	1	1	1	1	1	1	1	1	1	1	1	1	1	1	1	1	1	1	1	1	1	1	1	1	1	1	1	1	1	1	1	1	1	1	1
TFPI	2	8776994	8876692	+	173	100	0	0	1	1	1	1	1	1	1	1	1	1	1	1	1	1	1	1	1	1	1	1	1	1	1	1	1	1	1	1	1	1	1	1	1	1	1	1	1	1	1	1	1
CALCRL	2	8891679	9021134	+	173	100	0	0	1	1	1	1	1	1	1	1	1	1	1	1	1	1	1	1	1	1	1	1	1	1	1	1	1	1	1	1	1	1	1	1	1	1	1	1	1	1	1	1	1
ZSWIM2	2	9491627	9512833	+	173	100	0	0	1	1	1	1	1	1	1	1	1	1	1	1	1	1	1	1	1	1	1	1	1	1	1	1	1	1	1	1	1	1	1	1	1	1	1	1	1	1	1	1	1
FAM171B	2	9553286	9633357	-	173	100	0	0	1	1	1	1	1	1	1	1	1	1	1	1	1	1	1	1	1	1	1	1	1	1	1	1	1	1	1	1	1	1	1	1	1	1	1	1	1	1	1	1	1
ITGAV	2	9640552	9749535	-	173	100	0	0	1	1	1	1	1	1	1	1	1	1	1	1	1	1	1	1	1	1	1	1	1	1	1	1	1	1	1	1	1	1	1	1	1	1	1	1	1	1	1	1	1
MIR2351	2	9689788	9689863	-	173	100	0	0	1	1	1	1	1	1	1	1	1	1	1	1	1	1	1	1	1	1	1	1	1	1	1	1	1	1	1	1	1	1	1	1	1	1	1	1	1	1	1	1	1
TRNAG-UCC-4	2	9820826	9820898	-	173	100	0	0	1	1	1	1	1	1	1	1	1	1	1	1	1	1	1	1	1	1	1	1	1	1	1	1	1	1	1	1	1	1	1	1	1	1	1	1	1	1	1	1	1
ZC3H15	2	9838363	9859389	-	173	100	0	0	1	1	1	1	1	1	1	1	1	1	1	1	1	1	1	1	1	1	1	1	1	1	1	1	1	1	1	1	1	1	1	1	1	1	1	1	1	1	1	1	1
FSIP2	2	10562877	10705291	-	171	98.8439	2	1.15607	1	1	1	1	1	1	1	1	1	1	1	1	1	1	1	1	1	1	1	1	1	1	1	1	1	1	1	1	1	1	1	1	1	1	1	1	1	1	1	1	1
LOC112443625	2	10863714	10863877	-	173	100	0	0	1	1	1	1	1	1	1	1	1	1	1	1	1	1	1	1	1	1	1	1	1	1	1	1	1	1	1	1	1	1	1	1	1	1	1	1	1	1	1	1	1
ZNF804A	2	11572074	11919722	-	173	100	0	0	1	1	1	1	1	1	1	1	1	1	1	1	1	1	1	1	1	1	1	1	1	1	1	1	1	1	1	1	1	1	1	1	1	1	1	1	1	1	1	1	1
LOC614531	2	11679892	11681454	+	173	100	0	0	1	1	1	1	1	1	1	1	1	1	1	1	1	1	1	1	1	1	1	1	1	1	1	1	1	1	1	1	1	1	1	1	1	1	1	1	1	1	1	1	1
LOC112443657	2	12812015	12812148	+	173	100	0	0	1	1	1	1	1	1	1	1	1	1	1	1	1	1	1	1	1	1	1	1	1	1	1	1	1	1	1	1	1	1	1	1	1	1	1	1	1	1	1	1	1
TRNAC-GCA-10	2	13391267	13391338	-	173	100	0	0	1	1	1	1	1	1	1	1	1	1	1	1	1	1	1	1	1	1	1	1	1	1	1	1	1	1	1	1	1	1	1	1	1	1	1	1	1	1	1	1	1
NUP35	2	13426064	13458076	-	173	100	0	0	1	1	1	1	1	1	1	1	1	1	1	1	1	1	1	1	1	1	1	1	1	1	1	1	1	1	1	1	1	1	1	1	1	1	1	1	1	1	1	1	1
DUSP19	2	13473134	13490803	-	173	100	0	0	1	1	1	1	1	1	1	1	1	1	1	1	1	1	1	1	1	1	1	1	1	1	1	1	1	1	1	1	1	1	1	1	1	1	1	1	1	1	1	1	1
NCKAP1	2	13530834	13636218	+	173	100	0	0	1	1	1	1	1	1	1	1	1	1	1	1	1	1	1	1	1	1	1	1	1	1	1	1	1	1	1	1	1	1	1	1	1	1	1	1	1	1	1	1	1
FRZB	2	13692422	13730089	+	173	100	0	0	1	1	1	1	1	1	1	1	1	1	1	1	1	1	1	1	1	1	1	1	1	1	1	1	1	1	1	1	1	1	1	1	1	1	1	1	1	1	1	1	1
LOC112443719	2	13735951	13736057	+	173	100	0	0	1	1	1	1	1	1	1	1	1	1	1	1	1	1	1	1	1	1	1	1	1	1	1	1	1	1	1	1	1	1	1	1	1	1	1	1	1	1	1	1	1
DNAJC10	2	13794136	13842064	-	173	100	0	0	1	1	1	1	1	1	1	1	1	1	1	1	1	1	1	1	1	1	1	1	1	1	1	1	1	1	1	1	1	1	1	1	1	1	1	1	1	1	1	1	1
PDE1A	2	14055658	14453677	+	173	100	0	0	1	1	1	1	1	1	1	1	1	1	1	1	1	1	1	1	1	1	1	1	1	1	1	1	1	1	1	1	1	1	1	1	1	1	1	1	1	1	1	1	1
PPP1R1C	2	14473125	14594168	-	173	100	0	0	1	1	1	1	1	1	1	1	1	1	1	1	1	1	1	1	1	1	1	1	1	1	1	1	1	1	1	1	1	1	1	1	1	1	1	1	1	1	1	1	1
SSFA2	2	14654230	14750696	-	173	100	0	0	1	1	1	1	1	1	1	1	1	1	1	1	1	1	1	1	1	1	1	1	1	1	1	1	1	1	1	1	1	1	1	1	1	1	1	1	1	1	1	1	1
NEUROD1	2	14922005	14926106	+	173	100	0	0	1	1	1	1	1	1	1	1	1	1	1	1	1	1	1	1	1	1	1	1	1	1	1	1	1	1	1	1	1	1	1	1	1	1	1	1	1	1	1	1	1
CERKL	2	14941505	15080281	+	173	100	0	0	1	1	1	1	1	1	1	1	1	1	1	1	1	1	1	1	1	1	1	1	1	1	1	1	1	1	1	1	1	1	1	1	1	1	1	1	1	1	1	1	1
ITGA4	2	15083580	15175364	-	173	100	0	0	1	1	1	1	1	1	1	1	1	1	1	1	1	1	1	1	1	1	1	1	1	1	1	1	1	1	1	1	1	1	1	1	1	1	1	1	1	1	1	1	1
LOC101905778	2	15330460	15365096	-	173	100	0	0	1	1	1	1	1	1	1	1	1	1	1	1	1	1	1	1	1	1	1	1	1	1	1	1	1	1	1	1	1	1	1	1	1	1	1	1	1	1	1	1	1
LOC112442540	2	15357109	15362013	+	170	98.2659	3	1.7341	1	1	1	1	1	1	1	1	1	1	1	1	1	1	1	1	1	1	1	1	1	1	1	1	1	1	1	1	1	1	1	1	1	1	1	1	1	1	1	1	1
TRNAC-GCA-11	2	15392286	15392357	+	171	98.8439	2	1.15607	1	1	1	1	1	1	1	1	1	1	1	1	1	1	1	1	1	1	1	1	1	1	1	1	1	1	1	1	1	1	1	1	1	1	1	1	1	1	1	1	1
LOC104971122	2	15523480	15526049	-	173	100	0	0	1	1	1	1	1	1	1	1	1	1	1	1	1	1	1	1	1	1	1	1	1	1	1	1	1	1	1	1	1	1	1	1	1	1	1	1	1	1	1	1	1
LOC101905824	2	15535239	15550363	+	173	100	0	0	1	1	1	1	1	1	1	1	1	1	1	1	1	1	1	1	1	1	1	1	1	1	1	1	1	1	1	1	1	1	1	1	1	1	1	1	1	1	1	1	1
LOC112442541	2	15572359	15592344	-	173	100	0	0	1	1	1	1	1	1	1	1	1	1	1	1	1	1	1	1	1	1	1	1	1	1	1	1	1	1	1	1	1	1	1	1	1	1	1	1	1	1	1	1	1
LOC101905876	2	15625085	15631612	-	173	100	0	0	1	1	1	1	1	1	1	1	1	1	1	1	1	1	1	1	1	1	1	1	1	1	1	1	1	1	1	1	1	1	1	1	1	1	1	1	1	1	1	1	1
UBE2E3	2	15639652	15731419	-	173	100	0	0	1	1	1	1	1	1	1	1	1	1	1	1	1	1	1	1	1	1	1	1	1	1	1	1	1	1	1	1	1	1	1	1	1	1	1	1	1	1	1	1	1
TRNASTOP-UCA	2	15738417	15738488	-	173	100	0	0	1	1	1	1	1	1	1	1	1	1	1	1	1	1	1	1	1	1	1	1	1	1	1	1	1	1	1	1	1	1	1	1	1	1	1	1	1	1	1	1	1
LOC112442542	2	16345214	16446751	-	173	100	0	0	1	1	1	1	1	1	1	1	1	1	1	1	1	1	1	1	1	1	1	1	1	1	1	1	1	1	1	1	1	1	1	1	1	1	1	1	1	1	1	1	1
CWC22	2	16813687	16877488	+	173	100	0	0	1	1	1	1	1	1	1	1	1	1	1	1	1	1	1	1	1	1	1	1	1	1	1	1	1	1	1	1	1	1	1	1	1	1	1	1	1	1	1	1	1
ZNF385B	2	16957646	17442243	+	173	100	0	0	1	1	1	1	1	1	1	1	1	1	1	1	1	1	1	1	1	1	1	1	1	1	1	1	1	1	1	1	1	1	1	1	1	1	1	1	1	1	1	1	1
LOC112443634	2	16965555	16965690	+	173	100	0	0	1	1	1	1	1	1	1	1	1	1	1	1	1	1	1	1	1	1	1	1	1	1	1	1	1	1	1	1	1	1	1	1	1	1	1	1	1	1	1	1	1
TRNAC-ACA-6	2	17082352	17082423	-	173	100	0	0	1	1	1	1	1	1	1	1	1	1	1	1	1	1	1	1	1	1	1	1	1	1	1	1	1	1	1	1	1	1	1	1	1	1	1	1	1	1	1	1	1
LOC112442543	2	17538114	17595213	+	173	100	0	0	1	1	1	1	1	1	1	1	1	1	1	1	1	1	1	1	1	1	1	1	1	1	1	1	1	1	1	1	1	1	1	1	1	1	1	1	1	1	1	1	1
LOC112442544	2	17590007	17621615	-	173	100	0	0	1	1	1	1	1	1	1	1	1	1	1	1	1	1	1	1	1	1	1	1	1	1	1	1	1	1	1	1	1	1	1	1	1	1	1	1	1	1	1	1	1
SESTD1	2	17618527	17771677	+	173	100	0	0	1	1	1	1	1	1	1	1	1	1	1	1	1	1	1	1	1	1	1	1	1	1	1	1	1	1	1	1	1	1	1	1	1	1	1	1	1	1	1	1	1
CCDC141	2	17799081	18021358	+	173	100	0	0	1	1	1	1	1	1	1	1	1	1	1	1	1	1	1	1	1	1	1	1	1	1	1	1	1	1	1	1	1	1	1	1	1	1	1	1	1	1	1	1	1
LOC112443714	2	18028044	18028147	+	170	98.2659	3	1.7341	1	1	1	1	1	1	1	1	1	1	1	1	1	1	1	1	1	1	1	1	1	1	1	1	1	1	1	1	1	1	1	1	1	1	1	1	1	1	1	1	1
TTN	2	18061213	18336786	+	173	100	0	0	1	1	1	1	1	1	1	1	1	1	1	1	1	1	1	1	1	1	1	1	1	1	1	1	1	1	1	1	1	1	1	1	1	1	1	1	1	1	1	1	1
LOC112442545	2	18119594	18127242	+	173	100	0	0	1	1	1	1	1	1	1	1	1	1	1	1	1	1	1	1	1	1	1	1	1	1	1	1	1	1	1	1	1	1	1	1	1	1	1	1	1	1	1	1	1
LOC112442546	2	18225850	18370274	-	173	100	0	0	1	1	1	1	1	1	1	1	1	1	1	1	1	1	1	1	1	1	1	1	1	1	1	1	1	1	1	1	1	1	1	1	1	1	1	1	1	1	1	1	1
PLEKHA3	2	18387011	18415931	-	173	100	0	0	1	1	1	1	1	1	1	1	1	1	1	1	1	1	1	1	1	1	1	1	1	1	1	1	1	1	1	1	1	1	1	1	1	1	1	1	1	1	1	1	1
FKBP7	2	18418663	18426423	+	173	100	0	0	1	1	1	1	1	1	1	1	1	1	1	1	1	1	1	1	1	1	1	1	1	1	1	1	1	1	1	1	1	1	1	1	1	1	1	1	1	1	1	1	1
PJVK	2	18429578	18437394	-	173	100	0	0	1	1	1	1	1	1	1	1	1	1	1	1	1	1	1	1	1	1	1	1	1	1	1	1	1	1	1	1	1	1	1	1	1	1	1	1	1	1	1	1	1
PRKRA	2	18437895	18454898	+	173	100	0	0	1	1	1	1	1	1	1	1	1	1	1	1	1	1	1	1	1	1	1	1	1	1	1	1	1	1	1	1	1	1	1	1	1	1	1	1	1	1	1	1	1
OSBPL6	2	18480955	18696748	-	173	100	0	0	1	1	1	1	1	1	1	1	1	1	1	1	1	1	1	1	1	1	1	1	1	1	1	1	1	1	1	1	1	1	1	1	1	1	1	1	1	1	1	1	1
LOC112443667	2	18517905	18518047	-	173	100	0	0	1	1	1	1	1	1	1	1	1	1	1	1	1	1	1	1	1	1	1	1	1	1	1	1	1	1	1	1	1	1	1	1	1	1	1	1	1	1	1	1	1
LOC112442547	2	18753186	18760578	-	173	100	0	0	1	1	1	1	1	1	1	1	1	1	1	1	1	1	1	1	1	1	1	1	1	1	1	1	1	1	1	1	1	1	1	1	1	1	1	1	1	1	1	1	1
RBM45	2	18762118	18779359	-	173	100	0	0	1	1	1	1	1	1	1	1	1	1	1	1	1	1	1	1	1	1	1	1	1	1	1	1	1	1	1	1	1	1	1	1	1	1	1	1	1	1	1	1	1
CYCT	2	18783892	18802833	+	173	100	0	0	1	1	1	1	1	1	1	1	1	1	1	1	1	1	1	1	1	1	1	1	1	1	1	1	1	1	1	1	1	1	1	1	1	1	1	1	1	1	1	1	1
PDE11A	2	18826605	19250049	+	173	100	0	0	1	1	1	1	1	1	1	1	1	1	1	1	1	1	1	1	1	1	1	1	1	1	1	1	1	1	1	1	1	1	1	1	1	1	1	1	1	1	1	1	1
TTC30A	2	19259234	19262168	+	173	100	0	0	1	1	1	1	1	1	1	1	1	1	1	1	1	1	1	1	1	1	1	1	1	1	1	1	1	1	1	1	1	1	1	1	1	1	1	1	1	1	1	1	1
TTC30B	2	19325706	19328346	+	173	100	0	0	1	1	1	1	1	1	1	1	1	1	1	1	1	1	1	1	1	1	1	1	1	1	1	1	1	1	1	1	1	1	1	1	1	1	1	1	1	1	1	1	1
AGPS	2	19341271	19468233	-	173	100	0	0	1	1	1	1	1	1	1	1	1	1	1	1	1	1	1	1	1	1	1	1	1	1	1	1	1	1	1	1	1	1	1	1	1	1	1	1	1	1	1	1	1
NFE2L2	2	19468309	19649655	+	173	100	0	0	1	1	1	1	1	1	1	1	1	1	1	1	1	1	1	1	1	1	1	1	1	1	1	1	1	1	1	1	1	1	1	1	1	1	1	1	1	1	1	1	1
HNRNPA3	2	19654031	19663682	-	173	100	0	0	1	1	1	1	1	1	1	1	1	1	1	1	1	1	1	1	1	1	1	1	1	1	1	1	1	1	1	1	1	1	1	1	1	1	1	1	1	1	1	1	1
MIR4444	2	19663582	19663655	-	173	100	0	0	1	1	1	1	1	1	1	1	1	1	1	1	1	1	1	1	1	1	1	1	1	1	1	1	1	1	1	1	1	1	1	1	1	1	1	1	1	1	1	1	1
LOC112442548	2	20176122	20255070	-	173	100	0	0	1	1	1	1	1	1	1	1	1	1	1	1	1	1	1	1	1	1	1	1	1	1	1	1	1	1	1	1	1	1	1	1	1	1	1	1	1	1	1	1	1
LOC104971141	2	20239276	20248962	+	173	100	0	0	1	1	1	1	1	1	1	1	1	1	1	1	1	1	1	1	1	1	1	1	1	1	1	1	1	1	1	1	1	1	1	1	1	1	1	1	1	1	1	1	1
LOC112442549	2	20255936	20275972	+	173	100	0	0	1	1	1	1	1	1	1	1	1	1	1	1	1	1	1	1	1	1	1	1	1	1	1	1	1	1	1	1	1	1	1	1	1	1	1	1	1	1	1	1	1
LOC112443705	2	20269706	20269812	+	173	100	0	0	1	1	1	1	1	1	1	1	1	1	1	1	1	1	1	1	1	1	1	1	1	1	1	1	1	1	1	1	1	1	1	1	1	1	1	1	1	1	1	1	1
LOC112442550	2	20278241	20280209	+	173	100	0	0	1	1	1	1	1	1	1	1	1	1	1	1	1	1	1	1	1	1	1	1	1	1	1	1	1	1	1	1	1	1	1	1	1	1	1	1	1	1	1	1	1
MTX2	2	20568466	20644031	-	173	100	0	0	1	1	1	1	1	1	1	1	1	1	1	1	1	1	1	1	1	1	1	1	1	1	1	1	1	1	1	1	1	1	1	1	1	1	1	1	1	1	1	1	1
HOXD1	2	20724251	20726458	-	173	100	0	0	1	1	1	1	1	1	1	1	1	1	1	1	1	1	1	1	1	1	1	1	1	1	1	1	1	1	1	1	1	1	1	1	1	1	1	1	1	1	1	1	1
HOXD3	2	20734749	20745683	-	173	100	0	0	1	1	1	1	1	1	1	1	1	1	1	1	1	1	1	1	1	1	1	1	1	1	1	1	1	1	1	1	1	1	1	1	1	1	1	1	1	1	1	1	1
HOXD4	2	20759992	20776535	-	173	100	0	0	1	1	1	1	1	1	1	1	1	1	1	1	1	1	1	1	1	1	1	1	1	1	1	1	1	1	1	1	1	1	1	1	1	1	1	1	1	1	1	1	1
MIR10B	2	20762743	20762841	-	173	100	0	0	1	1	1	1	1	1	1	1	1	1	1	1	1	1	1	1	1	1	1	1	1	1	1	1	1	1	1	1	1	1	1	1	1	1	1	1	1	1	1	1	1
HOXD8	2	20780637	20783398	-	173	100	0	0	1	1	1	1	1	1	1	1	1	1	1	1	1	1	1	1	1	1	1	1	1	1	1	1	1	1	1	1	1	1	1	1	1	1	1	1	1	1	1	1	1
HOXD9	2	20788518	20793616	-	173	100	0	0	1	1	1	1	1	1	1	1	1	1	1	1	1	1	1	1	1	1	1	1	1	1	1	1	1	1	1	1	1	1	1	1	1	1	1	1	1	1	1	1	1
HOXD10	2	20793703	20796809	-	173	100	0	0	1	1	1	1	1	1	1	1	1	1	1	1	1	1	1	1	1	1	1	1	1	1	1	1	1	1	1	1	1	1	1	1	1	1	1	1	1	1	1	1	1
HOXD11	2	20803593	20806307	-	173	100	0	0	1	1	1	1	1	1	1	1	1	1	1	1	1	1	1	1	1	1	1	1	1	1	1	1	1	1	1	1	1	1	1	1	1	1	1	1	1	1	1	1	1
HOXD12	2	20812814	20813774	-	173	100	0	0	1	1	1	1	1	1	1	1	1	1	1	1	1	1	1	1	1	1	1	1	1	1	1	1	1	1	1	1	1	1	1	1	1	1	1	1	1	1	1	1	1
HOXD13	2	20817667	20820784	-	173	100	0	0	1	1	1	1	1	1	1	1	1	1	1	1	1	1	1	1	1	1	1	1	1	1	1	1	1	1	1	1	1	1	1	1	1	1	1	1	1	1	1	1	1
EVX2	2	20829179	20832971	+	173	100	0	0	1	1	1	1	1	1	1	1	1	1	1	1	1	1	1	1	1	1	1	1	1	1	1	1	1	1	1	1	1	1	1	1	1	1	1	1	1	1	1	1	1
LOC112442551	2	20905920	20909789	-	173	100	0	0	1	1	1	1	1	1	1	1	1	1	1	1	1	1	1	1	1	1	1	1	1	1	1	1	1	1	1	1	1	1	1	1	1	1	1	1	1	1	1	1	1
LNPK	2	20906666	21004650	+	173	100	0	0	1	1	1	1	1	1	1	1	1	1	1	1	1	1	1	1	1	1	1	1	1	1	1	1	1	1	1	1	1	1	1	1	1	1	1	1	1	1	1	1	1
LOC112442314	2	21041207	21045326	-	173	100	0	0	1	1	1	1	1	1	1	1	1	1	1	1	1	1	1	1	1	1	1	1	1	1	1	1	1	1	1	1	1	1	1	1	1	1	1	1	1	1	1	1	1
LOC112442315	2	21061656	21065249	+	173	100	0	0	1	1	1	1	1	1	1	1	1	1	1	1	1	1	1	1	1	1	1	1	1	1	1	1	1	1	1	1	1	1	1	1	1	1	1	1	1	1	1	1	1
LOC112443620	2	21681302	21681406	-	173	100	0	0	1	1	1	1	1	1	1	1	1	1	1	1	1	1	1	1	1	1	1	1	1	1	1	1	1	1	1	1	1	1	1	1	1	1	1	1	1	1	1	1	1
ATP5MC3	2	21688206	21691318	+	173	100	0	0	1	1	1	1	1	1	1	1	1	1	1	1	1	1	1	1	1	1	1	1	1	1	1	1	1	1	1	1	1	1	1	1	1	1	1	1	1	1	1	1	1
ATF2	2	21711928	21795313	+	173	100	0	0	1	1	1	1	1	1	1	1	1	1	1	1	1	1	1	1	1	1	1	1	1	1	1	1	1	1	1	1	1	1	1	1	1	1	1	1	1	1	1	1	1
CHN1	2	21843101	22045350	+	173	100	0	0	1	1	1	1	1	1	1	1	1	1	1	1	1	1	1	1	1	1	1	1	1	1	1	1	1	1	1	1	1	1	1	1	1	1	1	1	1	1	1	1	1
CHRNA1	2	22084351	22103937	+	173	100	0	0	1	1	1	1	1	1	1	1	1	1	1	1	1	1	1	1	1	1	1	1	1	1	1	1	1	1	1	1	1	1	1	1	1	1	1	1	1	1	1	1	1
WIPF1	2	22130050	22259091	+	173	100	0	0	1	1	1	1	1	1	1	1	1	1	1	1	1	1	1	1	1	1	1	1	1	1	1	1	1	1	1	1	1	1	1	1	1	1	1	1	1	1	1	1	1
LOC107132239	2	22166603	22179182	-	173	100	0	0	1	1	1	1	1	1	1	1	1	1	1	1	1	1	1	1	1	1	1	1	1	1	1	1	1	1	1	1	1	1	1	1	1	1	1	1	1	1	1	1	1
LOC107132240	2	22231039	22278659	-	173	100	0	0	1	1	1	1	1	1	1	1	1	1	1	1	1	1	1	1	1	1	1	1	1	1	1	1	1	1	1	1	1	1	1	1	1	1	1	1	1	1	1	1	1
LOC112443613	2	22267736	22267841	-	173	100	0	0	1	1	1	1	1	1	1	1	1	1	1	1	1	1	1	1	1	1	1	1	1	1	1	1	1	1	1	1	1	1	1	1	1	1	1	1	1	1	1	1	1
LOC107132241	2	22294123	22320609	-	173	100	0	0	1	1	1	1	1	1	1	1	1	1	1	1	1	1	1	1	1	1	1	1	1	1	1	1	1	1	1	1	1	1	1	1	1	1	1	1	1	1	1	1	1
GPR155	2	22319664	22360233	+	173	100	0	0	1	1	1	1	1	1	1	1	1	1	1	1	1	1	1	1	1	1	1	1	1	1	1	1	1	1	1	1	1	1	1	1	1	1	1	1	1	1	1	1	1
SCRN3	2	22362844	22397277	-	173	100	0	0	1	1	1	1	1	1	1	1	1	1	1	1	1	1	1	1	1	1	1	1	1	1	1	1	1	1	1	1	1	1	1	1	1	1	1	1	1	1	1	1	1
CIR1	2	22397255	22439127	+	173	100	0	0	1	1	1	1	1	1	1	1	1	1	1	1	1	1	1	1	1	1	1	1	1	1	1	1	1	1	1	1	1	1	1	1	1	1	1	1	1	1	1	1	1
SP9	2	22449123	22451576	-	173	100	0	0	1	1	1	1	1	1	1	1	1	1	1	1	1	1	1	1	1	1	1	1	1	1	1	1	1	1	1	1	1	1	1	1	1	1	1	1	1	1	1	1	1
LOC112443637	2	22493977	22494108	-	171	98.8439	2	1.15607	1	1	1	1	1	1	1	1	1	1	1	1	1	1	1	1	1	1	1	1	1	1	1	1	1	1	1	1	1	1	1	1	1	1	1	1	1	1	1	1	1
OLA1	2	22528224	22693133	+	173	100	0	0	1	1	1	1	1	1	1	1	1	1	1	1	1	1	1	1	1	1	1	1	1	1	1	1	1	1	1	1	1	1	1	1	1	1	1	1	1	1	1	1	1
LOC112442320	2	22734290	22736345	-	173	100	0	0	1	1	1	1	1	1	1	1	1	1	1	1	1	1	1	1	1	1	1	1	1	1	1	1	1	1	1	1	1	1	1	1	1	1	1	1	1	1	1	1	1
SP3	2	22796755	22855038	+	173	100	0	0	1	1	1	1	1	1	1	1	1	1	1	1	1	1	1	1	1	1	1	1	1	1	1	1	1	1	1	1	1	1	1	1	1	1	1	1	1	1	1	1	1
TRNAA-UGC	2	22972120	22972191	+	173	100	0	0	1	1	1	1	1	1	1	1	1	1	1	1	1	1	1	1	1	1	1	1	1	1	1	1	1	1	1	1	1	1	1	1	1	1	1	1	1	1	1	1	1
LOC107132247	2	23263224	23263588	-	173	100	0	0	1	1	1	1	1	1	1	1	1	1	1	1	1	1	1	1	1	1	1	1	1	1	1	1	1	1	1	1	1	1	1	1	1	1	1	1	1	1	1	1	1
CDCA7	2	23340521	23353702	-	173	100	0	0	1	1	1	1	1	1	1	1	1	1	1	1	1	1	1	1	1	1	1	1	1	1	1	1	1	1	1	1	1	1	1	1	1	1	1	1	1	1	1	1	1
TRNAE-CUC-3	2	23374926	23374998	+	173	100	0	0	1	1	1	1	1	1	1	1	1	1	1	1	1	1	1	1	1	1	1	1	1	1	1	1	1	1	1	1	1	1	1	1	1	1	1	1	1	1	1	1	1
MAP3K20	2	23404603	23571423	-	173	100	0	0	1	1	1	1	1	1	1	1	1	1	1	1	1	1	1	1	1	1	1	1	1	1	1	1	1	1	1	1	1	1	1	1	1	1	1	1	1	1	1	1	1
LOC112443731	2	23583138	23583244	-	173	100	0	0	1	1	1	1	1	1	1	1	1	1	1	1	1	1	1	1	1	1	1	1	1	1	1	1	1	1	1	1	1	1	1	1	1	1	1	1	1	1	1	1	1
RAPGEF4	2	23607682	23937899	-	173	100	0	0	1	1	1	1	1	1	1	1	1	1	1	1	1	1	1	1	1	1	1	1	1	1	1	1	1	1	1	1	1	1	1	1	1	1	1	1	1	1	1	1	1
LOC104971159	2	23616644	23630927	+	173	100	0	0	1	1	1	1	1	1	1	1	1	1	1	1	1	1	1	1	1	1	1	1	1	1	1	1	1	1	1	1	1	1	1	1	1	1	1	1	1	1	1	1	1
LOC112443700	2	23987514	23987620	-	172	99.422	1	0.578035	1	1	1	1	1	1	1	1	1	1	1	1	1	1	1	1	1	1	1	1	1	1	1	1	1	1	1	1	1	1	1	1	1	1	1	1	1	1	1	1	1
TRNAG-UCC-5	2	24011434	24011506	+	173	100	0	0	1	1	1	1	1	1	1	1	1	1	1	1	1	1	1	1	1	1	1	1	1	1	1	1	1	1	1	1	1	1	1	1	1	1	1	1	1	1	1	1	1
PDK1	2	24026650	24068968	-	173	100	0	0	1	1	1	1	1	1	1	1	1	1	1	1	1	1	1	1	1	1	1	1	1	1	1	1	1	1	1	1	1	1	1	1	1	1	1	1	1	1	1	1	1
LOC112443693	2	24080798	24080904	+	171	98.8439	2	1.15607	1	1	1	1	1	1	1	1	1	1	1	1	1	1	1	1	1	1	1	1	1	1	1	1	1	1	1	1	1	1	1	1	1	1	1	1	1	1	1	1	1
ITGA6	2	24091589	24179355	-	173	100	0	0	1	1	1	1	1	1	1	1	1	1	1	1	1	1	1	1	1	1	1	1	1	1	1	1	1	1	1	1	1	1	1	1	1	1	1	1	1	1	1	1	1
MIR2352	2	24156202	24156277	-	173	100	0	0	1	1	1	1	1	1	1	1	1	1	1	1	1	1	1	1	1	1	1	1	1	1	1	1	1	1	1	1	1	1	1	1	1	1	1	1	1	1	1	1	1
LOC112442553	2	24419233	24423135	+	173	100	0	0	1	1	1	1	1	1	1	1	1	1	1	1	1	1	1	1	1	1	1	1	1	1	1	1	1	1	1	1	1	1	1	1	1	1	1	1	1	1	1	1	1
TRNAW-CCA-4	2	24442713	24442784	-	173	100	0	0	1	1	1	1	1	1	1	1	1	1	1	1	1	1	1	1	1	1	1	1	1	1	1	1	1	1	1	1	1	1	1	1	1	1	1	1	1	1	1	1	1
DLX2	2	24448625	24450898	+	173	100	0	0	1	1	1	1	1	1	1	1	1	1	1	1	1	1	1	1	1	1	1	1	1	1	1	1	1	1	1	1	1	1	1	1	1	1	1	1	1	1	1	1	1
DLX1	2	24462466	24466469	-	173	100	0	0	1	1	1	1	1	1	1	1	1	1	1	1	1	1	1	1	1	1	1	1	1	1	1	1	1	1	1	1	1	1	1	1	1	1	1	1	1	1	1	1	1
METAP1D	2	24470954	24547950	-	173	100	0	0	1	1	1	1	1	1	1	1	1	1	1	1	1	1	1	1	1	1	1	1	1	1	1	1	1	1	1	1	1	1	1	1	1	1	1	1	1	1	1	1	1
HAT1	2	24564096	24604759	-	173	100	0	0	1	1	1	1	1	1	1	1	1	1	1	1	1	1	1	1	1	1	1	1	1	1	1	1	1	1	1	1	1	1	1	1	1	1	1	1	1	1	1	1	1
SLC25A12	2	24637412	24736034	+	173	100	0	0	1	1	1	1	1	1	1	1	1	1	1	1	1	1	1	1	1	1	1	1	1	1	1	1	1	1	1	1	1	1	1	1	1	1	1	1	1	1	1	1	1
DYNC1I2	2	24765627	24819559	-	173	100	0	0	1	1	1	1	1	1	1	1	1	1	1	1	1	1	1	1	1	1	1	1	1	1	1	1	1	1	1	1	1	1	1	1	1	1	1	1	1	1	1	1	1
LOC784052	2	24844166	24844602	+	173	100	0	0	1	1	1	1	1	1	1	1	1	1	1	1	1	1	1	1	1	1	1	1	1	1	1	1	1	1	1	1	1	1	1	1	1	1	1	1	1	1	1	1	1
CYBRD1	2	24910822	24945703	-	173	100	0	0	1	1	1	1	1	1	1	1	1	1	1	1	1	1	1	1	1	1	1	1	1	1	1	1	1	1	1	1	1	1	1	1	1	1	1	1	1	1	1	1	1
LOC100297358	2	24947413	24948541	+	173	100	0	0	1	1	1	1	1	1	1	1	1	1	1	1	1	1	1	1	1	1	1	1	1	1	1	1	1	1	1	1	1	1	1	1	1	1	1	1	1	1	1	1	1
DCAF17	2	25001651	25029155	-	173	100	0	0	1	1	1	1	1	1	1	1	1	1	1	1	1	1	1	1	1	1	1	1	1	1	1	1	1	1	1	1	1	1	1	1	1	1	1	1	1	1	1	1	1
METTL8	2	25029301	25113435	+	173	100	0	0	1	1	1	1	1	1	1	1	1	1	1	1	1	1	1	1	1	1	1	1	1	1	1	1	1	1	1	1	1	1	1	1	1	1	1	1	1	1	1	1	1
LOC104971162	2	25114683	25120015	+	173	100	0	0	1	1	1	1	1	1	1	1	1	1	1	1	1	1	1	1	1	1	1	1	1	1	1	1	1	1	1	1	1	1	1	1	1	1	1	1	1	1	1	1	1
TLK1	2	25219923	25456566	+	173	100	0	0	1	1	1	1	1	1	1	1	1	1	1	1	1	1	1	1	1	1	1	1	1	1	1	1	1	1	1	1	1	1	1	1	1	1	1	1	1	1	1	1	1
LOC112442554	2	25449095	25455872	-	173	100	0	0	1	1	1	1	1	1	1	1	1	1	1	1	1	1	1	1	1	1	1	1	1	1	1	1	1	1	1	1	1	1	1	1	1	1	1	1	1	1	1	1	1
LOC112442555	2	25457970	25460162	-	173	100	0	0	1	1	1	1	1	1	1	1	1	1	1	1	1	1	1	1	1	1	1	1	1	1	1	1	1	1	1	1	1	1	1	1	1	1	1	1	1	1	1	1	1
GORASP2	2	25523576	25556740	-	173	100	0	0	1	1	1	1	1	1	1	1	1	1	1	1	1	1	1	1	1	1	1	1	1	1	1	1	1	1	1	1	1	1	1	1	1	1	1	1	1	1	1	1	1
LOC101905343	2	25527253	25529672	-	173	100	0	0	1	1	1	1	1	1	1	1	1	1	1	1	1	1	1	1	1	1	1	1	1	1	1	1	1	1	1	1	1	1	1	1	1	1	1	1	1	1	1	1	1
GAD1	2	25604077	25643984	-	173	100	0	0	1	1	1	1	1	1	1	1	1	1	1	1	1	1	1	1	1	1	1	1	1	1	1	1	1	1	1	1	1	1	1	1	1	1	1	1	1	1	1	1	1
ERICH2	2	25661913	25694183	-	173	100	0	0	1	1	1	1	1	1	1	1	1	1	1	1	1	1	1	1	1	1	1	1	1	1	1	1	1	1	1	1	1	1	1	1	1	1	1	1	1	1	1	1	1
SP5	2	25728713	25733165	-	173	100	0	0	1	1	1	1	1	1	1	1	1	1	1	1	1	1	1	1	1	1	1	1	1	1	1	1	1	1	1	1	1	1	1	1	1	1	1	1	1	1	1	1	1
MYO3B	2	25778898	26211233	-	173	100	0	0	1	1	1	1	1	1	1	1	1	1	1	1	1	1	1	1	1	1	1	1	1	1	1	1	1	1	1	1	1	1	1	1	1	1	1	1	1	1	1	1	1
LOC112443628	2	25871298	25871401	-	173	100	0	0	1	1	1	1	1	1	1	1	1	1	1	1	1	1	1	1	1	1	1	1	1	1	1	1	1	1	1	1	1	1	1	1	1	1	1	1	1	1	1	1	1
LOC112442556	2	26151112	26168710	+	173	100	0	0	1	1	1	1	1	1	1	1	1	1	1	1	1	1	1	1	1	1	1	1	1	1	1	1	1	1	1	1	1	1	1	1	1	1	1	1	1	1	1	1	1
LOC112443627	2	26286131	26286238	+	173	100	0	0	1	1	1	1	1	1	1	1	1	1	1	1	1	1	1	1	1	1	1	1	1	1	1	1	1	1	1	1	1	1	1	1	1	1	1	1	1	1	1	1	1
UBR3	2	26312357	26517619	-	173	100	0	0	1	1	1	1	1	1	1	1	1	1	1	1	1	1	1	1	1	1	1	1	1	1	1	1	1	1	1	1	1	1	1	1	1	1	1	1	1	1	1	1	1
METTL5	2	26534519	26545293	+	173	100	0	0	1	1	1	1	1	1	1	1	1	1	1	1	1	1	1	1	1	1	1	1	1	1	1	1	1	1	1	1	1	1	1	1	1	1	1	1	1	1	1	1	1
SSB	2	26544087	26554136	-	173	100	0	0	1	1	1	1	1	1	1	1	1	1	1	1	1	1	1	1	1	1	1	1	1	1	1	1	1	1	1	1	1	1	1	1	1	1	1	1	1	1	1	1	1
LOC112443694	2	26545875	26545981	-	172	99.422	1	0.578035	1	1	1	1	1	1	1	1	1	1	1	1	1	1	1	1	1	1	1	1	1	1	1	1	1	1	1	1	1	1	1	1	1	1	1	1	1	1	1	1	1
LOC112442557	2	26554284	26556135	+	173	100	0	0	1	1	1	1	1	1	1	1	1	1	1	1	1	1	1	1	1	1	1	1	1	1	1	1	1	1	1	1	1	1	1	1	1	1	1	1	1	1	1	1	1
KLHL23	2	26570154	26589955	-	173	100	0	0	1	1	1	1	1	1	1	1	1	1	1	1	1	1	1	1	1	1	1	1	1	1	1	1	1	1	1	1	1	1	1	1	1	1	1	1	1	1	1	1	1
PHOSPHO2	2	26613241	26618778	-	173	100	0	0	1	1	1	1	1	1	1	1	1	1	1	1	1	1	1	1	1	1	1	1	1	1	1	1	1	1	1	1	1	1	1	1	1	1	1	1	1	1	1	1	1
CCDC173	2	26618436	26643283	+	173	100	0	0	1	1	1	1	1	1	1	1	1	1	1	1	1	1	1	1	1	1	1	1	1	1	1	1	1	1	1	1	1	1	1	1	1	1	1	1	1	1	1	1	1
PPIG	2	26643721	26689540	-	173	100	0	0	1	1	1	1	1	1	1	1	1	1	1	1	1	1	1	1	1	1	1	1	1	1	1	1	1	1	1	1	1	1	1	1	1	1	1	1	1	1	1	1	1
FASTKD1	2	26694291	26733023	+	173	100	0	0	1	1	1	1	1	1	1	1	1	1	1	1	1	1	1	1	1	1	1	1	1	1	1	1	1	1	1	1	1	1	1	1	1	1	1	1	1	1	1	1	1
LOC112442558	2	26710477	26713105	+	173	100	0	0	1	1	1	1	1	1	1	1	1	1	1	1	1	1	1	1	1	1	1	1	1	1	1	1	1	1	1	1	1	1	1	1	1	1	1	1	1	1	1	1	1
LOC112443678	2	26713498	26713604	+	173	100	0	0	1	1	1	1	1	1	1	1	1	1	1	1	1	1	1	1	1	1	1	1	1	1	1	1	1	1	1	1	1	1	1	1	1	1	1	1	1	1	1	1	1
KLHL41	2	26734650	26750934	-	173	100	0	0	1	1	1	1	1	1	1	1	1	1	1	1	1	1	1	1	1	1	1	1	1	1	1	1	1	1	1	1	1	1	1	1	1	1	1	1	1	1	1	1	1
LOC104971168	2	26751096	26763565	+	173	100	0	0	1	1	1	1	1	1	1	1	1	1	1	1	1	1	1	1	1	1	1	1	1	1	1	1	1	1	1	1	1	1	1	1	1	1	1	1	1	1	1	1	1
BBS5	2	26753218	26774748	-	173	100	0	0	1	1	1	1	1	1	1	1	1	1	1	1	1	1	1	1	1	1	1	1	1	1	1	1	1	1	1	1	1	1	1	1	1	1	1	1	1	1	1	1	1
TRNAR-UCU-2	2	26781863	26781934	-	173	100	0	0	1	1	1	1	1	1	1	1	1	1	1	1	1	1	1	1	1	1	1	1	1	1	1	1	1	1	1	1	1	1	1	1	1	1	1	1	1	1	1	1	1
LRP2	2	26855511	27031117	+	173	100	0	0	1	1	1	1	1	1	1	1	1	1	1	1	1	1	1	1	1	1	1	1	1	1	1	1	1	1	1	1	1	1	1	1	1	1	1	1	1	1	1	1	1
DHRS9	2	27068204	27092072	-	173	100	0	0	1	1	1	1	1	1	1	1	1	1	1	1	1	1	1	1	1	1	1	1	1	1	1	1	1	1	1	1	1	1	1	1	1	1	1	1	1	1	1	1	1
ABCB11	2	27112288	27212706	+	173	100	0	0	1	1	1	1	1	1	1	1	1	1	1	1	1	1	1	1	1	1	1	1	1	1	1	1	1	1	1	1	1	1	1	1	1	1	1	1	1	1	1	1	1
G6PC2	2	27226323	27233030	-	173	100	0	0	1	1	1	1	1	1	1	1	1	1	1	1	1	1	1	1	1	1	1	1	1	1	1	1	1	1	1	1	1	1	1	1	1	1	1	1	1	1	1	1	1
SPC25	2	27248534	27264673	+	173	100	0	0	1	1	1	1	1	1	1	1	1	1	1	1	1	1	1	1	1	1	1	1	1	1	1	1	1	1	1	1	1	1	1	1	1	1	1	1	1	1	1	1	1
LOC112443601	2	27258416	27258518	-	171	98.8439	2	1.15607	1	1	1	1	1	1	1	1	1	1	1	1	1	1	1	1	1	1	1	1	1	1	1	1	1	1	1	1	1	1	1	1	1	1	1	1	1	1	1	1	1
NOSTRIN	2	27269371	27332534	-	173	100	0	0	1	1	1	1	1	1	1	1	1	1	1	1	1	1	1	1	1	1	1	1	1	1	1	1	1	1	1	1	1	1	1	1	1	1	1	1	1	1	1	1	1
CERS6	2	27353327	27712377	-	173	100	0	0	1	1	1	1	1	1	1	1	1	1	1	1	1	1	1	1	1	1	1	1	1	1	1	1	1	1	1	1	1	1	1	1	1	1	1	1	1	1	1	1	1
MIR2353	2	27581629	27581703	-	173	100	0	0	1	1	1	1	1	1	1	1	1	1	1	1	1	1	1	1	1	1	1	1	1	1	1	1	1	1	1	1	1	1	1	1	1	1	1	1	1	1	1	1	1
STK39	2	27870193	27963306	+	173	100	0	0	1	1	1	1	1	1	1	1	1	1	1	1	1	1	1	1	1	1	1	1	1	1	1	1	1	1	1	1	1	1	1	1	1	1	1	1	1	1	1	1	1
LOC100847850	2	28189795	28191624	-	173	100	0	0	1	1	1	1	1	1	1	1	1	1	1	1	1	1	1	1	1	1	1	1	1	1	1	1	1	1	1	1	1	1	1	1	1	1	1	1	1	1	1	1	1
LOC112442559	2	28192126	28255465	-	173	100	0	0	1	1	1	1	1	1	1	1	1	1	1	1	1	1	1	1	1	1	1	1	1	1	1	1	1	1	1	1	1	1	1	1	1	1	1	1	1	1	1	1	1
B3GALT1	2	28307919	28937959	-	173	100	0	0	1	1	1	1	1	1	1	1	1	1	1	1	1	1	1	1	1	1	1	1	1	1	1	1	1	1	1	1	1	1	1	1	1	1	1	1	1	1	1	1	1
XIRP2	2	28988604	29067347	-	173	100	0	0	1	1	1	1	1	1	1	1	1	1	1	1	1	1	1	1	1	1	1	1	1	1	1	1	1	1	1	1	1	1	1	1	1	1	1	1	1	1	1	1	1
MIR2285W	2	29049864	29049946	+	173	100	0	0	1	1	1	1	1	1	1	1	1	1	1	1	1	1	1	1	1	1	1	1	1	1	1	1	1	1	1	1	1	1	1	1	1	1	1	1	1	1	1	1	1
SCN7A	2	29818717	29899887	+	173	100	0	0	1	1	1	1	1	1	1	1	1	1	1	1	1	1	1	1	1	1	1	1	1	1	1	1	1	1	1	1	1	1	1	1	1	1	1	1	1	1	1	1	1
LOC104971177	2	29923620	29924261	-	173	100	0	0	1	1	1	1	1	1	1	1	1	1	1	1	1	1	1	1	1	1	1	1	1	1	1	1	1	1	1	1	1	1	1	1	1	1	1	1	1	1	1	1	1
SCN9A	2	29924442	30089661	+	173	100	0	0	1	1	1	1	1	1	1	1	1	1	1	1	1	1	1	1	1	1	1	1	1	1	1	1	1	1	1	1	1	1	1	1	1	1	1	1	1	1	1	1	1
LOC780963	2	29991119	29995740	+	173	100	0	0	1	1	1	1	1	1	1	1	1	1	1	1	1	1	1	1	1	1	1	1	1	1	1	1	1	1	1	1	1	1	1	1	1	1	1	1	1	1	1	1	1
LOC112442560	2	30011613	30086804	-	172	99.422	1	0.578035	1	1	1	1	1	1	1	1	1	1	1	1	1	1	1	1	1	1	1	1	1	1	1	1	1	1	1	1	1	1	1	1	1	1	1	1	1	1	1	1	1
SCN1A	2	30163841	30320876	+	173	100	0	0	1	1	1	1	1	1	1	1	1	1	1	1	1	1	1	1	1	1	1	1	1	1	1	1	1	1	1	1	1	1	1	1	1	1	1	1	1	1	1	1	1
LOC112443611	2	30176165	30176271	-	173	100	0	0	1	1	1	1	1	1	1	1	1	1	1	1	1	1	1	1	1	1	1	1	1	1	1	1	1	1	1	1	1	1	1	1	1	1	1	1	1	1	1	1	1
TTC21B	2	30336656	30434728	+	173	100	0	0	1	1	1	1	1	1	1	1	1	1	1	1	1	1	1	1	1	1	1	1	1	1	1	1	1	1	1	1	1	1	1	1	1	1	1	1	1	1	1	1	1
LOC104971180	2	30485587	30506840	+	173	100	0	0	1	1	1	1	1	1	1	1	1	1	1	1	1	1	1	1	1	1	1	1	1	1	1	1	1	1	1	1	1	1	1	1	1	1	1	1	1	1	1	1	1
GALNT3	2	30517026	30570448	+	173	100	0	0	1	1	1	1	1	1	1	1	1	1	1	1	1	1	1	1	1	1	1	1	1	1	1	1	1	1	1	1	1	1	1	1	1	1	1	1	1	1	1	1	1
CSRNP3	2	30608229	30812957	-	173	100	0	0	1	1	1	1	1	1	1	1	1	1	1	1	1	1	1	1	1	1	1	1	1	1	1	1	1	1	1	1	1	1	1	1	1	1	1	1	1	1	1	1	1
LOC112443604	2	30651898	30652004	-	173	100	0	0	1	1	1	1	1	1	1	1	1	1	1	1	1	1	1	1	1	1	1	1	1	1	1	1	1	1	1	1	1	1	1	1	1	1	1	1	1	1	1	1	1
SCN2A	2	30880623	31019443	-	173	100	0	0	1	1	1	1	1	1	1	1	1	1	1	1	1	1	1	1	1	1	1	1	1	1	1	1	1	1	1	1	1	1	1	1	1	1	1	1	1	1	1	1	1
SCN3A	2	31064123	31185542	+	173	100	0	0	1	1	1	1	1	1	1	1	1	1	1	1	1	1	1	1	1	1	1	1	1	1	1	1	1	1	1	1	1	1	1	1	1	1	1	1	1	1	1	1	1
LOC112443706	2	31120356	31120462	-	167	96.5318	6	3.46821	1	1	1	1	1	1	1	1	1	1	1	1	1	1	1	1	1	1	1	1	1	1	1	1	1	1	1	1	1	1	1	1	1	1	1	1	1	1	1	1	1
SLC38A11	2	31290315	31348856	+	173	100	0	0	1	1	1	1	1	1	1	1	1	1	1	1	1	1	1	1	1	1	1	1	1	1	1	1	1	1	1	1	1	1	1	1	1	1	1	1	1	1	1	1	1
LOC112442561	2	31388505	31431259	-	173	100	0	0	1	1	1	1	1	1	1	1	1	1	1	1	1	1	1	1	1	1	1	1	1	1	1	1	1	1	1	1	1	1	1	1	1	1	1	1	1	1	1	1	1
LOC112443710	2	31419404	31419510	+	173	100	0	0	1	1	1	1	1	1	1	1	1	1	1	1	1	1	1	1	1	1	1	1	1	1	1	1	1	1	1	1	1	1	1	1	1	1	1	1	1	1	1	1	1
COBLL1	2	31429854	31597850	+	173	100	0	0	1	1	1	1	1	1	1	1	1	1	1	1	1	1	1	1	1	1	1	1	1	1	1	1	1	1	1	1	1	1	1	1	1	1	1	1	1	1	1	1	1
LOC107132251	2	31621969	31637760	+	173	100	0	0	1	1	1	1	1	1	1	1	1	1	1	1	1	1	1	1	1	1	1	1	1	1	1	1	1	1	1	1	1	1	1	1	1	1	1	1	1	1	1	1	1
LOC104971229	2	31642692	31667850	-	173	100	0	0	1	1	1	1	1	1	1	1	1	1	1	1	1	1	1	1	1	1	1	1	1	1	1	1	1	1	1	1	1	1	1	1	1	1	1	1	1	1	1	1	1
GRB14	2	31681727	31810646	+	173	100	0	0	1	1	1	1	1	1	1	1	1	1	1	1	1	1	1	1	1	1	1	1	1	1	1	1	1	1	1	1	1	1	1	1	1	1	1	1	1	1	1	1	1
FIGN	2	32625607	32756982	+	173	100	0	0	1	1	1	1	1	1	1	1	1	1	1	1	1	1	1	1	1	1	1	1	1	1	1	1	1	1	1	1	1	1	1	1	1	1	1	1	1	1	1	1	1
TRNAC-GCA-12	2	32708913	32708985	+	168	97.1098	5	2.89017	1	1	1	1	1	1	1	1	1	1	1	1	1	0	1	1	1	1	1	1	1	1	1	1	1	1	1	1	1	1	1	1	1	1	1	1	1	1	1	1	1
LOC107131350	2	32830105	32849079	+	173	100	0	0	1	1	1	1	1	1	1	1	1	1	1	1	1	1	1	1	1	1	1	1	1	1	1	1	1	1	1	1	1	1	1	1	1	1	1	1	1	1	1	1	1
LOC107132260	2	33810603	33811173	-	173	100	0	0	1	1	1	1	1	1	1	1	1	1	1	1	1	1	1	1	1	1	1	1	1	1	1	1	1	1	1	1	1	1	1	1	1	1	1	1	1	1	1	1	1
KCNH7	2	33981480	34053028	+	173	100	0	0	1	1	1	1	1	1	1	1	1	1	1	1	1	1	1	1	1	1	1	1	1	1	1	1	1	1	1	1	1	1	1	1	1	1	1	1	1	1	1	1	1
LOC112442562	2	34054738	34059419	+	173	100	0	0	1	1	1	1	1	1	1	1	1	1	1	1	1	1	1	1	1	1	1	1	1	1	1	1	1	1	1	1	1	1	1	1	1	1	1	1	1	1	1	1	1
GCA	2	34067544	34087631	-	173	100	0	0	1	1	1	1	1	1	1	1	1	1	1	1	1	1	1	1	1	1	1	1	1	1	1	1	1	1	1	1	1	1	1	1	1	1	1	1	1	1	1	1	1
LOC112443621	2	34079005	34079107	+	173	100	0	0	1	1	1	1	1	1	1	1	1	1	1	1	1	1	1	1	1	1	1	1	1	1	1	1	1	1	1	1	1	1	1	1	1	1	1	1	1	1	1	1	1
IFIH1	2	34111332	34166970	+	173	100	0	0	1	1	1	1	1	1	1	1	1	1	1	1	1	1	1	1	1	1	1	1	1	1	1	1	1	1	1	1	1	1	1	1	1	1	1	1	1	1	1	1	1
FAP	2	34192288	34271389	+	173	100	0	0	1	1	1	1	1	1	1	1	1	1	1	1	1	1	1	1	1	1	1	1	1	1	1	1	1	1	1	1	1	1	1	1	1	1	1	1	1	1	1	1	1
GCG	2	34292551	34302951	+	173	100	0	0	1	1	1	1	1	1	1	1	1	1	1	1	1	1	1	1	1	1	1	1	1	1	1	1	1	1	1	1	1	1	1	1	1	1	1	1	1	1	1	1	1
LOC112442563	2	34371261	34383785	-	173	100	0	0	1	1	1	1	1	1	1	1	1	1	1	1	1	1	1	1	1	1	1	1	1	1	1	1	1	1	1	1	1	1	1	1	1	1	1	1	1	1	1	1	1
DPP4	2	34382851	34467587	+	173	100	0	0	1	1	1	1	1	1	1	1	1	1	1	1	1	1	1	1	1	1	1	1	1	1	1	1	1	1	1	1	1	1	1	1	1	1	1	1	1	1	1	1	1
SLC4A10	2	34473395	34816443	-	173	100	0	0	1	1	1	1	1	1	1	1	1	1	1	1	1	1	1	1	1	1	1	1	1	1	1	1	1	1	1	1	1	1	1	1	1	1	1	1	1	1	1	1	1
TBR1	2	34960314	34968013	-	173	100	0	0	1	1	1	1	1	1	1	1	1	1	1	1	1	1	1	1	1	1	1	1	1	1	1	1	1	1	1	1	1	1	1	1	1	1	1	1	1	1	1	1	1
PSMD14	2	34972736	35083013	-	173	100	0	0	1	1	1	1	1	1	1	1	1	1	1	1	1	1	1	1	1	1	1	1	1	1	1	1	1	1	1	1	1	1	1	1	1	1	1	1	1	1	1	1	1
TRNAL-CAA	2	35103728	35103809	-	173	100	0	0	1	1	1	1	1	1	1	1	1	1	1	1	1	1	1	1	1	1	1	1	1	1	1	1	1	1	1	1	1	1	1	1	1	1	1	1	1	1	1	1	1
LOC112442326	2	35130185	35134342	-	173	100	0	0	1	1	1	1	1	1	1	1	1	1	1	1	1	1	1	1	1	1	1	1	1	1	1	1	1	1	1	1	1	1	1	1	1	1	1	1	1	1	1	1	1
TANK	2	35143355	35239531	-	173	100	0	0	1	1	1	1	1	1	1	1	1	1	1	1	1	1	1	1	1	1	1	1	1	1	1	1	1	1	1	1	1	1	1	1	1	1	1	1	1	1	1	1	1
RBMS1	2	35854946	36074569	+	173	100	0	0	1	1	1	1	1	1	1	1	1	1	1	1	1	1	1	1	1	1	1	1	1	1	1	1	1	1	1	1	1	1	1	1	1	1	1	1	1	1	1	1	1
LOC101906588	2	35919529	35940140	-	173	100	0	0	1	1	1	1	1	1	1	1	1	1	1	1	1	1	1	1	1	1	1	1	1	1	1	1	1	1	1	1	1	1	1	1	1	1	1	1	1	1	1	1	1
LOC101906513	2	36028559	36028903	-	173	100	0	0	1	1	1	1	1	1	1	1	1	1	1	1	1	1	1	1	1	1	1	1	1	1	1	1	1	1	1	1	1	1	1	1	1	1	1	1	1	1	1	1	1
ITGB6	2	36097360	36248576	+	173	100	0	0	1	1	1	1	1	1	1	1	1	1	1	1	1	1	1	1	1	1	1	1	1	1	1	1	1	1	1	1	1	1	1	1	1	1	1	1	1	1	1	1	1
LOC107132253	2	36247419	36265063	-	173	100	0	0	1	1	1	1	1	1	1	1	1	1	1	1	1	1	1	1	1	1	1	1	1	1	1	1	1	1	1	1	1	1	1	1	1	1	1	1	1	1	1	1	1
PLA2R1	2	36265393	36407978	+	173	100	0	0	1	1	1	1	1	1	1	1	1	1	1	1	1	1	1	1	1	1	1	1	1	1	1	1	1	1	1	1	1	1	1	1	1	1	1	1	1	1	1	1	1
LOC112443655	2	36398029	36398164	+	173	100	0	0	1	1	1	1	1	1	1	1	1	1	1	1	1	1	1	1	1	1	1	1	1	1	1	1	1	1	1	1	1	1	1	1	1	1	1	1	1	1	1	1	1
LY75	2	36454504	36545260	+	173	100	0	0	1	1	1	1	1	1	1	1	1	1	1	1	1	1	1	1	1	1	1	1	1	1	1	1	1	1	1	1	1	1	1	1	1	1	1	1	1	1	1	1	1
CD302	2	36553599	36579202	+	172	99.422	1	0.578035	1	1	1	1	1	1	1	1	1	1	1	1	1	1	1	1	1	1	1	1	1	1	1	1	1	1	1	1	1	1	1	1	1	1	1	1	1	1	1	1	1
MARCH7	2	36579466	36627246	-	173	100	0	0	1	1	1	1	1	1	1	1	1	1	1	1	1	1	1	1	1	1	1	1	1	1	1	1	1	1	1	1	1	1	1	1	1	1	1	1	1	1	1	1	1
BAZ2B	2	36714691	37047073	+	173	100	0	0	1	1	1	1	1	1	1	1	1	1	1	1	1	1	1	1	1	1	1	1	1	1	1	1	1	1	1	1	1	1	1	1	1	1	1	1	1	1	1	1	1
WDSUB1	2	37062460	37131922	+	173	100	0	0	1	1	1	1	1	1	1	1	1	1	1	1	1	1	1	1	1	1	1	1	1	1	1	1	1	1	1	1	1	1	1	1	1	1	1	1	1	1	1	1	1
TANC1	2	37132663	37386876	-	173	100	0	0	1	1	1	1	1	1	1	1	1	1	1	1	1	1	1	1	1	1	1	1	1	1	1	1	1	1	1	1	1	1	1	1	1	1	1	1	1	1	1	1	1
DAPL1	2	37474707	37515049	-	173	100	0	0	1	1	1	1	1	1	1	1	1	1	1	1	1	1	1	1	1	1	1	1	1	1	1	1	1	1	1	1	1	1	1	1	1	1	1	1	1	1	1	1	1
TRNAC-GCA-13	2	37531864	37531935	-	172	99.422	1	0.578035	1	1	1	1	1	1	1	1	1	1	1	1	1	1	1	1	1	1	1	1	1	1	1	1	1	1	1	1	1	1	1	1	1	1	1	1	1	1	1	1	1
PKP4	2	37644365	37902698	-	173	100	0	0	1	1	1	1	1	1	1	1	1	1	1	1	1	1	1	1	1	1	1	1	1	1	1	1	1	1	1	1	1	1	1	1	1	1	1	1	1	1	1	1	1
LOC112442564	2	37962272	37965227	-	173	100	0	0	1	1	1	1	1	1	1	1	1	1	1	1	1	1	1	1	1	1	1	1	1	1	1	1	1	1	1	1	1	1	1	1	1	1	1	1	1	1	1	1	1
CCDC148	2	37989959	38200659	+	173	100	0	0	1	1	1	1	1	1	1	1	1	1	1	1	1	1	1	1	1	1	1	1	1	1	1	1	1	1	1	1	1	1	1	1	1	1	1	1	1	1	1	1	1
LOC112443682	2	38041545	38041692	+	173	100	0	0	1	1	1	1	1	1	1	1	1	1	1	1	1	1	1	1	1	1	1	1	1	1	1	1	1	1	1	1	1	1	1	1	1	1	1	1	1	1	1	1	1
UPP2	2	38224677	38262110	-	173	100	0	0	1	1	1	1	1	1	1	1	1	1	1	1	1	1	1	1	1	1	1	1	1	1	1	1	1	1	1	1	1	1	1	1	1	1	1	1	1	1	1	1	1
LOC112443616	2	38379710	38379816	+	171	98.8439	2	1.15607	1	1	1	1	1	1	1	1	1	1	1	1	1	1	1	1	1	1	1	1	1	1	1	1	1	1	1	1	1	1	1	1	1	1	1	1	1	1	1	1	1
LOC101907729	2	38400892	38466344	-	173	100	0	0	1	1	1	1	1	1	1	1	1	1	1	1	1	1	1	1	1	1	1	1	1	1	1	1	1	1	1	1	1	1	1	1	1	1	1	1	1	1	1	1	1
ACVR1	2	38466800	38597896	+	173	100	0	0	1	1	1	1	1	1	1	1	1	1	1	1	1	1	1	1	1	1	1	1	1	1	1	1	1	1	1	1	1	1	1	1	1	1	1	1	1	1	1	1	1
ACVR1C	2	38753355	38831144	+	173	100	0	0	1	1	1	1	1	1	1	1	1	1	1	1	1	1	1	1	1	1	1	1	1	1	1	1	1	1	1	1	1	1	1	1	1	1	1	1	1	1	1	1	1
CYTIP	2	38861715	38944921	+	173	100	0	0	1	1	1	1	1	1	1	1	1	1	1	1	1	1	1	1	1	1	1	1	1	1	1	1	1	1	1	1	1	1	1	1	1	1	1	1	1	1	1	1	1
LOC112442565	2	38949893	38957777	+	173	100	0	0	1	1	1	1	1	1	1	1	1	1	1	1	1	1	1	1	1	1	1	1	1	1	1	1	1	1	1	1	1	1	1	1	1	1	1	1	1	1	1	1	1
ERMN	2	39011315	39016776	+	169	97.6879	4	2.31214	1	1	1	1	1	1	1	1	1	1	1	1	1	1	1	1	1	1	1	1	1	1	1	1	1	1	1	1	1	1	1	1	1	1	1	1	1	1	1	1	1
GALNT5	2	39025155	39069651	-	173	100	0	0	1	1	1	1	1	1	1	1	1	1	1	1	1	1	1	1	1	1	1	1	1	1	1	1	1	1	1	1	1	1	1	1	1	1	1	1	1	1	1	1	1
TRNAC-GCA-14	2	39299224	39299295	+	173	100	0	0	1	1	1	1	1	1	1	1	1	1	1	1	1	1	1	1	1	1	1	1	1	1	1	1	1	1	1	1	1	1	1	1	1	1	1	1	1	1	1	1	1
TRNAC-ACA-7	2	39302771	39302842	+	173	100	0	0	1	1	1	1	1	1	1	1	1	1	1	1	1	1	1	1	1	1	1	1	1	1	1	1	1	1	1	1	1	1	1	1	1	1	1	1	1	1	1	1	1
LOC112442329	2	39595984	39599827	+	172	99.422	1	0.578035	1	1	1	1	1	1	1	1	1	1	1	1	1	1	1	1	1	1	1	1	1	1	1	1	1	1	1	1	1	1	1	1	1	1	1	1	1	1	1	1	1
GPD2	2	39647467	39802943	-	173	100	0	0	1	1	1	1	1	1	1	1	1	1	1	1	1	1	1	1	1	1	1	1	1	1	1	1	1	1	1	1	1	1	1	1	1	1	1	1	1	1	1	1	1
LOC112442566	2	39833996	39842412	-	173	100	0	0	1	1	1	1	1	1	1	1	1	1	1	1	1	1	1	1	1	1	1	1	1	1	1	1	1	1	1	1	1	1	1	1	1	1	1	1	1	1	1	1	1
TRNAG-GCC-3	2	39839393	39839463	+	173	100	0	0	1	1	1	1	1	1	1	1	1	1	1	1	1	1	1	1	1	1	1	1	1	1	1	1	1	1	1	1	1	1	1	1	1	1	1	1	1	1	1	1	1
TRNAA-CGC	2	39839750	39839821	-	173	100	0	0	1	1	1	1	1	1	1	1	1	1	1	1	1	1	1	1	1	1	1	1	1	1	1	1	1	1	1	1	1	1	1	1	1	1	1	1	1	1	1	1	1
LOC112442205	2	39882372	39888977	-	173	100	0	0	1	1	1	1	1	1	1	1	1	1	1	1	1	1	1	1	1	1	1	1	1	1	1	1	1	1	1	1	1	1	1	1	1	1	1	1	1	1	1	1	1
NR4A2	2	39888279	39906249	+	173	100	0	0	1	1	1	1	1	1	1	1	1	1	1	1	1	1	1	1	1	1	1	1	1	1	1	1	1	1	1	1	1	1	1	1	1	1	1	1	1	1	1	1	1
LOC112443720	2	40458044	40458150	-	173	100	0	0	1	1	1	1	1	1	1	1	1	1	1	1	1	1	1	1	1	1	1	1	1	1	1	1	1	1	1	1	1	1	1	1	1	1	1	1	1	1	1	1	1
LOC112443647	2	40479806	40479961	+	173	100	0	0	1	1	1	1	1	1	1	1	1	1	1	1	1	1	1	1	1	1	1	1	1	1	1	1	1	1	1	1	1	1	1	1	1	1	1	1	1	1	1	1	1
KCNJ3	2	41180769	41378910	-	173	100	0	0	1	1	1	1	1	1	1	1	1	1	1	1	1	1	1	1	1	1	1	1	1	1	1	1	1	1	1	1	1	1	1	1	1	1	1	1	1	1	1	1	1
GALNT13	2	41675904	42332413	-	173	100	0	0	1	1	1	1	1	1	1	1	1	1	1	1	1	1	1	1	1	1	1	1	1	1	1	1	1	1	1	1	1	1	1	1	1	1	1	1	1	1	1	1	1
RPRM	2	42650738	42652184	+	173	100	0	0	1	1	1	1	1	1	1	1	1	1	1	1	1	1	1	1	1	1	1	1	1	1	1	1	1	1	1	1	1	1	1	1	1	1	1	1	1	1	1	1	1
LOC112442331	2	42669222	42689599	+	173	100	0	0	1	1	1	1	1	1	1	1	1	1	1	1	1	1	1	1	1	1	1	1	1	1	1	1	1	1	1	1	1	1	1	1	1	1	1	1	1	1	1	1	1
LOC112442334	2	42687120	42690690	-	173	100	0	0	1	1	1	1	1	1	1	1	1	1	1	1	1	1	1	1	1	1	1	1	1	1	1	1	1	1	1	1	1	1	1	1	1	1	1	1	1	1	1	1	1
ARL6IP6	2	43427948	43469178	-	173	100	0	0	1	1	1	1	1	1	1	1	1	1	1	1	1	1	1	1	1	1	1	1	1	1	1	1	1	1	1	1	1	1	1	1	1	1	1	1	1	1	1	1	1
TRNAY-GUA-3	2	43452579	43452650	+	173	100	0	0	1	1	1	1	1	1	1	1	1	1	1	1	1	1	1	1	1	1	1	1	1	1	1	1	1	1	1	1	1	1	1	1	1	1	1	1	1	1	1	1	1
LOC112443599	2	43463000	43463103	+	173	100	0	0	1	1	1	1	1	1	1	1	1	1	1	1	1	1	1	1	1	1	1	1	1	1	1	1	1	1	1	1	1	1	1	1	1	1	1	1	1	1	1	1	1
PRPF40A	2	43469904	43529219	+	173	100	0	0	1	1	1	1	1	1	1	1	1	1	1	1	1	1	1	1	1	1	1	1	1	1	1	1	1	1	1	1	1	1	1	1	1	1	1	1	1	1	1	1	1
FMNL2	2	43532434	43866692	-	173	100	0	0	1	1	1	1	1	1	1	1	1	1	1	1	1	1	1	1	1	1	1	1	1	1	1	1	1	1	1	1	1	1	1	1	1	1	1	1	1	1	1	1	1
LOC101902790	2	43617352	43617874	-	171	98.8439	2	1.15607	1	1	1	1	1	1	1	1	1	1	1	1	1	1	1	1	1	1	1	1	1	1	1	1	1	1	1	1	1	1	1	1	1	1	1	1	1	1	1	1	1
LOC112442568	2	43733815	43734878	-	173	100	0	0	1	1	1	1	1	1	1	1	1	1	1	1	1	1	1	1	1	1	1	1	1	1	1	1	1	1	1	1	1	1	1	1	1	1	1	1	1	1	1	1	1
STAM2	2	44006640	44056554	+	173	100	0	0	1	1	1	1	1	1	1	1	1	1	1	1	1	1	1	1	1	1	1	1	1	1	1	1	1	1	1	1	1	1	1	1	1	1	1	1	1	1	1	1	1
CACNB4	2	44069605	44350698	+	173	100	0	0	1	1	1	1	1	1	1	1	1	1	1	1	1	1	1	1	1	1	1	1	1	1	1	1	1	1	1	1	1	1	1	1	1	1	1	1	1	1	1	1	1
LOC112442569	2	44146155	44157381	-	173	100	0	0	1	1	1	1	1	1	1	1	1	1	1	1	1	1	1	1	1	1	1	1	1	1	1	1	1	1	1	1	1	1	1	1	1	1	1	1	1	1	1	1	1
ARL5A	2	44355867	44403684	+	173	100	0	0	1	1	1	1	1	1	1	1	1	1	1	1	1	1	1	1	1	1	1	1	1	1	1	1	1	1	1	1	1	1	1	1	1	1	1	1	1	1	1	1	1
NEB	2	44432998	44652244	+	173	100	0	0	1	1	1	1	1	1	1	1	1	1	1	1	1	1	1	1	1	1	1	1	1	1	1	1	1	1	1	1	1	1	1	1	1	1	1	1	1	1	1	1	1
LOC112442618	2	44624770	44639243	-	173	100	0	0	1	1	1	1	1	1	1	1	1	1	1	1	1	1	1	1	1	1	1	1	1	1	1	1	1	1	1	1	1	1	1	1	1	1	1	1	1	1	1	1	1
RIF1	2	44653954	44716279	-	173	100	0	0	1	1	1	1	1	1	1	1	1	1	1	1	1	1	1	1	1	1	1	1	1	1	1	1	1	1	1	1	1	1	1	1	1	1	1	1	1	1	1	1	1
TNFAIP6	2	44746822	44763774	-	173	100	0	0	1	1	1	1	1	1	1	1	1	1	1	1	1	1	1	1	1	1	1	1	1	1	1	1	1	1	1	1	1	1	1	1	1	1	1	1	1	1	1	1	1
NMI	2	44825911	44846381	+	173	100	0	0	1	1	1	1	1	1	1	1	1	1	1	1	1	1	1	1	1	1	1	1	1	1	1	1	1	1	1	1	1	1	1	1	1	1	1	1	1	1	1	1	1
RBM43	2	44857470	44869115	+	173	100	0	0	1	1	1	1	1	1	1	1	1	1	1	1	1	1	1	1	1	1	1	1	1	1	1	1	1	1	1	1	1	1	1	1	1	1	1	1	1	1	1	1	1
LOC112442620	2	45654174	45669513	-	173	100	0	0	1	1	1	1	1	1	1	1	1	1	1	1	1	1	1	1	1	1	1	1	1	1	1	1	1	1	1	1	1	1	1	1	1	1	1	1	1	1	1	1	1
RND3	2	45698139	45719680	+	173	100	0	0	1	1	1	1	1	1	1	1	1	1	1	1	1	1	1	1	1	1	1	1	1	1	1	1	1	1	1	1	1	1	1	1	1	1	1	1	1	1	1	1	1
LOC104968526	2	46342361	46497309	-	173	100	0	0	1	1	1	1	1	1	1	1	1	1	1	1	1	1	1	1	1	1	1	1	1	1	1	1	1	1	1	1	1	1	1	1	1	1	1	1	1	1	1	1	1
MMADHC	2	46549744	46565934	+	173	100	0	0	1	1	1	1	1	1	1	1	1	1	1	1	1	1	1	1	1	1	1	1	1	1	1	1	1	1	1	1	1	1	1	1	1	1	1	1	1	1	1	1	1
LYPD6	2	46621542	46753883	-	173	100	0	0	1	1	1	1	1	1	1	1	1	1	1	1	1	1	1	1	1	1	1	1	1	1	1	1	1	1	1	1	1	1	1	1	1	1	1	1	1	1	1	1	1
LOC104971213	2	46754001	46785567	+	173	100	0	0	1	1	1	1	1	1	1	1	1	1	1	1	1	1	1	1	1	1	1	1	1	1	1	1	1	1	1	1	1	1	1	1	1	1	1	1	1	1	1	1	1
LYPD6B	2	46966303	47199805	-	173	100	0	0	1	1	1	1	1	1	1	1	1	1	1	1	1	1	1	1	1	1	1	1	1	1	1	1	1	1	1	1	1	1	1	1	1	1	1	1	1	1	1	1	1
KIF5C	2	47209453	47368948	-	173	100	0	0	1	1	1	1	1	1	1	1	1	1	1	1	1	1	1	1	1	1	1	1	1	1	1	1	1	1	1	1	1	1	1	1	1	1	1	1	1	1	1	1	1
MIR2354	2	47355913	47355987	+	173	100	0	0	1	1	1	1	1	1	1	1	1	1	1	1	1	1	1	1	1	1	1	1	1	1	1	1	1	1	1	1	1	1	1	1	1	1	1	1	1	1	1	1	1
EPC2	2	47420198	47547522	-	173	100	0	0	1	1	1	1	1	1	1	1	1	1	1	1	1	1	1	1	1	1	1	1	1	1	1	1	1	1	1	1	1	1	1	1	1	1	1	1	1	1	1	1	1
LOC112443690	2	47541060	47541166	-	173	100	0	0	1	1	1	1	1	1	1	1	1	1	1	1	1	1	1	1	1	1	1	1	1	1	1	1	1	1	1	1	1	1	1	1	1	1	1	1	1	1	1	1	1
LOC112442340	2	47656321	47659886	-	173	100	0	0	1	1	1	1	1	1	1	1	1	1	1	1	1	1	1	1	1	1	1	1	1	1	1	1	1	1	1	1	1	1	1	1	1	1	1	1	1	1	1	1	1
MBD5	2	47696843	47853314	-	173	100	0	0	1	1	1	1	1	1	1	1	1	1	1	1	1	1	1	1	1	1	1	1	1	1	1	1	1	1	1	1	1	1	1	1	1	1	1	1	1	1	1	1	1
LOC107132255	2	47961935	48181273	-	173	100	0	0	1	1	1	1	1	1	1	1	1	1	1	1	1	1	1	1	1	1	1	1	1	1	1	1	1	1	1	1	1	1	1	1	1	1	1	1	1	1	1	1	1
ORC4	2	48181465	48278412	+	173	100	0	0	1	1	1	1	1	1	1	1	1	1	1	1	1	1	1	1	1	1	1	1	1	1	1	1	1	1	1	1	1	1	1	1	1	1	1	1	1	1	1	1	1
ACVR2A	2	48279645	48374634	-	173	100	0	0	1	1	1	1	1	1	1	1	1	1	1	1	1	1	1	1	1	1	1	1	1	1	1	1	1	1	1	1	1	1	1	1	1	1	1	1	1	1	1	1	1
LOC112442629	2	48921327	49079874	+	173	100	0	0	1	1	1	1	1	1	1	1	1	1	1	1	1	1	1	1	1	1	1	1	1	1	1	1	1	1	1	1	1	1	1	1	1	1	1	1	1	1	1	1	1
LOC786829	2	49631454	49631879	-	173	100	0	0	1	1	1	1	1	1	1	1	1	1	1	1	1	1	1	1	1	1	1	1	1	1	1	1	1	1	1	1	1	1	1	1	1	1	1	1	1	1	1	1	1
LOC104971220	2	51342644	51629227	-	173	100	0	0	1	1	1	1	1	1	1	1	1	1	1	1	1	1	1	1	1	1	1	1	1	1	1	1	1	1	1	1	1	1	1	1	1	1	1	1	1	1	1	1	1
LOC112442632	2	51980888	51983708	+	170	98.2659	3	1.7341	1	1	1	1	1	1	1	1	1	1	1	1	1	1	1	1	1	1	1	1	1	1	1	1	1	1	1	1	1	1	1	1	1	1	1	1	1	1	1	1	1
LOC112442346	2	52150310	52153704	-	173	100	0	0	1	1	1	1	1	1	1	1	1	1	1	1	1	1	1	1	1	1	1	1	1	1	1	1	1	1	1	1	1	1	1	1	1	1	1	1	1	1	1	1	1
LOC101904069	2	52169632	52170787	+	173	100	0	0	1	1	1	1	1	1	1	1	1	1	1	1	1	1	1	1	1	1	1	1	1	1	1	1	1	1	1	1	1	1	1	1	1	1	1	1	1	1	1	1	1
LOC613677	2	52173071	52176657	-	173	100	0	0	1	1	1	1	1	1	1	1	1	1	1	1	1	1	1	1	1	1	1	1	1	1	1	1	1	1	1	1	1	1	1	1	1	1	1	1	1	1	1	1	1
ZEB2	2	52174189	52264481	+	173	100	0	0	1	1	1	1	1	1	1	1	1	1	1	1	1	1	1	1	1	1	1	1	1	1	1	1	1	1	1	1	1	1	1	1	1	1	1	1	1	1	1	1	1
GTDC1	2	52372138	52831984	+	173	100	0	0	1	1	1	1	1	1	1	1	1	1	1	1	1	1	1	1	1	1	1	1	1	1	1	1	1	1	1	1	1	1	1	1	1	1	1	1	1	1	1	1	1
ARHGAP15	2	52963858	53662404	-	173	100	0	0	1	1	1	1	1	1	1	1	1	1	1	1	1	1	1	1	1	1	1	1	1	1	1	1	1	1	1	1	1	1	1	1	1	1	1	1	1	1	1	1	1
LOC104971224	2	53230125	53243869	+	173	100	0	0	1	1	1	1	1	1	1	1	1	1	1	1	1	1	1	1	1	1	1	1	1	1	1	1	1	1	1	1	1	1	1	1	1	1	1	1	1	1	1	1	1
KYNU	2	53737978	53859239	-	173	100	0	0	1	1	1	1	1	1	1	1	1	1	1	1	1	1	1	1	1	1	1	1	1	1	1	1	1	1	1	1	1	1	1	1	1	1	1	1	1	1	1	1	1
TRNAC-GCA-15	2	55855580	55855651	-	171	98.8439	2	1.15607	1	1	1	1	1	1	1	1	1	1	1	1	1	0	1	1	1	1	1	1	1	1	1	1	1	1	1	1	1	1	1	1	1	1	1	1	1	1	1	1	1
LOC101908548	2	56146772	56204812	+	173	100	0	0	1	1	1	1	1	1	1	1	1	1	1	1	1	1	1	1	1	1	1	1	1	1	1	1	1	1	1	1	1	1	1	1	1	1	1	1	1	1	1	1	1
LRP1B	2	56473705	56786999	+	173	100	0	0	1	1	1	1	1	1	1	1	1	1	1	1	1	1	1	1	1	1	1	1	1	1	1	1	1	1	1	1	1	1	1	1	1	1	1	1	1	1	1	1	1
LOC104971230	2	57763986	57790968	+	173	100	0	0	1	1	1	1	1	1	1	1	1	1	1	1	1	1	1	1	1	1	1	1	1	1	1	1	1	1	1	1	1	1	1	1	1	1	1	1	1	1	1	1	1
LOC101906569	2	58320759	58322066	-	172	99.422	1	0.578035	1	1	1	1	1	1	1	1	1	1	1	1	1	1	1	1	1	1	1	1	1	1	1	1	1	1	1	1	1	1	1	1	1	1	1	1	1	1	1	1	1
LOC107132265	2	58341869	58349098	-	173	100	0	0	1	1	1	1	1	1	1	1	1	1	1	1	1	1	1	1	1	1	1	1	1	1	1	1	1	1	1	1	1	1	1	1	1	1	1	1	1	1	1	1	1
NXPH2	2	58351070	58477701	+	173	100	0	0	1	1	1	1	1	1	1	1	1	1	1	1	1	1	1	1	1	1	1	1	1	1	1	1	1	1	1	1	1	1	1	1	1	1	1	1	1	1	1	1	1
SPOPL	2	58559696	58612739	-	172	99.422	1	0.578035	1	1	1	1	1	1	1	1	1	1	1	1	1	1	1	1	1	1	1	1	1	1	1	1	1	1	1	1	1	1	1	1	1	1	1	1	1	1	1	1	1
LOC112442641	2	58673736	58739991	+	173	100	0	0	1	1	1	1	1	1	1	1	1	1	1	1	1	1	1	1	1	1	1	1	1	1	1	1	1	1	1	1	1	1	1	1	1	1	1	1	1	1	1	1	1
LOC107132262	2	59126281	59128897	-	173	100	0	0	1	1	1	1	1	1	1	1	1	1	1	1	1	1	1	1	1	1	1	1	1	1	1	1	1	1	1	1	1	1	1	1	1	1	1	1	1	1	1	1	1
HNMT	2	59138783	59180279	-	173	100	0	0	1	1	1	1	1	1	1	1	1	1	1	1	1	1	1	1	1	1	1	1	1	1	1	1	1	1	1	1	1	1	1	1	1	1	1	1	1	1	1	1	1
THSD7B	2	59510748	60421814	-	173	100	0	0	1	1	1	1	1	1	1	1	1	1	1	1	1	1	1	1	1	1	1	1	1	1	1	1	1	1	1	1	1	1	1	1	1	1	1	1	1	1	1	1	1
LOC112442659	2	59682210	59685249	+	173	100	0	0	1	1	1	1	1	1	1	1	1	1	1	1	1	1	1	1	1	1	1	1	1	1	1	1	1	1	1	1	1	1	1	1	1	1	1	1	1	1	1	1	1
LOC112443607	2	59956182	59956288	-	173	100	0	0	1	1	1	1	1	1	1	1	1	1	1	1	1	1	1	1	1	1	1	1	1	1	1	1	1	1	1	1	1	1	1	1	1	1	1	1	1	1	1	1	1
LOC785761	2	60302941	60304264	+	173	100	0	0	1	1	1	1	1	1	1	1	1	1	1	1	1	1	1	1	1	1	1	1	1	1	1	1	1	1	1	1	1	1	1	1	1	1	1	1	1	1	1	1	1
TRNAC-GCA-16	2	60714824	60714895	+	172	99.422	1	0.578035	1	1	1	1	1	1	1	1	1	1	1	1	1	1	1	1	1	1	1	1	1	1	1	1	1	1	1	1	1	1	1	1	1	1	1	1	1	1	1	1	1
LOC104971235	2	60770133	60820369	-	173	100	0	0	1	1	1	1	1	1	1	1	1	1	1	1	1	1	1	1	1	1	1	1	1	1	1	1	1	1	1	1	1	1	1	1	1	1	1	1	1	1	1	1	1
LOC104971236	2	60825652	60855065	-	173	100	0	0	1	1	1	1	1	1	1	1	1	1	1	1	1	1	1	1	1	1	1	1	1	1	1	1	1	1	1	1	1	1	1	1	1	1	1	1	1	1	1	1	1
LOC112442665	2	60895252	60981315	-	173	100	0	0	1	1	1	1	1	1	1	1	1	1	1	1	1	1	1	1	1	1	1	1	1	1	1	1	1	1	1	1	1	1	1	1	1	1	1	1	1	1	1	1	1
LOC104971237	2	60986584	61030466	-	173	100	0	0	1	1	1	1	1	1	1	1	1	1	1	1	1	1	1	1	1	1	1	1	1	1	1	1	1	1	1	1	1	1	1	1	1	1	1	1	1	1	1	1	1
LOC112442666	2	61105404	61117939	-	173	100	0	0	1	1	1	1	1	1	1	1	1	1	1	1	1	1	1	1	1	1	1	1	1	1	1	1	1	1	1	1	1	1	1	1	1	1	1	1	1	1	1	1	1
LOC112442668	2	61150037	61157519	+	173	100	0	0	1	1	1	1	1	1	1	1	1	1	1	1	1	1	1	1	1	1	1	1	1	1	1	1	1	1	1	1	1	1	1	1	1	1	1	1	1	1	1	1	1
LOC104971238	2	61163639	61174085	-	173	100	0	0	1	1	1	1	1	1	1	1	1	1	1	1	1	1	1	1	1	1	1	1	1	1	1	1	1	1	1	1	1	1	1	1	1	1	1	1	1	1	1	1	1
CXCR4	2	61250149	61253862	+	173	100	0	0	1	1	1	1	1	1	1	1	1	1	1	1	1	1	1	1	1	1	1	1	1	1	1	1	1	1	1	1	1	1	1	1	1	1	1	1	1	1	1	1	1
DARS	2	61390819	61455631	+	173	100	0	0	1	1	1	1	1	1	1	1	1	1	1	1	1	1	1	1	1	1	1	1	1	1	1	1	1	1	1	1	1	1	1	1	1	1	1	1	1	1	1	1	1
MCM6	2	61489675	61524287	+	173	100	0	0	1	1	1	1	1	1	1	1	1	1	1	1	1	1	1	1	1	1	1	1	1	1	1	1	1	1	1	1	1	1	1	1	1	1	1	1	1	1	1	1	1
LCT	2	61535026	61583839	+	173	100	0	0	1	1	1	1	1	1	1	1	1	1	1	1	1	1	1	1	1	1	1	1	1	1	1	1	1	1	1	1	1	1	1	1	1	1	1	1	1	1	1	1	1
UBXN4	2	61587663	61617715	-	173	100	0	0	1	1	1	1	1	1	1	1	1	1	1	1	1	1	1	1	1	1	1	1	1	1	1	1	1	1	1	1	1	1	1	1	1	1	1	1	1	1	1	1	1
LOC112442348	2	61626450	61629731	+	173	100	0	0	1	1	1	1	1	1	1	1	1	1	1	1	1	1	1	1	1	1	1	1	1	1	1	1	1	1	1	1	1	1	1	1	1	1	1	1	1	1	1	1	1
R3HDM1	2	61636484	61799753	-	173	100	0	0	1	1	1	1	1	1	1	1	1	1	1	1	1	1	1	1	1	1	1	1	1	1	1	1	1	1	1	1	1	1	1	1	1	1	1	1	1	1	1	1	1
MIR128-1	2	61675775	61675856	-	172	99.422	1	0.578035	1	1	1	1	1	1	1	1	1	1	1	1	1	1	1	1	1	1	1	1	1	1	1	1	1	1	1	1	1	1	1	1	1	1	1	1	1	1	1	1	1
ZRANB3	2	61800015	62104335	+	173	100	0	0	1	1	1	1	1	1	1	1	1	1	1	1	1	1	1	1	1	1	1	1	1	1	1	1	1	1	1	1	1	1	1	1	1	1	1	1	1	1	1	1	1
LOC112443610	2	61819425	61819527	-	172	99.422	1	0.578035	1	1	1	1	1	1	1	1	1	1	1	1	1	1	1	1	1	1	1	1	1	1	1	1	1	1	1	1	1	1	1	1	1	1	1	1	1	1	1	1	1
RAB3GAP1	2	62127815	62238860	-	173	100	0	0	1	1	1	1	1	1	1	1	1	1	1	1	1	1	1	1	1	1	1	1	1	1	1	1	1	1	1	1	1	1	1	1	1	1	1	1	1	1	1	1	1
MAP3K19	2	62253314	62314262	+	173	100	0	0	1	1	1	1	1	1	1	1	1	1	1	1	1	1	1	1	1	1	1	1	1	1	1	1	1	1	1	1	1	1	1	1	1	1	1	1	1	1	1	1	1
CCNT2	2	62317936	62351985	-	173	100	0	0	1	1	1	1	1	1	1	1	1	1	1	1	1	1	1	1	1	1	1	1	1	1	1	1	1	1	1	1	1	1	1	1	1	1	1	1	1	1	1	1	1
ACMSD	2	62363200	62424582	-	173	100	0	0	1	1	1	1	1	1	1	1	1	1	1	1	1	1	1	1	1	1	1	1	1	1	1	1	1	1	1	1	1	1	1	1	1	1	1	1	1	1	1	1	1
TMEM163	2	62450490	62782168	+	173	100	0	0	1	1	1	1	1	1	1	1	1	1	1	1	1	1	1	1	1	1	1	1	1	1	1	1	1	1	1	1	1	1	1	1	1	1	1	1	1	1	1	1	1
MGAT5	2	62783150	63181426	-	173	100	0	0	1	1	1	1	1	1	1	1	1	1	1	1	1	1	1	1	1	1	1	1	1	1	1	1	1	1	1	1	1	1	1	1	1	1	1	1	1	1	1	1	1
LOC112443726	2	63345056	63345162	+	173	100	0	0	1	1	1	1	1	1	1	1	1	1	1	1	1	1	1	1	1	1	1	1	1	1	1	1	1	1	1	1	1	1	1	1	1	1	1	1	1	1	1	1	1
LOC112443673	2	63480121	63480246	+	173	100	0	0	1	1	1	1	1	1	1	1	1	1	1	1	1	1	1	1	1	1	1	1	1	1	1	1	1	1	1	1	1	1	1	1	1	1	1	1	1	1	1	1	1
LOC112442684	2	63488135	63528116	+	173	100	0	0	1	1	1	1	1	1	1	1	1	1	1	1	1	1	1	1	1	1	1	1	1	1	1	1	1	1	1	1	1	1	1	1	1	1	1	1	1	1	1	1	1
NCKAP5	2	63770679	64873405	+	173	100	0	0	1	1	1	1	1	1	1	1	1	1	1	1	1	1	1	1	1	1	1	1	1	1	1	1	1	1	1	1	1	1	1	1	1	1	1	1	1	1	1	1	1
LOC112442690	2	63831581	63855280	-	173	100	0	0	1	1	1	1	1	1	1	1	1	1	1	1	1	1	1	1	1	1	1	1	1	1	1	1	1	1	1	1	1	1	1	1	1	1	1	1	1	1	1	1	1
LYPD1	2	64874669	64943609	+	173	100	0	0	1	1	1	1	1	1	1	1	1	1	1	1	1	1	1	1	1	1	1	1	1	1	1	1	1	1	1	1	1	1	1	1	1	1	1	1	1	1	1	1	1
GPR39	2	64934063	65196636	-	173	100	0	0	1	1	1	1	1	1	1	1	1	1	1	1	1	1	1	1	1	1	1	1	1	1	1	1	1	1	1	1	1	1	1	1	1	1	1	1	1	1	1	1	1
SLC35F5	2	65335284	65377328	-	173	100	0	0	1	1	1	1	1	1	1	1	1	1	1	1	1	1	1	1	1	1	1	1	1	1	1	1	1	1	1	1	1	1	1	1	1	1	1	1	1	1	1	1	1
LOC100847374	2	65424670	65523442	-	173	100	0	0	1	1	1	1	1	1	1	1	1	1	1	1	1	1	1	1	1	1	1	1	1	1	1	1	1	1	1	1	1	1	1	1	1	1	1	1	1	1	1	1	1
LOC112442697	2	65465280	65504861	+	173	100	0	0	1	1	1	1	1	1	1	1	1	1	1	1	1	1	1	1	1	1	1	1	1	1	1	1	1	1	1	1	1	1	1	1	1	1	1	1	1	1	1	1	1
ACTR3	2	65522586	65569993	+	173	100	0	0	1	1	1	1	1	1	1	1	1	1	1	1	1	1	1	1	1	1	1	1	1	1	1	1	1	1	1	1	1	1	1	1	1	1	1	1	1	1	1	1	1
LOC112443675	2	66850948	66851024	-	173	100	0	0	1	1	1	1	1	1	1	1	1	1	1	1	1	1	1	1	1	1	1	1	1	1	1	1	1	1	1	1	1	1	1	1	1	1	1	1	1	1	1	1	1
DPP10	2	66957140	67756694	+	173	100	0	0	1	1	1	1	1	1	1	1	1	1	1	1	1	1	1	1	1	1	1	1	1	1	1	1	1	1	1	1	1	1	1	1	1	1	1	1	1	1	1	1	1
LOC112443654	2	68417965	68418094	+	173	100	0	0	1	1	1	1	1	1	1	1	1	1	1	1	1	1	1	1	1	1	1	1	1	1	1	1	1	1	1	1	1	1	1	1	1	1	1	1	1	1	1	1	1
LOC112443687	2	69492898	69493004	-	173	100	0	0	1	1	1	1	1	1	1	1	1	1	1	1	1	1	1	1	1	1	1	1	1	1	1	1	1	1	1	1	1	1	1	1	1	1	1	1	1	1	1	1	1
DDX18	2	69496259	69512921	+	173	100	0	0	1	1	1	1	1	1	1	1	1	1	1	1	1	1	1	1	1	1	1	1	1	1	1	1	1	1	1	1	1	1	1	1	1	1	1	1	1	1	1	1	1
LOC523484	2	69535540	69555038	+	173	100	0	0	1	1	1	1	1	1	1	1	1	1	1	1	1	1	1	1	1	1	1	1	1	1	1	1	1	1	1	1	1	1	1	1	1	1	1	1	1	1	1	1	1
CCDC93	2	69565200	69664432	-	173	100	0	0	1	1	1	1	1	1	1	1	1	1	1	1	1	1	1	1	1	1	1	1	1	1	1	1	1	1	1	1	1	1	1	1	1	1	1	1	1	1	1	1	1
INSIG2	2	69756795	69779356	+	173	100	0	0	1	1	1	1	1	1	1	1	1	1	1	1	1	1	1	1	1	1	1	1	1	1	1	1	1	1	1	1	1	1	1	1	1	1	1	1	1	1	1	1	1
LOC107131416	2	69786600	69799972	+	173	100	0	0	1	1	1	1	1	1	1	1	1	1	1	1	1	1	1	1	1	1	1	1	1	1	1	1	1	1	1	1	1	1	1	1	1	1	1	1	1	1	1	1	1
LOC104971253	2	70055301	70058847	-	173	100	0	0	1	1	1	1	1	1	1	1	1	1	1	1	1	1	1	1	1	1	1	1	1	1	1	1	1	1	1	1	1	1	1	1	1	1	1	1	1	1	1	1	1
LOC100848049	2	70058934	70068235	+	173	100	0	0	1	1	1	1	1	1	1	1	1	1	1	1	1	1	1	1	1	1	1	1	1	1	1	1	1	1	1	1	1	1	1	1	1	1	1	1	1	1	1	1	1
EN1	2	70606399	70615085	-	173	100	0	0	1	1	1	1	1	1	1	1	1	1	1	1	1	1	1	1	1	1	1	1	1	1	1	1	1	1	1	1	1	1	1	1	1	1	1	1	1	1	1	1	1
LOC104971255	2	70610407	70644448	+	173	100	0	0	1	1	1	1	1	1	1	1	1	1	1	1	1	1	1	1	1	1	1	1	1	1	1	1	1	1	1	1	1	1	1	1	1	1	1	1	1	1	1	1	1
MARCO	2	70736219	70769632	+	173	100	0	0	1	1	1	1	1	1	1	1	1	1	1	1	1	1	1	1	1	1	1	1	1	1	1	1	1	1	1	1	1	1	1	1	1	1	1	1	1	1	1	1	1
C1QL2	2	70918684	70920915	-	173	100	0	0	1	1	1	1	1	1	1	1	1	1	1	1	1	1	1	1	1	1	1	1	1	1	1	1	1	1	1	1	1	1	1	1	1	1	1	1	1	1	1	1	1
STEAP3	2	71009624	71061343	+	173	100	0	0	1	1	1	1	1	1	1	1	1	1	1	1	1	1	1	1	1	1	1	1	1	1	1	1	1	1	1	1	1	1	1	1	1	1	1	1	1	1	1	1	1
C2H2orf76	2	71107880	71214464	-	173	100	0	0	1	1	1	1	1	1	1	1	1	1	1	1	1	1	1	1	1	1	1	1	1	1	1	1	1	1	1	1	1	1	1	1	1	1	1	1	1	1	1	1	1
DBI	2	71192388	71197568	+	173	100	0	0	1	1	1	1	1	1	1	1	1	1	1	1	1	1	1	1	1	1	1	1	1	1	1	1	1	1	1	1	1	1	1	1	1	1	1	1	1	1	1	1	1
TMEM37	2	71236196	71242268	+	173	100	0	0	1	1	1	1	1	1	1	1	1	1	1	1	1	1	1	1	1	1	1	1	1	1	1	1	1	1	1	1	1	1	1	1	1	1	1	1	1	1	1	1	1
SCTR	2	71244649	71319376	-	173	100	0	0	1	1	1	1	1	1	1	1	1	1	1	1	1	1	1	1	1	1	1	1	1	1	1	1	1	1	1	1	1	1	1	1	1	1	1	1	1	1	1	1	1
CFAP221	2	71336577	71470208	+	173	100	0	0	1	1	1	1	1	1	1	1	1	1	1	1	1	1	1	1	1	1	1	1	1	1	1	1	1	1	1	1	1	1	1	1	1	1	1	1	1	1	1	1	1
TRNAE-UUC-7	2	71400837	71400909	-	173	100	0	0	1	1	1	1	1	1	1	1	1	1	1	1	1	1	1	1	1	1	1	1	1	1	1	1	1	1	1	1	1	1	1	1	1	1	1	1	1	1	1	1	1
TRNAC-GCA-17	2	71427649	71427720	-	173	100	0	0	1	1	1	1	1	1	1	1	1	1	1	1	1	1	1	1	1	1	1	1	1	1	1	1	1	1	1	1	1	1	1	1	1	1	1	1	1	1	1	1	1
TMEM177	2	71479217	71482238	+	173	100	0	0	1	1	1	1	1	1	1	1	1	1	1	1	1	1	1	1	1	1	1	1	1	1	1	1	1	1	1	1	1	1	1	1	1	1	1	1	1	1	1	1	1
PTPN4	2	71547005	71737716	+	173	100	0	0	1	1	1	1	1	1	1	1	1	1	1	1	1	1	1	1	1	1	1	1	1	1	1	1	1	1	1	1	1	1	1	1	1	1	1	1	1	1	1	1	1
EPB41L5	2	71750119	71920444	+	173	100	0	0	1	1	1	1	1	1	1	1	1	1	1	1	1	1	1	1	1	1	1	1	1	1	1	1	1	1	1	1	1	1	1	1	1	1	1	1	1	1	1	1	1
TRNAG-CCC-9	2	71760451	71760523	-	173	100	0	0	1	1	1	1	1	1	1	1	1	1	1	1	1	1	1	1	1	1	1	1	1	1	1	1	1	1	1	1	1	1	1	1	1	1	1	1	1	1	1	1	1
LOC112443684	2	71862812	71862949	+	173	100	0	0	1	1	1	1	1	1	1	1	1	1	1	1	1	1	1	1	1	1	1	1	1	1	1	1	1	1	1	1	1	1	1	1	1	1	1	1	1	1	1	1	1
LOC112442721	2	71935677	71949982	-	173	100	0	0	1	1	1	1	1	1	1	1	1	1	1	1	1	1	1	1	1	1	1	1	1	1	1	1	1	1	1	1	1	1	1	1	1	1	1	1	1	1	1	1	1
TMEM185B	2	71939112	71941225	-	173	100	0	0	1	1	1	1	1	1	1	1	1	1	1	1	1	1	1	1	1	1	1	1	1	1	1	1	1	1	1	1	1	1	1	1	1	1	1	1	1	1	1	1	1
RALB	2	71941008	72016193	+	173	100	0	0	1	1	1	1	1	1	1	1	1	1	1	1	1	1	1	1	1	1	1	1	1	1	1	1	1	1	1	1	1	1	1	1	1	1	1	1	1	1	1	1	1
INHBB	2	72108054	72113653	+	173	100	0	0	1	1	1	1	1	1	1	1	1	1	1	1	1	1	1	1	1	1	1	1	1	1	1	1	1	1	1	1	1	1	1	1	1	1	1	1	1	1	1	1	1
GLI2	2	72561679	72753989	+	173	100	0	0	1	1	1	1	1	1	1	1	1	1	1	1	1	1	1	1	1	1	1	1	1	1	1	1	1	1	1	1	1	1	1	1	1	1	1	1	1	1	1	1	1
TRNAL-CAA-2	2	72915310	72915382	+	173	100	0	0	1	1	1	1	1	1	1	1	1	1	1	1	1	1	1	1	1	1	1	1	1	1	1	1	1	1	1	1	1	1	1	1	1	1	1	1	1	1	1	1	1
TFCP2L1	2	72956832	73025470	-	173	100	0	0	1	1	1	1	1	1	1	1	1	1	1	1	1	1	1	1	1	1	1	1	1	1	1	1	1	1	1	1	1	1	1	1	1	1	1	1	1	1	1	1	1
CLASP1	2	73072008	73345819	-	173	100	0	0	1	1	1	1	1	1	1	1	1	1	1	1	1	1	1	1	1	1	1	1	1	1	1	1	1	1	1	1	1	1	1	1	1	1	1	1	1	1	1	1	1
LOC112443671	2	73247035	73247160	+	173	100	0	0	1	1	1	1	1	1	1	1	1	1	1	1	1	1	1	1	1	1	1	1	1	1	1	1	1	1	1	1	1	1	1	1	1	1	1	1	1	1	1	1	1
NIFK	2	73387424	73397871	-	173	100	0	0	1	1	1	1	1	1	1	1	1	1	1	1	1	1	1	1	1	1	1	1	1	1	1	1	1	1	1	1	1	1	1	1	1	1	1	1	1	1	1	1	1
TSN	2	73408302	73416299	+	173	100	0	0	1	1	1	1	1	1	1	1	1	1	1	1	1	1	1	1	1	1	1	1	1	1	1	1	1	1	1	1	1	1	1	1	1	1	1	1	1	1	1	1	1
TRNAE-UUC-8	2	73451995	73452066	-	173	100	0	0	1	1	1	1	1	1	1	1	1	1	1	1	1	1	1	1	1	1	1	1	1	1	1	1	1	1	1	1	1	1	1	1	1	1	1	1	1	1	1	1	1
LOC112442354	2	73748478	73756733	+	173	100	0	0	1	1	1	1	1	1	1	1	1	1	1	1	1	1	1	1	1	1	1	1	1	1	1	1	1	1	1	1	1	1	1	1	1	1	1	1	1	1	1	1	1
LOC112442355	2	73805106	73806114	+	173	100	0	0	1	1	1	1	1	1	1	1	1	1	1	1	1	1	1	1	1	1	1	1	1	1	1	1	1	1	1	1	1	1	1	1	1	1	1	1	1	1	1	1	1
LOC784679	2	74227841	74228560	-	173	100	0	0	1	1	1	1	1	1	1	1	1	1	1	1	1	1	1	1	1	1	1	1	1	1	1	1	1	1	1	1	1	1	1	1	1	1	1	1	1	1	1	1	1
CNTNAP5	2	75888288	76928338	+	173	100	0	0	1	1	1	1	1	1	1	1	1	1	1	1	1	1	1	1	1	1	1	1	1	1	1	1	1	1	1	1	1	1	1	1	1	1	1	1	1	1	1	1	1
LOC789626	2	77578686	77580239	+	100	57.8035	73	42.1965	1	1	1	1	1	1	0	0	1	1	1	1	0	0	0	0	1	1	0	1	1	1	0	1	1	1	1	1	1	0	0	1	1	0	1	0	0	1	1	1	1
LOC112442359	2	77780755	77820803	-	173	100	0	0	1	1	1	1	1	1	1	1	1	1	1	1	1	1	1	1	1	1	1	1	1	1	1	1	1	1	1	1	1	1	1	1	1	1	1	1	1	1	1	1	1
GYPC	2	78885133	78934072	+	173	100	0	0	1	1	1	1	1	1	1	1	1	1	1	1	1	1	1	1	1	1	1	1	1	1	1	1	1	1	1	1	1	1	1	1	1	1	1	1	1	1	1	1	1
TEX51	2	79180034	79183490	+	173	100	0	0	1	1	1	1	1	1	1	1	1	1	1	1	1	1	1	1	1	1	1	1	1	1	1	1	1	1	1	1	1	1	1	1	1	1	1	1	1	1	1	1	1
GLS	2	79427660	79515093	+	173	100	0	0	1	1	1	1	1	1	1	1	1	1	1	1	1	1	1	1	1	1	1	1	1	1	1	1	1	1	1	1	1	1	1	1	1	1	1	1	1	1	1	1	1
STAT1	2	79516312	79560240	-	173	100	0	0	1	1	1	1	1	1	1	1	1	1	1	1	1	1	1	1	1	1	1	1	1	1	1	1	1	1	1	1	1	1	1	1	1	1	1	1	1	1	1	1	1
LOC104971266	2	79560481	79576230	+	173	100	0	0	1	1	1	1	1	1	1	1	1	1	1	1	1	1	1	1	1	1	1	1	1	1	1	1	1	1	1	1	1	1	1	1	1	1	1	1	1	1	1	1	1
STAT4	2	79568834	79705325	-	173	100	0	0	1	1	1	1	1	1	1	1	1	1	1	1	1	1	1	1	1	1	1	1	1	1	1	1	1	1	1	1	1	1	1	1	1	1	1	1	1	1	1	1	1
TRNAC-GCA-18	2	79719947	79720018	-	173	100	0	0	1	1	1	1	1	1	1	1	1	1	1	1	1	1	1	1	1	1	1	1	1	1	1	1	1	1	1	1	1	1	1	1	1	1	1	1	1	1	1	1	1
MYO1B	2	79795530	79994786	+	173	100	0	0	1	1	1	1	1	1	1	1	1	1	1	1	1	1	1	1	1	1	1	1	1	1	1	1	1	1	1	1	1	1	1	1	1	1	1	1	1	1	1	1	1
TRNAE-UUC-9	2	80100616	80100688	-	173	100	0	0	1	1	1	1	1	1	1	1	1	1	1	1	1	1	1	1	1	1	1	1	1	1	1	1	1	1	1	1	1	1	1	1	1	1	1	1	1	1	1	1	1
LOC104971269	2	80160544	80229575	+	173	100	0	0	1	1	1	1	1	1	1	1	1	1	1	1	1	1	1	1	1	1	1	1	1	1	1	1	1	1	1	1	1	1	1	1	1	1	1	1	1	1	1	1	1
NABP1	2	80265947	80278141	+	173	100	0	0	1	1	1	1	1	1	1	1	1	1	1	1	1	1	1	1	1	1	1	1	1	1	1	1	1	1	1	1	1	1	1	1	1	1	1	1	1	1	1	1	1
LOC104971270	2	80280525	80298468	+	173	100	0	0	1	1	1	1	1	1	1	1	1	1	1	1	1	1	1	1	1	1	1	1	1	1	1	1	1	1	1	1	1	1	1	1	1	1	1	1	1	1	1	1	1
CAVIN2	2	80481711	80494961	-	173	100	0	0	1	1	1	1	1	1	1	1	1	1	1	1	1	1	1	1	1	1	1	1	1	1	1	1	1	1	1	1	1	1	1	1	1	1	1	1	1	1	1	1	1
TMEFF2	2	80621359	80899341	-	173	100	0	0	1	1	1	1	1	1	1	1	1	1	1	1	1	1	1	1	1	1	1	1	1	1	1	1	1	1	1	1	1	1	1	1	1	1	1	1	1	1	1	1	1
LOC112442756	2	80645246	80707719	+	173	100	0	0	1	1	1	1	1	1	1	1	1	1	1	1	1	1	1	1	1	1	1	1	1	1	1	1	1	1	1	1	1	1	1	1	1	1	1	1	1	1	1	1	1
LOC112442360	2	82516802	82517470	-	173	100	0	0	1	1	1	1	1	1	1	1	1	1	1	1	1	1	1	1	1	1	1	1	1	1	1	1	1	1	1	1	1	1	1	1	1	1	1	1	1	1	1	1	1
SLC39A10	2	84214336	84376926	+	173	100	0	0	1	1	1	1	1	1	1	1	1	1	1	1	1	1	1	1	1	1	1	1	1	1	1	1	1	1	1	1	1	1	1	1	1	1	1	1	1	1	1	1	1
DNAH7	2	84375499	84633029	-	173	100	0	0	1	1	1	1	1	1	1	1	1	1	1	1	1	1	1	1	1	1	1	1	1	1	1	1	1	1	1	1	1	1	1	1	1	1	1	1	1	1	1	1	1
STK17B	2	84679218	84716966	-	173	100	0	0	1	1	1	1	1	1	1	1	1	1	1	1	1	1	1	1	1	1	1	1	1	1	1	1	1	1	1	1	1	1	1	1	1	1	1	1	1	1	1	1	1
HECW2	2	84733396	85179868	-	173	100	0	0	1	1	1	1	1	1	1	1	1	1	1	1	1	1	1	1	1	1	1	1	1	1	1	1	1	1	1	1	1	1	1	1	1	1	1	1	1	1	1	1	1
LOC112442802	2	84753805	84759418	+	173	100	0	0	1	1	1	1	1	1	1	1	1	1	1	1	1	1	1	1	1	1	1	1	1	1	1	1	1	1	1	1	1	1	1	1	1	1	1	1	1	1	1	1	1
CCDC150	2	85236738	85328182	+	173	100	0	0	1	1	1	1	1	1	1	1	1	1	1	1	1	1	1	1	1	1	1	1	1	1	1	1	1	1	1	1	1	1	1	1	1	1	1	1	1	1	1	1	1
GTF3C3	2	85361623	85393074	-	173	100	0	0	1	1	1	1	1	1	1	1	1	1	1	1	1	1	1	1	1	1	1	1	1	1	1	1	1	1	1	1	1	1	1	1	1	1	1	1	1	1	1	1	1
C2H2orf66	2	85397291	85406862	-	173	100	0	0	1	1	1	1	1	1	1	1	1	1	1	1	1	1	1	1	1	1	1	1	1	1	1	1	1	1	1	1	1	1	1	1	1	1	1	1	1	1	1	1	1
PGAP1	2	85434967	85508402	-	173	100	0	0	1	1	1	1	1	1	1	1	1	1	1	1	1	1	1	1	1	1	1	1	1	1	1	1	1	1	1	1	1	1	1	1	1	1	1	1	1	1	1	1	1
ANKRD44	2	85565530	85877318	-	173	100	0	0	1	1	1	1	1	1	1	1	1	1	1	1	1	1	1	1	1	1	1	1	1	1	1	1	1	1	1	1	1	1	1	1	1	1	1	1	1	1	1	1	1
LOC101907169	2	85630381	85633339	-	173	100	0	0	1	1	1	1	1	1	1	1	1	1	1	1	1	1	1	1	1	1	1	1	1	1	1	1	1	1	1	1	1	1	1	1	1	1	1	1	1	1	1	1	1
LOC112442949	2	85799861	85827563	-	173	100	0	0	1	1	1	1	1	1	1	1	1	1	1	1	1	1	1	1	1	1	1	1	1	1	1	1	1	1	1	1	1	1	1	1	1	1	1	1	1	1	1	1	1
LOC104971273	2	85896708	85915588	-	173	100	0	0	1	1	1	1	1	1	1	1	1	1	1	1	1	1	1	1	1	1	1	1	1	1	1	1	1	1	1	1	1	1	1	1	1	1	1	1	1	1	1	1	1
SF3B1	2	85946144	86007174	-	173	100	0	0	1	1	1	1	1	1	1	1	1	1	1	1	1	1	1	1	1	1	1	1	1	1	1	1	1	1	1	1	1	1	1	1	1	1	1	1	1	1	1	1	1
COQ10B	2	86007358	86024344	+	173	100	0	0	1	1	1	1	1	1	1	1	1	1	1	1	1	1	1	1	1	1	1	1	1	1	1	1	1	1	1	1	1	1	1	1	1	1	1	1	1	1	1	1	1
LOC112443619	2	86018859	86018960	+	173	100	0	0	1	1	1	1	1	1	1	1	1	1	1	1	1	1	1	1	1	1	1	1	1	1	1	1	1	1	1	1	1	1	1	1	1	1	1	1	1	1	1	1	1
HSPD1	2	86035475	86045870	-	173	100	0	0	1	1	1	1	1	1	1	1	1	1	1	1	1	1	1	1	1	1	1	1	1	1	1	1	1	1	1	1	1	1	1	1	1	1	1	1	1	1	1	1	1
HSPE1	2	86046023	86048063	+	173	100	0	0	1	1	1	1	1	1	1	1	1	1	1	1	1	1	1	1	1	1	1	1	1	1	1	1	1	1	1	1	1	1	1	1	1	1	1	1	1	1	1	1	1
MOB4	2	86060818	86090535	+	171	98.8439	2	1.15607	1	1	1	1	1	1	1	1	1	1	1	1	1	1	1	1	1	1	1	1	1	1	1	1	1	1	1	1	1	1	1	1	1	1	1	1	1	1	1	1	1
RFTN2	2	86100823	86193135	-	173	100	0	0	1	1	1	1	1	1	1	1	1	1	1	1	1	1	1	1	1	1	1	1	1	1	1	1	1	1	1	1	1	1	1	1	1	1	1	1	1	1	1	1	1
MARS2	2	86189671	86191914	+	173	100	0	0	1	1	1	1	1	1	1	1	1	1	1	1	1	1	1	1	1	1	1	1	1	1	1	1	1	1	1	1	1	1	1	1	1	1	1	1	1	1	1	1	1
BOLL	2	86226318	86295179	-	173	100	0	0	1	1	1	1	1	1	1	1	1	1	1	1	1	1	1	1	1	1	1	1	1	1	1	1	1	1	1	1	1	1	1	1	1	1	1	1	1	1	1	1	1
PLCL1	2	86319218	86688034	+	173	100	0	0	1	1	1	1	1	1	1	1	1	1	1	1	1	1	1	1	1	1	1	1	1	1	1	1	1	1	1	1	1	1	1	1	1	1	1	1	1	1	1	1	1
LOC112443691	2	86852752	86852858	-	173	100	0	0	1	1	1	1	1	1	1	1	1	1	1	1	1	1	1	1	1	1	1	1	1	1	1	1	1	1	1	1	1	1	1	1	1	1	1	1	1	1	1	1	1
LOC112443615	2	87598682	87598784	+	173	100	0	0	1	1	1	1	1	1	1	1	1	1	1	1	1	1	1	1	1	1	1	1	1	1	1	1	1	1	1	1	1	1	1	1	1	1	1	1	1	1	1	1	1
SATB2	2	87840935	88044294	-	173	100	0	0	1	1	1	1	1	1	1	1	1	1	1	1	1	1	1	1	1	1	1	1	1	1	1	1	1	1	1	1	1	1	1	1	1	1	1	1	1	1	1	1	1
LOC112442950	2	88041669	88045013	+	173	100	0	0	1	1	1	1	1	1	1	1	1	1	1	1	1	1	1	1	1	1	1	1	1	1	1	1	1	1	1	1	1	1	1	1	1	1	1	1	1	1	1	1	1
LOC112443725	2	88082318	88082424	-	171	98.8439	2	1.15607	1	1	1	1	1	1	1	1	1	1	1	1	1	1	1	1	1	1	1	1	1	1	1	1	1	1	1	1	1	1	1	1	1	1	1	1	1	1	1	1	1
FTCDNL1	2	88317930	88481501	-	173	100	0	0	1	1	1	1	1	1	1	1	1	1	1	1	1	1	1	1	1	1	1	1	1	1	1	1	1	1	1	1	1	1	1	1	1	1	1	1	1	1	1	1	1
C2H2orf69	2	88480808	88494941	+	173	100	0	0	1	1	1	1	1	1	1	1	1	1	1	1	1	1	1	1	1	1	1	1	1	1	1	1	1	1	1	1	1	1	1	1	1	1	1	1	1	1	1	1	1
TYW5	2	88495918	88519616	-	173	100	0	0	1	1	1	1	1	1	1	1	1	1	1	1	1	1	1	1	1	1	1	1	1	1	1	1	1	1	1	1	1	1	1	1	1	1	1	1	1	1	1	1	1
MAIP1	2	88519446	88533145	+	173	100	0	0	1	1	1	1	1	1	1	1	1	1	1	1	1	1	1	1	1	1	1	1	1	1	1	1	1	1	1	1	1	1	1	1	1	1	1	1	1	1	1	1	1
LOC107131509	2	88633648	88637089	+	173	100	0	0	1	1	1	1	1	1	1	1	1	1	1	1	1	1	1	1	1	1	1	1	1	1	1	1	1	1	1	1	1	1	1	1	1	1	1	1	1	1	1	1	1
HIST2H3D	2	88751581	88752030	+	122	70.5202	51	29.4798	1	1	1	1	1	1	1	1	0	1	1	1	1	1	1	1	0	1	0	1	0	1	1	1	1	1	1	1	1	1	1	1	0	1	1	1	0	1	1	1	1
SPATS2L	2	88833269	89024391	+	173	100	0	0	1	1	1	1	1	1	1	1	1	1	1	1	1	1	1	1	1	1	1	1	1	1	1	1	1	1	1	1	1	1	1	1	1	1	1	1	1	1	1	1	1
KCTD18	2	89034951	89056428	-	173	100	0	0	1	1	1	1	1	1	1	1	1	1	1	1	1	1	1	1	1	1	1	1	1	1	1	1	1	1	1	1	1	1	1	1	1	1	1	1	1	1	1	1	1
SGO2	2	89070468	89099327	+	173	100	0	0	1	1	1	1	1	1	1	1	1	1	1	1	1	1	1	1	1	1	1	1	1	1	1	1	1	1	1	1	1	1	1	1	1	1	1	1	1	1	1	1	1
AOX1	2	89102060	89173915	+	173	100	0	0	1	1	1	1	1	1	1	1	1	1	1	1	1	1	1	1	1	1	1	1	1	1	1	1	1	1	1	1	1	1	1	1	1	1	1	1	1	1	1	1	1
AOX4	2	89283675	89354608	+	173	100	0	0	1	1	1	1	1	1	1	1	1	1	1	1	1	1	1	1	1	1	1	1	1	1	1	1	1	1	1	1	1	1	1	1	1	1	1	1	1	1	1	1	1
LOC101908056	2	89332306	89377658	-	173	100	0	0	1	1	1	1	1	1	1	1	1	1	1	1	1	1	1	1	1	1	1	1	1	1	1	1	1	1	1	1	1	1	1	1	1	1	1	1	1	1	1	1	1
AOX2	2	89366391	89443447	+	173	100	0	0	1	1	1	1	1	1	1	1	1	1	1	1	1	1	1	1	1	1	1	1	1	1	1	1	1	1	1	1	1	1	1	1	1	1	1	1	1	1	1	1	1
LOC112442951	2	89430011	89436520	-	173	100	0	0	1	1	1	1	1	1	1	1	1	1	1	1	1	1	1	1	1	1	1	1	1	1	1	1	1	1	1	1	1	1	1	1	1	1	1	1	1	1	1	1	1
BZW1	2	89470523	89485968	+	173	100	0	0	1	1	1	1	1	1	1	1	1	1	1	1	1	1	1	1	1	1	1	1	1	1	1	1	1	1	1	1	1	1	1	1	1	1	1	1	1	1	1	1	1
CLK1	2	89504940	89513097	-	173	100	0	0	1	1	1	1	1	1	1	1	1	1	1	1	1	1	1	1	1	1	1	1	1	1	1	1	1	1	1	1	1	1	1	1	1	1	1	1	1	1	1	1	1
PPIL3	2	89518973	89530587	-	173	100	0	0	1	1	1	1	1	1	1	1	1	1	1	1	1	1	1	1	1	1	1	1	1	1	1	1	1	1	1	1	1	1	1	1	1	1	1	1	1	1	1	1	1
NIF3L1	2	89530485	89549104	+	173	100	0	0	1	1	1	1	1	1	1	1	1	1	1	1	1	1	1	1	1	1	1	1	1	1	1	1	1	1	1	1	1	1	1	1	1	1	1	1	1	1	1	1	1
ORC2	2	89551555	89589867	-	173	100	0	0	1	1	1	1	1	1	1	1	1	1	1	1	1	1	1	1	1	1	1	1	1	1	1	1	1	1	1	1	1	1	1	1	1	1	1	1	1	1	1	1	1
FAM126B	2	89592924	89662111	-	173	100	0	0	1	1	1	1	1	1	1	1	1	1	1	1	1	1	1	1	1	1	1	1	1	1	1	1	1	1	1	1	1	1	1	1	1	1	1	1	1	1	1	1	1
LOC112443626	2	89626691	89626795	+	173	100	0	0	1	1	1	1	1	1	1	1	1	1	1	1	1	1	1	1	1	1	1	1	1	1	1	1	1	1	1	1	1	1	1	1	1	1	1	1	1	1	1	1	1
NDUFB3	2	89662180	89672936	+	173	100	0	0	1	1	1	1	1	1	1	1	1	1	1	1	1	1	1	1	1	1	1	1	1	1	1	1	1	1	1	1	1	1	1	1	1	1	1	1	1	1	1	1	1
CFLAR	2	89704140	89762199	+	173	100	0	0	1	1	1	1	1	1	1	1	1	1	1	1	1	1	1	1	1	1	1	1	1	1	1	1	1	1	1	1	1	1	1	1	1	1	1	1	1	1	1	1	1
LOC100848685	2	89796308	89804624	+	173	100	0	0	1	1	1	1	1	1	1	1	1	1	1	1	1	1	1	1	1	1	1	1	1	1	1	1	1	1	1	1	1	1	1	1	1	1	1	1	1	1	1	1	1
CASP8	2	89861824	89885546	+	173	100	0	0	1	1	1	1	1	1	1	1	1	1	1	1	1	1	1	1	1	1	1	1	1	1	1	1	1	1	1	1	1	1	1	1	1	1	1	1	1	1	1	1	1
ALS2CR12	2	89886177	89924890	-	173	100	0	0	1	1	1	1	1	1	1	1	1	1	1	1	1	1	1	1	1	1	1	1	1	1	1	1	1	1	1	1	1	1	1	1	1	1	1	1	1	1	1	1	1
TRAK2	2	89938615	90008486	-	173	100	0	0	1	1	1	1	1	1	1	1	1	1	1	1	1	1	1	1	1	1	1	1	1	1	1	1	1	1	1	1	1	1	1	1	1	1	1	1	1	1	1	1	1
STRADB	2	90008661	90039906	+	173	100	0	0	1	1	1	1	1	1	1	1	1	1	1	1	1	1	1	1	1	1	1	1	1	1	1	1	1	1	1	1	1	1	1	1	1	1	1	1	1	1	1	1	1
C2CD6	2	90045394	90168893	-	173	100	0	0	1	1	1	1	1	1	1	1	1	1	1	1	1	1	1	1	1	1	1	1	1	1	1	1	1	1	1	1	1	1	1	1	1	1	1	1	1	1	1	1	1
TRNAG-CCC-10	2	90163476	90163548	-	173	100	0	0	1	1	1	1	1	1	1	1	1	1	1	1	1	1	1	1	1	1	1	1	1	1	1	1	1	1	1	1	1	1	1	1	1	1	1	1	1	1	1	1	1
TMEM237	2	90171814	90195090	-	173	100	0	0	1	1	1	1	1	1	1	1	1	1	1	1	1	1	1	1	1	1	1	1	1	1	1	1	1	1	1	1	1	1	1	1	1	1	1	1	1	1	1	1	1
MPP4	2	90196117	90237091	-	173	100	0	0	1	1	1	1	1	1	1	1	1	1	1	1	1	1	1	1	1	1	1	1	1	1	1	1	1	1	1	1	1	1	1	1	1	1	1	1	1	1	1	1	1
LOC112443617	2	90198785	90198888	+	173	100	0	0	1	1	1	1	1	1	1	1	1	1	1	1	1	1	1	1	1	1	1	1	1	1	1	1	1	1	1	1	1	1	1	1	1	1	1	1	1	1	1	1	1
TRNAC-GCA-19	2	90213518	90213589	+	173	100	0	0	1	1	1	1	1	1	1	1	1	1	1	1	1	1	1	1	1	1	1	1	1	1	1	1	1	1	1	1	1	1	1	1	1	1	1	1	1	1	1	1	1
ALS2	2	90247533	90308693	-	173	100	0	0	1	1	1	1	1	1	1	1	1	1	1	1	1	1	1	1	1	1	1	1	1	1	1	1	1	1	1	1	1	1	1	1	1	1	1	1	1	1	1	1	1
CDK15	2	90336229	90430857	+	173	100	0	0	1	1	1	1	1	1	1	1	1	1	1	1	1	1	1	1	1	1	1	1	1	1	1	1	1	1	1	1	1	1	1	1	1	1	1	1	1	1	1	1	1
FZD7	2	90571270	90573476	+	173	100	0	0	1	1	1	1	1	1	1	1	1	1	1	1	1	1	1	1	1	1	1	1	1	1	1	1	1	1	1	1	1	1	1	1	1	1	1	1	1	1	1	1	1
KIAA2012	2	90611110	90738676	+	173	100	0	0	1	1	1	1	1	1	1	1	1	1	1	1	1	1	1	1	1	1	1	1	1	1	1	1	1	1	1	1	1	1	1	1	1	1	1	1	1	1	1	1	1
SUMO1	2	90738597	90764593	-	173	100	0	0	1	1	1	1	1	1	1	1	1	1	1	1	1	1	1	1	1	1	1	1	1	1	1	1	1	1	1	1	1	1	1	1	1	1	1	1	1	1	1	1	1
LOC112443644	2	90741485	90741569	+	173	100	0	0	1	1	1	1	1	1	1	1	1	1	1	1	1	1	1	1	1	1	1	1	1	1	1	1	1	1	1	1	1	1	1	1	1	1	1	1	1	1	1	1	1
NOP58	2	90787050	90810881	+	173	100	0	0	1	1	1	1	1	1	1	1	1	1	1	1	1	1	1	1	1	1	1	1	1	1	1	1	1	1	1	1	1	1	1	1	1	1	1	1	1	1	1	1	1
LOC112443666	2	90793056	90793144	+	173	100	0	0	1	1	1	1	1	1	1	1	1	1	1	1	1	1	1	1	1	1	1	1	1	1	1	1	1	1	1	1	1	1	1	1	1	1	1	1	1	1	1	1	1
LOC112443665	2	90793916	90794002	+	173	100	0	0	1	1	1	1	1	1	1	1	1	1	1	1	1	1	1	1	1	1	1	1	1	1	1	1	1	1	1	1	1	1	1	1	1	1	1	1	1	1	1	1	1
LOC112443676	2	90803341	90803426	+	172	99.422	1	0.578035	1	1	1	1	1	1	1	1	1	1	1	1	1	1	1	1	1	1	1	1	1	1	1	1	1	1	1	1	1	1	1	1	1	1	1	1	1	1	1	1	1
LOC112443674	2	90804129	90804212	+	171	98.8439	2	1.15607	1	1	1	1	1	1	1	1	1	1	1	1	1	1	1	1	1	1	1	1	1	1	1	1	1	1	1	1	1	1	1	1	1	1	1	1	1	1	1	1	1
BMPR2	2	90864689	91017391	+	173	100	0	0	1	1	1	1	1	1	1	1	1	1	1	1	1	1	1	1	1	1	1	1	1	1	1	1	1	1	1	1	1	1	1	1	1	1	1	1	1	1	1	1	1
FAM117B	2	91059949	91133894	+	173	100	0	0	1	1	1	1	1	1	1	1	1	1	1	1	1	1	1	1	1	1	1	1	1	1	1	1	1	1	1	1	1	1	1	1	1	1	1	1	1	1	1	1	1
ICA1L	2	91140484	91199301	-	173	100	0	0	1	1	1	1	1	1	1	1	1	1	1	1	1	1	1	1	1	1	1	1	1	1	1	1	1	1	1	1	1	1	1	1	1	1	1	1	1	1	1	1	1
WDR12	2	91206609	91230173	-	173	100	0	0	1	1	1	1	1	1	1	1	1	1	1	1	1	1	1	1	1	1	1	1	1	1	1	1	1	1	1	1	1	1	1	1	1	1	1	1	1	1	1	1	1
CARF	2	91230515	91310808	+	173	100	0	0	1	1	1	1	1	1	1	1	1	1	1	1	1	1	1	1	1	1	1	1	1	1	1	1	1	1	1	1	1	1	1	1	1	1	1	1	1	1	1	1	1
NBEAL1	2	91316792	91478578	+	173	100	0	0	1	1	1	1	1	1	1	1	1	1	1	1	1	1	1	1	1	1	1	1	1	1	1	1	1	1	1	1	1	1	1	1	1	1	1	1	1	1	1	1	1
CYP20A1	2	91483594	91527760	+	173	100	0	0	1	1	1	1	1	1	1	1	1	1	1	1	1	1	1	1	1	1	1	1	1	1	1	1	1	1	1	1	1	1	1	1	1	1	1	1	1	1	1	1	1
ABI2	2	91544895	91646688	+	173	100	0	0	1	1	1	1	1	1	1	1	1	1	1	1	1	1	1	1	1	1	1	1	1	1	1	1	1	1	1	1	1	1	1	1	1	1	1	1	1	1	1	1	1
RAPH1	2	91647338	91750030	-	173	100	0	0	1	1	1	1	1	1	1	1	1	1	1	1	1	1	1	1	1	1	1	1	1	1	1	1	1	1	1	1	1	1	1	1	1	1	1	1	1	1	1	1	1
CD28	2	91906337	91944271	+	173	100	0	0	1	1	1	1	1	1	1	1	1	1	1	1	1	1	1	1	1	1	1	1	1	1	1	1	1	1	1	1	1	1	1	1	1	1	1	1	1	1	1	1	1
CTLA4	2	92070589	92077263	+	173	100	0	0	1	1	1	1	1	1	1	1	1	1	1	1	1	1	1	1	1	1	1	1	1	1	1	1	1	1	1	1	1	1	1	1	1	1	1	1	1	1	1	1	1
ICOS	2	92144638	92169894	+	173	100	0	0	1	1	1	1	1	1	1	1	1	1	1	1	1	1	1	1	1	1	1	1	1	1	1	1	1	1	1	1	1	1	1	1	1	1	1	1	1	1	1	1	1
LOC112442375	2	92547219	92556817	+	173	100	0	0	1	1	1	1	1	1	1	1	1	1	1	1	1	1	1	1	1	1	1	1	1	1	1	1	1	1	1	1	1	1	1	1	1	1	1	1	1	1	1	1	1
LOC112443624	2	92651773	92651878	+	173	100	0	0	1	1	1	1	1	1	1	1	1	1	1	1	1	1	1	1	1	1	1	1	1	1	1	1	1	1	1	1	1	1	1	1	1	1	1	1	1	1	1	1	1
LOC112442244	2	92792979	92793682	+	173	100	0	0	1	1	1	1	1	1	1	1	1	1	1	1	1	1	1	1	1	1	1	1	1	1	1	1	1	1	1	1	1	1	1	1	1	1	1	1	1	1	1	1	1
PARD3B	2	92793751	93960680	+	173	100	0	0	1	1	1	1	1	1	1	1	1	1	1	1	1	1	1	1	1	1	1	1	1	1	1	1	1	1	1	1	1	1	1	1	1	1	1	1	1	1	1	1	1
NRP2	2	94027745	94147956	+	173	100	0	0	1	1	1	1	1	1	1	1	1	1	1	1	1	1	1	1	1	1	1	1	1	1	1	1	1	1	1	1	1	1	1	1	1	1	1	1	1	1	1	1	1
LOC112442952	2	94028692	94032476	-	173	100	0	0	1	1	1	1	1	1	1	1	1	1	1	1	1	1	1	1	1	1	1	1	1	1	1	1	1	1	1	1	1	1	1	1	1	1	1	1	1	1	1	1	1
LOC112443614	2	94039647	94039810	+	173	100	0	0	1	1	1	1	1	1	1	1	1	1	1	1	1	1	1	1	1	1	1	1	1	1	1	1	1	1	1	1	1	1	1	1	1	1	1	1	1	1	1	1	1
LOC104971291	2	94082367	94085636	-	173	100	0	0	1	1	1	1	1	1	1	1	1	1	1	1	1	1	1	1	1	1	1	1	1	1	1	1	1	1	1	1	1	1	1	1	1	1	1	1	1	1	1	1	1
INO80D	2	94352872	94423485	-	173	100	0	0	1	1	1	1	1	1	1	1	1	1	1	1	1	1	1	1	1	1	1	1	1	1	1	1	1	1	1	1	1	1	1	1	1	1	1	1	1	1	1	1	1
LOC112442246	2	94416542	94425191	+	173	100	0	0	1	1	1	1	1	1	1	1	1	1	1	1	1	1	1	1	1	1	1	1	1	1	1	1	1	1	1	1	1	1	1	1	1	1	1	1	1	1	1	1	1
TRNAC-GCA-20	2	94420376	94420447	+	173	100	0	0	1	1	1	1	1	1	1	1	1	1	1	1	1	1	1	1	1	1	1	1	1	1	1	1	1	1	1	1	1	1	1	1	1	1	1	1	1	1	1	1	1
LOC104968518	2	94436820	94465669	+	173	100	0	0	1	1	1	1	1	1	1	1	1	1	1	1	1	1	1	1	1	1	1	1	1	1	1	1	1	1	1	1	1	1	1	1	1	1	1	1	1	1	1	1	1
NDUFS1	2	94459779	94489946	-	173	100	0	0	1	1	1	1	1	1	1	1	1	1	1	1	1	1	1	1	1	1	1	1	1	1	1	1	1	1	1	1	1	1	1	1	1	1	1	1	1	1	1	1	1
EEF1B2	2	94490099	94493382	+	173	100	0	0	1	1	1	1	1	1	1	1	1	1	1	1	1	1	1	1	1	1	1	1	1	1	1	1	1	1	1	1	1	1	1	1	1	1	1	1	1	1	1	1	1
LOC112443650	2	94492348	94492426	+	173	100	0	0	1	1	1	1	1	1	1	1	1	1	1	1	1	1	1	1	1	1	1	1	1	1	1	1	1	1	1	1	1	1	1	1	1	1	1	1	1	1	1	1	1
LOC112443651	2	94492698	94492831	+	172	99.422	1	0.578035	1	1	1	1	1	1	1	1	1	1	1	1	1	1	1	1	1	1	1	1	1	1	1	1	1	1	1	1	1	1	1	1	1	1	1	1	1	1	1	1	1
GPR1	2	94500791	94556999	-	173	100	0	0	1	1	1	1	1	1	1	1	1	1	1	1	1	1	1	1	1	1	1	1	1	1	1	1	1	1	1	1	1	1	1	1	1	1	1	1	1	1	1	1	1
ZDBF2	2	94607840	94621045	+	173	100	0	0	1	1	1	1	1	1	1	1	1	1	1	1	1	1	1	1	1	1	1	1	1	1	1	1	1	1	1	1	1	1	1	1	1	1	1	1	1	1	1	1	1
LOC112442953	2	94640133	94684166	+	173	100	0	0	1	1	1	1	1	1	1	1	1	1	1	1	1	1	1	1	1	1	1	1	1	1	1	1	1	1	1	1	1	1	1	1	1	1	1	1	1	1	1	1	1
ADAM23	2	94710995	94908395	+	173	100	0	0	1	1	1	1	1	1	1	1	1	1	1	1	1	1	1	1	1	1	1	1	1	1	1	1	1	1	1	1	1	1	1	1	1	1	1	1	1	1	1	1	1
LOC104971292	2	94738337	94739087	+	173	100	0	0	1	1	1	1	1	1	1	1	1	1	1	1	1	1	1	1	1	1	1	1	1	1	1	1	1	1	1	1	1	1	1	1	1	1	1	1	1	1	1	1	1
FAM237A	2	94936435	94941561	+	173	100	0	0	1	1	1	1	1	1	1	1	1	1	1	1	1	1	1	1	1	1	1	1	1	1	1	1	1	1	1	1	1	1	1	1	1	1	1	1	1	1	1	1	1
DYTN	2	94944568	95014233	-	173	100	0	0	1	1	1	1	1	1	1	1	1	1	1	1	1	1	1	1	1	1	1	1	1	1	1	1	1	1	1	1	1	1	1	1	1	1	1	1	1	1	1	1	1
MDH1B	2	95032176	95064537	-	173	100	0	0	1	1	1	1	1	1	1	1	1	1	1	1	1	1	1	1	1	1	1	1	1	1	1	1	1	1	1	1	1	1	1	1	1	1	1	1	1	1	1	1	1
FASTKD2	2	95064567	95085012	+	173	100	0	0	1	1	1	1	1	1	1	1	1	1	1	1	1	1	1	1	1	1	1	1	1	1	1	1	1	1	1	1	1	1	1	1	1	1	1	1	1	1	1	1	1
CPO	2	95234725	95266753	+	173	100	0	0	1	1	1	1	1	1	1	1	1	1	1	1	1	1	1	1	1	1	1	1	1	1	1	1	1	1	1	1	1	1	1	1	1	1	1	1	1	1	1	1	1
KLF7	2	95364127	95469216	-	173	100	0	0	1	1	1	1	1	1	1	1	1	1	1	1	1	1	1	1	1	1	1	1	1	1	1	1	1	1	1	1	1	1	1	1	1	1	1	1	1	1	1	1	1
LOC112442377	2	95511665	95517752	-	173	100	0	0	1	1	1	1	1	1	1	1	1	1	1	1	1	1	1	1	1	1	1	1	1	1	1	1	1	1	1	1	1	1	1	1	1	1	1	1	1	1	1	1	1
LOC100847666	2	95637495	95671172	+	173	100	0	0	1	1	1	1	1	1	1	1	1	1	1	1	1	1	1	1	1	1	1	1	1	1	1	1	1	1	1	1	1	1	1	1	1	1	1	1	1	1	1	1	1
CREB1	2	95864818	95897170	+	173	100	0	0	1	1	1	1	1	1	1	1	1	1	1	1	1	1	1	1	1	1	1	1	1	1	1	1	1	1	1	1	1	1	1	1	1	1	1	1	1	1	1	1	1
LOC104971296	2	95866041	95870322	-	173	100	0	0	1	1	1	1	1	1	1	1	1	1	1	1	1	1	1	1	1	1	1	1	1	1	1	1	1	1	1	1	1	1	1	1	1	1	1	1	1	1	1	1	1
METTL21A	2	95908907	95918927	-	173	100	0	0	1	1	1	1	1	1	1	1	1	1	1	1	1	1	1	1	1	1	1	1	1	1	1	1	1	1	1	1	1	1	1	1	1	1	1	1	1	1	1	1	1
CCNYL1	2	95992629	96029603	+	173	100	0	0	1	1	1	1	1	1	1	1	1	1	1	1	1	1	1	1	1	1	1	1	1	1	1	1	1	1	1	1	1	1	1	1	1	1	1	1	1	1	1	1	1
FZD5	2	96034762	96042102	-	173	100	0	0	1	1	1	1	1	1	1	1	1	1	1	1	1	1	1	1	1	1	1	1	1	1	1	1	1	1	1	1	1	1	1	1	1	1	1	1	1	1	1	1	1
PLEKHM3	2	96095228	96318519	-	173	100	0	0	1	1	1	1	1	1	1	1	1	1	1	1	1	1	1	1	1	1	1	1	1	1	1	1	1	1	1	1	1	1	1	1	1	1	1	1	1	1	1	1	1
LOC538688	2	96382638	96385486	-	173	100	0	0	1	1	1	1	1	1	1	1	1	1	1	1	1	1	1	1	1	1	1	1	1	1	1	1	1	1	1	1	1	1	1	1	1	1	1	1	1	1	1	1	1
LOC784843	2	96390256	96390591	+	173	100	0	0	1	1	1	1	1	1	1	1	1	1	1	1	1	1	1	1	1	1	1	1	1	1	1	1	1	1	1	1	1	1	1	1	1	1	1	1	1	1	1	1	1
CRYGD	2	96395739	96397590	-	173	100	0	0	1	1	1	1	1	1	1	1	1	1	1	1	1	1	1	1	1	1	1	1	1	1	1	1	1	1	1	1	1	1	1	1	1	1	1	1	1	1	1	1	1
CRYGC	2	96405968	96407968	-	173	100	0	0	1	1	1	1	1	1	1	1	1	1	1	1	1	1	1	1	1	1	1	1	1	1	1	1	1	1	1	1	1	1	1	1	1	1	1	1	1	1	1	1	1
CRYGB	2	96417868	96420083	-	173	100	0	0	1	1	1	1	1	1	1	1	1	1	1	1	1	1	1	1	1	1	1	1	1	1	1	1	1	1	1	1	1	1	1	1	1	1	1	1	1	1	1	1	1
CRYGA	2	96432500	96435050	-	173	100	0	0	1	1	1	1	1	1	1	1	1	1	1	1	1	1	1	1	1	1	1	1	1	1	1	1	1	1	1	1	1	1	1	1	1	1	1	1	1	1	1	1	1
C2H2orf80	2	96437056	96460429	-	173	100	0	0	1	1	1	1	1	1	1	1	1	1	1	1	1	1	1	1	1	1	1	1	1	1	1	1	1	1	1	1	1	1	1	1	1	1	1	1	1	1	1	1	1
LOC104971301	2	96454954	96460457	+	173	100	0	0	1	1	1	1	1	1	1	1	1	1	1	1	1	1	1	1	1	1	1	1	1	1	1	1	1	1	1	1	1	1	1	1	1	1	1	1	1	1	1	1	1
IDH1	2	96510381	96531400	-	173	100	0	0	1	1	1	1	1	1	1	1	1	1	1	1	1	1	1	1	1	1	1	1	1	1	1	1	1	1	1	1	1	1	1	1	1	1	1	1	1	1	1	1	1
PIKFYVE	2	96546574	96628760	+	173	100	0	0	1	1	1	1	1	1	1	1	1	1	1	1	1	1	1	1	1	1	1	1	1	1	1	1	1	1	1	1	1	1	1	1	1	1	1	1	1	1	1	1	1
LOC112442974	2	96566261	96584715	-	173	100	0	0	1	1	1	1	1	1	1	1	1	1	1	1	1	1	1	1	1	1	1	1	1	1	1	1	1	1	1	1	1	1	1	1	1	1	1	1	1	1	1	1	1
PTH2R	2	96667750	96751783	+	173	100	0	0	1	1	1	1	1	1	1	1	1	1	1	1	1	1	1	1	1	1	1	1	1	1	1	1	1	1	1	1	1	1	1	1	1	1	1	1	1	1	1	1	1
LOC112443697	2	97044648	97044753	-	173	100	0	0	1	1	1	1	1	1	1	1	1	1	1	1	1	1	1	1	1	1	1	1	1	1	1	1	1	1	1	1	1	1	1	1	1	1	1	1	1	1	1	1	1
LOC112442978	2	97045249	97051282	+	173	100	0	0	1	1	1	1	1	1	1	1	1	1	1	1	1	1	1	1	1	1	1	1	1	1	1	1	1	1	1	1	1	1	1	1	1	1	1	1	1	1	1	1	1
LOC616092	2	97071340	97073823	+	173	100	0	0	1	1	1	1	1	1	1	1	1	1	1	1	1	1	1	1	1	1	1	1	1	1	1	1	1	1	1	1	1	1	1	1	1	1	1	1	1	1	1	1	1
MAP2	2	97263427	97562142	+	173	100	0	0	1	1	1	1	1	1	1	1	1	1	1	1	1	1	1	1	1	1	1	1	1	1	1	1	1	1	1	1	1	1	1	1	1	1	1	1	1	1	1	1	1
UNC80	2	97594858	97825043	+	173	100	0	0	1	1	1	1	1	1	1	1	1	1	1	1	1	1	1	1	1	1	1	1	1	1	1	1	1	1	1	1	1	1	1	1	1	1	1	1	1	1	1	1	1
RPE	2	97826468	97847708	+	173	100	0	0	1	1	1	1	1	1	1	1	1	1	1	1	1	1	1	1	1	1	1	1	1	1	1	1	1	1	1	1	1	1	1	1	1	1	1	1	1	1	1	1	1
KANSL1L	2	97846946	97972643	-	173	100	0	0	1	1	1	1	1	1	1	1	1	1	1	1	1	1	1	1	1	1	1	1	1	1	1	1	1	1	1	1	1	1	1	1	1	1	1	1	1	1	1	1	1
ACADL	2	97988145	98029367	-	173	100	0	0	1	1	1	1	1	1	1	1	1	1	1	1	1	1	1	1	1	1	1	1	1	1	1	1	1	1	1	1	1	1	1	1	1	1	1	1	1	1	1	1	1
MYL1	2	98099881	98126181	-	173	100	0	0	1	1	1	1	1	1	1	1	1	1	1	1	1	1	1	1	1	1	1	1	1	1	1	1	1	1	1	1	1	1	1	1	1	1	1	1	1	1	1	1	1
LANCL1	2	98188209	98237660	-	173	100	0	0	1	1	1	1	1	1	1	1	1	1	1	1	1	1	1	1	1	1	1	1	1	1	1	1	1	1	1	1	1	1	1	1	1	1	1	1	1	1	1	1	1
CPS1	2	98273701	98467680	+	173	100	0	0	1	1	1	1	1	1	1	1	1	1	1	1	1	1	1	1	1	1	1	1	1	1	1	1	1	1	1	1	1	1	1	1	1	1	1	1	1	1	1	1	1
LOC101906862	2	98865997	98870100	-	173	100	0	0	1	1	1	1	1	1	1	1	1	1	1	1	1	1	1	1	1	1	1	1	1	1	1	1	1	1	1	1	1	1	1	1	1	1	1	1	1	1	1	1	1
TRNAC-GCA-21	2	99210598	99210669	-	173	100	0	0	1	1	1	1	1	1	1	1	1	1	1	1	1	1	1	1	1	1	1	1	1	1	1	1	1	1	1	1	1	1	1	1	1	1	1	1	1	1	1	1	1
ERBB4	2	99217844	100507945	-	173	100	0	0	1	1	1	1	1	1	1	1	1	1	1	1	1	1	1	1	1	1	1	1	1	1	1	1	1	1	1	1	1	1	1	1	1	1	1	1	1	1	1	1	1
LOC112443662	2	99976867	99976958	+	171	98.8439	2	1.15607	1	1	1	1	1	1	1	1	1	1	1	1	1	1	1	1	1	1	1	1	1	1	1	1	1	1	1	1	1	1	1	1	1	1	1	1	1	1	1	1	1
TRNAC-GCA-22	2	100307515	100307586	-	173	100	0	0	1	1	1	1	1	1	1	1	1	1	1	1	1	1	1	1	1	1	1	1	1	1	1	1	1	1	1	1	1	1	1	1	1	1	1	1	1	1	1	1	1
LOC104968902	2	100947602	100977303	-	173	100	0	0	1	1	1	1	1	1	1	1	1	1	1	1	1	1	1	1	1	1	1	1	1	1	1	1	1	1	1	1	1	1	1	1	1	1	1	1	1	1	1	1	1
IKZF2	2	101004607	101190555	-	173	100	0	0	1	1	1	1	1	1	1	1	1	1	1	1	1	1	1	1	1	1	1	1	1	1	1	1	1	1	1	1	1	1	1	1	1	1	1	1	1	1	1	1	1
LOC112443034	2	101193509	101208564	-	173	100	0	0	1	1	1	1	1	1	1	1	1	1	1	1	1	1	1	1	1	1	1	1	1	1	1	1	1	1	1	1	1	1	1	1	1	1	1	1	1	1	1	1	1
SPAG16	2	101338236	102406437	+	173	100	0	0	1	1	1	1	1	1	1	1	1	1	1	1	1	1	1	1	1	1	1	1	1	1	1	1	1	1	1	1	1	1	1	1	1	1	1	1	1	1	1	1	1
LOC112443670	2	101790249	101790374	-	173	100	0	0	1	1	1	1	1	1	1	1	1	1	1	1	1	1	1	1	1	1	1	1	1	1	1	1	1	1	1	1	1	1	1	1	1	1	1	1	1	1	1	1	1
LOC112443115	2	102134326	102144379	-	173	100	0	0	1	1	1	1	1	1	1	1	1	1	1	1	1	1	1	1	1	1	1	1	1	1	1	1	1	1	1	1	1	1	1	1	1	1	1	1	1	1	1	1	1
VWC2L	2	102410346	102617458	+	173	100	0	0	1	1	1	1	1	1	1	1	1	1	1	1	1	1	1	1	1	1	1	1	1	1	1	1	1	1	1	1	1	1	1	1	1	1	1	1	1	1	1	1	1
BARD1	2	102759233	102854292	-	173	100	0	0	1	1	1	1	1	1	1	1	1	1	1	1	1	1	1	1	1	1	1	1	1	1	1	1	1	1	1	1	1	1	1	1	1	1	1	1	1	1	1	1	1
ABCA12	2	103002532	103202095	-	173	100	0	0	1	1	1	1	1	1	1	1	1	1	1	1	1	1	1	1	1	1	1	1	1	1	1	1	1	1	1	1	1	1	1	1	1	1	1	1	1	1	1	1	1
LOC112443639	2	103206183	103206316	+	173	100	0	0	1	1	1	1	1	1	1	1	1	1	1	1	1	1	1	1	1	1	1	1	1	1	1	1	1	1	1	1	1	1	1	1	1	1	1	1	1	1	1	1	1
ATIC	2	103327789	103350913	+	173	100	0	0	1	1	1	1	1	1	1	1	1	1	1	1	1	1	1	1	1	1	1	1	1	1	1	1	1	1	1	1	1	1	1	1	1	1	1	1	1	1	1	1	1
FN1	2	103361560	103430878	-	173	100	0	0	1	1	1	1	1	1	1	1	1	1	1	1	1	1	1	1	1	1	1	1	1	1	1	1	1	1	1	1	1	1	1	1	1	1	1	1	1	1	1	1	1
MIR2285L	2	103419041	103419122	-	173	100	0	0	1	1	1	1	1	1	1	1	1	1	1	1	1	1	1	1	1	1	1	1	1	1	1	1	1	1	1	1	1	1	1	1	1	1	1	1	1	1	1	1	1
MREG	2	103970393	104038722	-	173	100	0	0	1	1	1	1	1	1	1	1	1	1	1	1	1	1	1	1	1	1	1	1	1	1	1	1	1	1	1	1	1	1	1	1	1	1	1	1	1	1	1	1	1
LOC112443663	2	104062261	104062381	+	173	100	0	0	1	1	1	1	1	1	1	1	1	1	1	1	1	1	1	1	1	1	1	1	1	1	1	1	1	1	1	1	1	1	1	1	1	1	1	1	1	1	1	1	1
TMEM169	2	104067181	104129940	+	173	100	0	0	1	1	1	1	1	1	1	1	1	1	1	1	1	1	1	1	1	1	1	1	1	1	1	1	1	1	1	1	1	1	1	1	1	1	1	1	1	1	1	1	1
PECR	2	104068070	104116159	-	173	100	0	0	1	1	1	1	1	1	1	1	1	1	1	1	1	1	1	1	1	1	1	1	1	1	1	1	1	1	1	1	1	1	1	1	1	1	1	1	1	1	1	1	1
XRCC5	2	104134421	104220969	+	173	100	0	0	1	1	1	1	1	1	1	1	1	1	1	1	1	1	1	1	1	1	1	1	1	1	1	1	1	1	1	1	1	1	1	1	1	1	1	1	1	1	1	1	1
LOC112443117	2	104149027	104149567	-	173	100	0	0	1	1	1	1	1	1	1	1	1	1	1	1	1	1	1	1	1	1	1	1	1	1	1	1	1	1	1	1	1	1	1	1	1	1	1	1	1	1	1	1	1
LOC112443116	2	104181116	104186420	-	173	100	0	0	1	1	1	1	1	1	1	1	1	1	1	1	1	1	1	1	1	1	1	1	1	1	1	1	1	1	1	1	1	1	1	1	1	1	1	1	1	1	1	1	1
MARCH4	2	104259230	104372434	-	173	100	0	0	1	1	1	1	1	1	1	1	1	1	1	1	1	1	1	1	1	1	1	1	1	1	1	1	1	1	1	1	1	1	1	1	1	1	1	1	1	1	1	1	1
LOC104969385	2	104287092	104296123	+	173	100	0	0	1	1	1	1	1	1	1	1	1	1	1	1	1	1	1	1	1	1	1	1	1	1	1	1	1	1	1	1	1	1	1	1	1	1	1	1	1	1	1	1	1
SMARCAL1	2	104420410	104473677	+	173	100	0	0	1	1	1	1	1	1	1	1	1	1	1	1	1	1	1	1	1	1	1	1	1	1	1	1	1	1	1	1	1	1	1	1	1	1	1	1	1	1	1	1	1
RPL37A	2	104487411	104490033	+	173	100	0	0	1	1	1	1	1	1	1	1	1	1	1	1	1	1	1	1	1	1	1	1	1	1	1	1	1	1	1	1	1	1	1	1	1	1	1	1	1	1	1	1	1
IGFBP2	2	104619962	104648632	+	173	100	0	0	1	1	1	1	1	1	1	1	1	1	1	1	1	1	1	1	1	1	1	1	1	1	1	1	1	1	1	1	1	1	1	1	1	1	1	1	1	1	1	1	1
IGFBP5	2	104656175	104680027	-	173	100	0	0	1	1	1	1	1	1	1	1	1	1	1	1	1	1	1	1	1	1	1	1	1	1	1	1	1	1	1	1	1	1	1	1	1	1	1	1	1	1	1	1	1
TRNAS-GGA-5	2	104716418	104716489	+	173	100	0	0	1	1	1	1	1	1	1	1	1	1	1	1	1	1	1	1	1	1	1	1	1	1	1	1	1	1	1	1	1	1	1	1	1	1	1	1	1	1	1	1	1
TNP1	2	104859771	104860361	-	173	100	0	0	1	1	1	1	1	1	1	1	1	1	1	1	1	1	1	1	1	1	1	1	1	1	1	1	1	1	1	1	1	1	1	1	1	1	1	1	1	1	1	1	1
LOC112443119	2	104869076	104870809	-	173	100	0	0	1	1	1	1	1	1	1	1	1	1	1	1	1	1	1	1	1	1	1	1	1	1	1	1	1	1	1	1	1	1	1	1	1	1	1	1	1	1	1	1	1
LOC112443118	2	104870829	104872083	+	173	100	0	0	1	1	1	1	1	1	1	1	1	1	1	1	1	1	1	1	1	1	1	1	1	1	1	1	1	1	1	1	1	1	1	1	1	1	1	1	1	1	1	1	1
LOC101905680	2	104905421	104923565	+	173	100	0	0	1	1	1	1	1	1	1	1	1	1	1	1	1	1	1	1	1	1	1	1	1	1	1	1	1	1	1	1	1	1	1	1	1	1	1	1	1	1	1	1	1
TRNAC-ACA-8	2	105865731	105865802	+	173	100	0	0	1	1	1	1	1	1	1	1	1	1	1	1	1	1	1	1	1	1	1	1	1	1	1	1	1	1	1	1	1	1	1	1	1	1	1	1	1	1	1	1	1
TNS1	2	105902077	106118407	-	173	100	0	0	1	1	1	1	1	1	1	1	1	1	1	1	1	1	1	1	1	1	1	1	1	1	1	1	1	1	1	1	1	1	1	1	1	1	1	1	1	1	1	1	1
MIR2356	2	106011329	106011401	-	173	100	0	0	1	1	1	1	1	1	1	1	1	1	1	1	1	1	1	1	1	1	1	1	1	1	1	1	1	1	1	1	1	1	1	1	1	1	1	1	1	1	1	1	1
RUFY4	2	106154128	106183766	+	173	100	0	0	1	1	1	1	1	1	1	1	1	1	1	1	1	1	1	1	1	1	1	1	1	1	1	1	1	1	1	1	1	1	1	1	1	1	1	1	1	1	1	1	1
CXCR2	2	106184638	106194129	+	173	100	0	0	1	1	1	1	1	1	1	1	1	1	1	1	1	1	1	1	1	1	1	1	1	1	1	1	1	1	1	1	1	1	1	1	1	1	1	1	1	1	1	1	1
CXCR1	2	106214651	106219158	-	173	100	0	0	1	1	1	1	1	1	1	1	1	1	1	1	1	1	1	1	1	1	1	1	1	1	1	1	1	1	1	1	1	1	1	1	1	1	1	1	1	1	1	1	1
ARPC2	2	106256774	106284391	+	173	100	0	0	1	1	1	1	1	1	1	1	1	1	1	1	1	1	1	1	1	1	1	1	1	1	1	1	1	1	1	1	1	1	1	1	1	1	1	1	1	1	1	1	1
LOC112443653	2	106259878	106260014	+	173	100	0	0	1	1	1	1	1	1	1	1	1	1	1	1	1	1	1	1	1	1	1	1	1	1	1	1	1	1	1	1	1	1	1	1	1	1	1	1	1	1	1	1	1
GPBAR1	2	106289810	106293248	+	173	100	0	0	1	1	1	1	1	1	1	1	1	1	1	1	1	1	1	1	1	1	1	1	1	1	1	1	1	1	1	1	1	1	1	1	1	1	1	1	1	1	1	1	1
AAMP	2	106293605	106298549	-	173	100	0	0	1	1	1	1	1	1	1	1	1	1	1	1	1	1	1	1	1	1	1	1	1	1	1	1	1	1	1	1	1	1	1	1	1	1	1	1	1	1	1	1	1
PNKD	2	106298904	106371799	+	173	100	0	0	1	1	1	1	1	1	1	1	1	1	1	1	1	1	1	1	1	1	1	1	1	1	1	1	1	1	1	1	1	1	1	1	1	1	1	1	1	1	1	1	1
TMBIM1	2	106302070	106319619	-	173	100	0	0	1	1	1	1	1	1	1	1	1	1	1	1	1	1	1	1	1	1	1	1	1	1	1	1	1	1	1	1	1	1	1	1	1	1	1	1	1	1	1	1	1
CATIP	2	106378039	106384425	+	173	100	0	0	1	1	1	1	1	1	1	1	1	1	1	1	1	1	1	1	1	1	1	1	1	1	1	1	1	1	1	1	1	1	1	1	1	1	1	1	1	1	1	1	1
LOC104971307	2	106380587	106383147	-	173	100	0	0	1	1	1	1	1	1	1	1	1	1	1	1	1	1	1	1	1	1	1	1	1	1	1	1	1	1	1	1	1	1	1	1	1	1	1	1	1	1	1	1	1
SLC11A1	2	106392721	106403646	+	173	100	0	0	1	1	1	1	1	1	1	1	1	1	1	1	1	1	1	1	1	1	1	1	1	1	1	1	1	1	1	1	1	1	1	1	1	1	1	1	1	1	1	1	1
CTDSP1	2	106408226	106417344	+	173	100	0	0	1	1	1	1	1	1	1	1	1	1	1	1	1	1	1	1	1	1	1	1	1	1	1	1	1	1	1	1	1	1	1	1	1	1	1	1	1	1	1	1	1
MIR26B	2	106411186	106411270	+	173	100	0	0	1	1	1	1	1	1	1	1	1	1	1	1	1	1	1	1	1	1	1	1	1	1	1	1	1	1	1	1	1	1	1	1	1	1	1	1	1	1	1	1	1
VIL1	2	106422826	106446519	+	173	100	0	0	1	1	1	1	1	1	1	1	1	1	1	1	1	1	1	1	1	1	1	1	1	1	1	1	1	1	1	1	1	1	1	1	1	1	1	1	1	1	1	1	1
USP37	2	106447346	106532941	-	173	100	0	0	1	1	1	1	1	1	1	1	1	1	1	1	1	1	1	1	1	1	1	1	1	1	1	1	1	1	1	1	1	1	1	1	1	1	1	1	1	1	1	1	1
CNOT9	2	106533291	106566535	+	173	100	0	0	1	1	1	1	1	1	1	1	1	1	1	1	1	1	1	1	1	1	1	1	1	1	1	1	1	1	1	1	1	1	1	1	1	1	1	1	1	1	1	1	1
PLCD4	2	106571812	106598630	+	173	100	0	0	1	1	1	1	1	1	1	1	1	1	1	1	1	1	1	1	1	1	1	1	1	1	1	1	1	1	1	1	1	1	1	1	1	1	1	1	1	1	1	1	1
ZNF142	2	106599328	106619170	-	173	100	0	0	1	1	1	1	1	1	1	1	1	1	1	1	1	1	1	1	1	1	1	1	1	1	1	1	1	1	1	1	1	1	1	1	1	1	1	1	1	1	1	1	1
BCS1L	2	106618337	106623101	+	173	100	0	0	1	1	1	1	1	1	1	1	1	1	1	1	1	1	1	1	1	1	1	1	1	1	1	1	1	1	1	1	1	1	1	1	1	1	1	1	1	1	1	1	1
RNF25	2	106623545	106632828	-	173	100	0	0	1	1	1	1	1	1	1	1	1	1	1	1	1	1	1	1	1	1	1	1	1	1	1	1	1	1	1	1	1	1	1	1	1	1	1	1	1	1	1	1	1
STK36	2	106632527	106659569	+	173	100	0	0	1	1	1	1	1	1	1	1	1	1	1	1	1	1	1	1	1	1	1	1	1	1	1	1	1	1	1	1	1	1	1	1	1	1	1	1	1	1	1	1	1
TTLL4	2	106689306	106706020	+	173	100	0	0	1	1	1	1	1	1	1	1	1	1	1	1	1	1	1	1	1	1	1	1	1	1	1	1	1	1	1	1	1	1	1	1	1	1	1	1	1	1	1	1	1
CYP27A1	2	106740008	106782299	+	173	100	0	0	1	1	1	1	1	1	1	1	1	1	1	1	1	1	1	1	1	1	1	1	1	1	1	1	1	1	1	1	1	1	1	1	1	1	1	1	1	1	1	1	1
PRKAG3	2	106784937	106794848	-	173	100	0	0	1	1	1	1	1	1	1	1	1	1	1	1	1	1	1	1	1	1	1	1	1	1	1	1	1	1	1	1	1	1	1	1	1	1	1	1	1	1	1	1	1
LOC101906064	2	106793412	106795628	+	173	100	0	0	1	1	1	1	1	1	1	1	1	1	1	1	1	1	1	1	1	1	1	1	1	1	1	1	1	1	1	1	1	1	1	1	1	1	1	1	1	1	1	1	1
WNT6	2	106822096	106834781	+	173	100	0	0	1	1	1	1	1	1	1	1	1	1	1	1	1	1	1	1	1	1	1	1	1	1	1	1	1	1	1	1	1	1	1	1	1	1	1	1	1	1	1	1	1
LOC112443120	2	106835145	106842849	-	173	100	0	0	1	1	1	1	1	1	1	1	1	1	1	1	1	1	1	1	1	1	1	1	1	1	1	1	1	1	1	1	1	1	1	1	1	1	1	1	1	1	1	1	1
WNT10A	2	106842281	106855730	+	173	100	0	0	1	1	1	1	1	1	1	1	1	1	1	1	1	1	1	1	1	1	1	1	1	1	1	1	1	1	1	1	1	1	1	1	1	1	1	1	1	1	1	1	1
CDK5R2	2	106898847	106901385	+	173	100	0	0	1	1	1	1	1	1	1	1	1	1	1	1	1	1	1	1	1	1	1	1	1	1	1	1	1	1	1	1	1	1	1	1	1	1	1	1	1	1	1	1	1
FEV	2	106925085	106928790	-	173	100	0	0	1	1	1	1	1	1	1	1	1	1	1	1	1	1	1	1	1	1	1	1	1	1	1	1	1	1	1	1	1	1	1	1	1	1	1	1	1	1	1	1	1
CRYBA2	2	106933695	106936940	-	173	100	0	0	1	1	1	1	1	1	1	1	1	1	1	1	1	1	1	1	1	1	1	1	1	1	1	1	1	1	1	1	1	1	1	1	1	1	1	1	1	1	1	1	1
MIR375	2	106945887	106945950	-	173	100	0	0	1	1	1	1	1	1	1	1	1	1	1	1	1	1	1	1	1	1	1	1	1	1	1	1	1	1	1	1	1	1	1	1	1	1	1	1	1	1	1	1	1
CFAP65	2	106947067	106988707	-	173	100	0	0	1	1	1	1	1	1	1	1	1	1	1	1	1	1	1	1	1	1	1	1	1	1	1	1	1	1	1	1	1	1	1	1	1	1	1	1	1	1	1	1	1
IHH	2	107001062	107006924	-	173	100	0	0	1	1	1	1	1	1	1	1	1	1	1	1	1	1	1	1	1	1	1	1	1	1	1	1	1	1	1	1	1	1	1	1	1	1	1	1	1	1	1	1	1
NHEJ1	2	107020701	107112940	-	173	100	0	0	1	1	1	1	1	1	1	1	1	1	1	1	1	1	1	1	1	1	1	1	1	1	1	1	1	1	1	1	1	1	1	1	1	1	1	1	1	1	1	1	1
SLC23A3	2	107113751	107120309	-	173	100	0	0	1	1	1	1	1	1	1	1	1	1	1	1	1	1	1	1	1	1	1	1	1	1	1	1	1	1	1	1	1	1	1	1	1	1	1	1	1	1	1	1	1
CNPPD1	2	107121224	107126932	-	173	100	0	0	1	1	1	1	1	1	1	1	1	1	1	1	1	1	1	1	1	1	1	1	1	1	1	1	1	1	1	1	1	1	1	1	1	1	1	1	1	1	1	1	1
RETREG2	2	107127575	107133526	+	173	100	0	0	1	1	1	1	1	1	1	1	1	1	1	1	1	1	1	1	1	1	1	1	1	1	1	1	1	1	1	1	1	1	1	1	1	1	1	1	1	1	1	1	1
ZFAND2B	2	107159064	107162020	+	173	100	0	0	1	1	1	1	1	1	1	1	1	1	1	1	1	1	1	1	1	1	1	1	1	1	1	1	1	1	1	1	1	1	1	1	1	1	1	1	1	1	1	1	1
ABCB6	2	107162132	107170081	-	173	100	0	0	1	1	1	1	1	1	1	1	1	1	1	1	1	1	1	1	1	1	1	1	1	1	1	1	1	1	1	1	1	1	1	1	1	1	1	1	1	1	1	1	1
ATG9A	2	107170282	107179778	-	173	100	0	0	1	1	1	1	1	1	1	1	1	1	1	1	1	1	1	1	1	1	1	1	1	1	1	1	1	1	1	1	1	1	1	1	1	1	1	1	1	1	1	1	1
ANKZF1	2	107179943	107186464	+	173	100	0	0	1	1	1	1	1	1	1	1	1	1	1	1	1	1	1	1	1	1	1	1	1	1	1	1	1	1	1	1	1	1	1	1	1	1	1	1	1	1	1	1	1
GLB1L	2	107184492	107194811	-	173	100	0	0	1	1	1	1	1	1	1	1	1	1	1	1	1	1	1	1	1	1	1	1	1	1	1	1	1	1	1	1	1	1	1	1	1	1	1	1	1	1	1	1	1
STK16	2	107194781	107198251	+	173	100	0	0	1	1	1	1	1	1	1	1	1	1	1	1	1	1	1	1	1	1	1	1	1	1	1	1	1	1	1	1	1	1	1	1	1	1	1	1	1	1	1	1	1
TUBA4A	2	107199680	107203477	-	173	100	0	0	1	1	1	1	1	1	1	1	1	1	1	1	1	1	1	1	1	1	1	1	1	1	1	1	1	1	1	1	1	1	1	1	1	1	1	1	1	1	1	1	1
TUBA1D	2	107214523	107220491	+	173	100	0	0	1	1	1	1	1	1	1	1	1	1	1	1	1	1	1	1	1	1	1	1	1	1	1	1	1	1	1	1	1	1	1	1	1	1	1	1	1	1	1	1	1
DNAJB2	2	107227558	107234945	+	173	100	0	0	1	1	1	1	1	1	1	1	1	1	1	1	1	1	1	1	1	1	1	1	1	1	1	1	1	1	1	1	1	1	1	1	1	1	1	1	1	1	1	1	1
PTPRN	2	107236818	107256178	-	173	100	0	0	1	1	1	1	1	1	1	1	1	1	1	1	1	1	1	1	1	1	1	1	1	1	1	1	1	1	1	1	1	1	1	1	1	1	1	1	1	1	1	1	1
MIR153-1	2	107240951	107241040	-	173	100	0	0	1	1	1	1	1	1	1	1	1	1	1	1	1	1	1	1	1	1	1	1	1	1	1	1	1	1	1	1	1	1	1	1	1	1	1	1	1	1	1	1	1
RESP18	2	107270818	107276358	-	173	100	0	0	1	1	1	1	1	1	1	1	1	1	1	1	1	1	1	1	1	1	1	1	1	1	1	1	1	1	1	1	1	1	1	1	1	1	1	1	1	1	1	1	1
DNPEP	2	107307882	107331750	-	173	100	0	0	1	1	1	1	1	1	1	1	1	1	1	1	1	1	1	1	1	1	1	1	1	1	1	1	1	1	1	1	1	1	1	1	1	1	1	1	1	1	1	1	1
DES	2	107351886	107358961	+	173	100	0	0	1	1	1	1	1	1	1	1	1	1	1	1	1	1	1	1	1	1	1	1	1	1	1	1	1	1	1	1	1	1	1	1	1	1	1	1	1	1	1	1	1
SPEG	2	107365755	107423523	+	173	100	0	0	1	1	1	1	1	1	1	1	1	1	1	1	1	1	1	1	1	1	1	1	1	1	1	1	1	1	1	1	1	1	1	1	1	1	1	1	1	1	1	1	1
LOC513894	2	107423764	107428876	+	173	100	0	0	1	1	1	1	1	1	1	1	1	1	1	1	1	1	1	1	1	1	1	1	1	1	1	1	1	1	1	1	1	1	1	1	1	1	1	1	1	1	1	1	1
GMPPA	2	107429451	107436451	+	173	100	0	0	1	1	1	1	1	1	1	1	1	1	1	1	1	1	1	1	1	1	1	1	1	1	1	1	1	1	1	1	1	1	1	1	1	1	1	1	1	1	1	1	1
ASIC4	2	107442192	107466737	+	173	100	0	0	1	1	1	1	1	1	1	1	1	1	1	1	1	1	1	1	1	1	1	1	1	1	1	1	1	1	1	1	1	1	1	1	1	1	1	1	1	1	1	1	1
CHPF	2	107466898	107472327	-	173	100	0	0	1	1	1	1	1	1	1	1	1	1	1	1	1	1	1	1	1	1	1	1	1	1	1	1	1	1	1	1	1	1	1	1	1	1	1	1	1	1	1	1	1
TMEM198	2	107472513	107478576	+	173	100	0	0	1	1	1	1	1	1	1	1	1	1	1	1	1	1	1	1	1	1	1	1	1	1	1	1	1	1	1	1	1	1	1	1	1	1	1	1	1	1	1	1	1
OBSL1	2	107476134	107501180	-	173	100	0	0	1	1	1	1	1	1	1	1	1	1	1	1	1	1	1	1	1	1	1	1	1	1	1	1	1	1	1	1	1	1	1	1	1	1	1	1	1	1	1	1	1
INHA	2	107501829	107504802	+	173	100	0	0	1	1	1	1	1	1	1	1	1	1	1	1	1	1	1	1	1	1	1	1	1	1	1	1	1	1	1	1	1	1	1	1	1	1	1	1	1	1	1	1	1
STK11IP	2	107519226	107535755	+	173	100	0	0	1	1	1	1	1	1	1	1	1	1	1	1	1	1	1	1	1	1	1	1	1	1	1	1	1	1	1	1	1	1	1	1	1	1	1	1	1	1	1	1	1
SLC4A3	2	107548397	107563078	+	173	100	0	0	1	1	1	1	1	1	1	1	1	1	1	1	1	1	1	1	1	1	1	1	1	1	1	1	1	1	1	1	1	1	1	1	1	1	1	1	1	1	1	1	1
LOC112442385	2	107618570	107620960	-	173	100	0	0	1	1	1	1	1	1	1	1	1	1	1	1	1	1	1	1	1	1	1	1	1	1	1	1	1	1	1	1	1	1	1	1	1	1	1	1	1	1	1	1	1
LOC112443121	2	107649044	107671252	+	173	100	0	0	1	1	1	1	1	1	1	1	1	1	1	1	1	1	1	1	1	1	1	1	1	1	1	1	1	1	1	1	1	1	1	1	1	1	1	1	1	1	1	1	1
LOC104971315	2	109526115	109531440	+	173	100	0	0	1	1	1	1	1	1	1	1	1	1	1	1	1	1	1	1	1	1	1	1	1	1	1	1	1	1	1	1	1	1	1	1	1	1	1	1	1	1	1	1	1
EPHA4	2	109626660	109677997	-	173	100	0	0	1	1	1	1	1	1	1	1	1	1	1	1	1	1	1	1	1	1	1	1	1	1	1	1	1	1	1	1	1	1	1	1	1	1	1	1	1	1	1	1	1
LOC112443689	2	109948251	109948357	-	173	100	0	0	1	1	1	1	1	1	1	1	1	1	1	1	1	1	1	1	1	1	1	1	1	1	1	1	1	1	1	1	1	1	1	1	1	1	1	1	1	1	1	1	1
LOC104971316	2	110089985	110105335	-	173	100	0	0	1	1	1	1	1	1	1	1	1	1	1	1	1	1	1	1	1	1	1	1	1	1	1	1	1	1	1	1	1	1	1	1	1	1	1	1	1	1	1	1	1
PAX3	2	110369553	110471285	-	173	100	0	0	1	1	1	1	1	1	1	1	1	1	1	1	1	1	1	1	1	1	1	1	1	1	1	1	1	1	1	1	1	1	1	1	1	1	1	1	1	1	1	1	1
MIR2284Y-5	2	110378162	110378250	+	173	100	0	0	1	1	1	1	1	1	1	1	1	1	1	1	1	1	1	1	1	1	1	1	1	1	1	1	1	1	1	1	1	1	1	1	1	1	1	1	1	1	1	1	1
LOC112443122	2	110493751	110507626	-	173	100	0	0	1	1	1	1	1	1	1	1	1	1	1	1	1	1	1	1	1	1	1	1	1	1	1	1	1	1	1	1	1	1	1	1	1	1	1	1	1	1	1	1	1
LOC104969778	2	110494101	110494762	+	173	100	0	0	1	1	1	1	1	1	1	1	1	1	1	1	1	1	1	1	1	1	1	1	1	1	1	1	1	1	1	1	1	1	1	1	1	1	1	1	1	1	1	1	1
LOC112443123	2	110588464	110589625	-	173	100	0	0	1	1	1	1	1	1	1	1	1	1	1	1	1	1	1	1	1	1	1	1	1	1	1	1	1	1	1	1	1	1	1	1	1	1	1	1	1	1	1	1	1
SGPP2	2	110589700	110737211	+	173	100	0	0	1	1	1	1	1	1	1	1	1	1	1	1	1	1	1	1	1	1	1	1	1	1	1	1	1	1	1	1	1	1	1	1	1	1	1	1	1	1	1	1	1
FARSB	2	110746220	110820162	-	173	100	0	0	1	1	1	1	1	1	1	1	1	1	1	1	1	1	1	1	1	1	1	1	1	1	1	1	1	1	1	1	1	1	1	1	1	1	1	1	1	1	1	1	1
LOC538702	2	110840470	110842314	+	173	100	0	0	1	1	1	1	1	1	1	1	1	1	1	1	1	1	1	1	1	1	1	1	1	1	1	1	1	1	1	1	1	1	1	1	1	1	1	1	1	1	1	1	1
MOGAT1	2	110843551	110878526	+	173	100	0	0	1	1	1	1	1	1	1	1	1	1	1	1	1	1	1	1	1	1	1	1	1	1	1	1	1	1	1	1	1	1	1	1	1	1	1	1	1	1	1	1	1
ACSL3	2	111037664	111113609	+	173	100	0	0	1	1	1	1	1	1	1	1	1	1	1	1	1	1	1	1	1	1	1	1	1	1	1	1	1	1	1	1	1	1	1	1	1	1	1	1	1	1	1	1	1
KCNE4	2	111212142	111215329	+	173	100	0	0	1	1	1	1	1	1	1	1	1	1	1	1	1	1	1	1	1	1	1	1	1	1	1	1	1	1	1	1	1	1	1	1	1	1	1	1	1	1	1	1	1
LOC112443672	2	111277209	111277334	-	173	100	0	0	1	1	1	1	1	1	1	1	1	1	1	1	1	1	1	1	1	1	1	1	1	1	1	1	1	1	1	1	1	1	1	1	1	1	1	1	1	1	1	1	1
LOC112443698	2	111487974	111488080	+	170	98.2659	3	1.7341	1	1	1	1	1	1	1	1	1	1	1	1	1	1	1	1	1	1	1	1	1	1	1	1	1	1	1	1	1	1	1	1	1	1	1	1	1	1	1	1	1
LOC112442388	2	111647987	111655300	+	173	100	0	0	1	1	1	1	1	1	1	1	1	1	1	1	1	1	1	1	1	1	1	1	1	1	1	1	1	1	1	1	1	1	1	1	1	1	1	1	1	1	1	1	1
SCG2	2	111768888	111774396	-	173	100	0	0	1	1	1	1	1	1	1	1	1	1	1	1	1	1	1	1	1	1	1	1	1	1	1	1	1	1	1	1	1	1	1	1	1	1	1	1	1	1	1	1	1
AP1S3	2	111898332	111965193	-	173	100	0	0	1	1	1	1	1	1	1	1	1	1	1	1	1	1	1	1	1	1	1	1	1	1	1	1	1	1	1	1	1	1	1	1	1	1	1	1	1	1	1	1	1
WDFY1	2	112011306	112063238	-	173	100	0	0	1	1	1	1	1	1	1	1	1	1	1	1	1	1	1	1	1	1	1	1	1	1	1	1	1	1	1	1	1	1	1	1	1	1	1	1	1	1	1	1	1
MRPL44	2	112068965	112076913	+	173	100	0	0	1	1	1	1	1	1	1	1	1	1	1	1	1	1	1	1	1	1	1	1	1	1	1	1	1	1	1	1	1	1	1	1	1	1	1	1	1	1	1	1	1
SERPINE2	2	112087763	112158834	-	173	100	0	0	1	1	1	1	1	1	1	1	1	1	1	1	1	1	1	1	1	1	1	1	1	1	1	1	1	1	1	1	1	1	1	1	1	1	1	1	1	1	1	1	1
FAM124B	2	112489089	112502184	-	173	100	0	0	1	1	1	1	1	1	1	1	1	1	1	1	1	1	1	1	1	1	1	1	1	1	1	1	1	1	1	1	1	1	1	1	1	1	1	1	1	1	1	1	1
CUL3	2	112585626	112699729	-	173	100	0	0	1	1	1	1	1	1	1	1	1	1	1	1	1	1	1	1	1	1	1	1	1	1	1	1	1	1	1	1	1	1	1	1	1	1	1	1	1	1	1	1	1
DOCK10	2	112861959	113166959	-	173	100	0	0	1	1	1	1	1	1	1	1	1	1	1	1	1	1	1	1	1	1	1	1	1	1	1	1	1	1	1	1	1	1	1	1	1	1	1	1	1	1	1	1	1
LOC112442390	2	113521017	113528490	+	173	100	0	0	1	1	1	1	1	1	1	1	1	1	1	1	1	1	1	1	1	1	1	1	1	1	1	1	1	1	1	1	1	1	1	1	1	1	1	1	1	1	1	1	1
NYAP2	2	113646697	113856800	+	173	100	0	0	1	1	1	1	1	1	1	1	1	1	1	1	1	1	1	1	1	1	1	1	1	1	1	1	1	1	1	1	1	1	1	1	1	1	1	1	1	1	1	1	1
LOC104969981	2	114315266	114322929	-	173	100	0	0	1	1	1	1	1	1	1	1	1	1	1	1	1	1	1	1	1	1	1	1	1	1	1	1	1	1	1	1	1	1	1	1	1	1	1	1	1	1	1	1	1
LOC112443124	2	114851608	114865191	+	173	100	0	0	1	1	1	1	1	1	1	1	1	1	1	1	1	1	1	1	1	1	1	1	1	1	1	1	1	1	1	1	1	1	1	1	1	1	1	1	1	1	1	1	1
LOC101902260	2	114869235	114910507	-	173	100	0	0	1	1	1	1	1	1	1	1	1	1	1	1	1	1	1	1	1	1	1	1	1	1	1	1	1	1	1	1	1	1	1	1	1	1	1	1	1	1	1	1	1
LOC112443125	2	114871854	114879492	+	173	100	0	0	1	1	1	1	1	1	1	1	1	1	1	1	1	1	1	1	1	1	1	1	1	1	1	1	1	1	1	1	1	1	1	1	1	1	1	1	1	1	1	1	1
IRS1	2	114924912	114993390	-	173	100	0	0	1	1	1	1	1	1	1	1	1	1	1	1	1	1	1	1	1	1	1	1	1	1	1	1	1	1	1	1	1	1	1	1	1	1	1	1	1	1	1	1	1
RHBDD1	2	115024375	115158584	+	173	100	0	0	1	1	1	1	1	1	1	1	1	1	1	1	1	1	1	1	1	1	1	1	1	1	1	1	1	1	1	1	1	1	1	1	1	1	1	1	1	1	1	1	1
COL4A4	2	115162172	115317764	-	173	100	0	0	1	1	1	1	1	1	1	1	1	1	1	1	1	1	1	1	1	1	1	1	1	1	1	1	1	1	1	1	1	1	1	1	1	1	1	1	1	1	1	1	1
COL4A3	2	115318013	115478018	+	173	100	0	0	1	1	1	1	1	1	1	1	1	1	1	1	1	1	1	1	1	1	1	1	1	1	1	1	1	1	1	1	1	1	1	1	1	1	1	1	1	1	1	1	1
MFF	2	115486522	115515501	+	173	100	0	0	1	1	1	1	1	1	1	1	1	1	1	1	1	1	1	1	1	1	1	1	1	1	1	1	1	1	1	1	1	1	1	1	1	1	1	1	1	1	1	1	1
TM4SF20	2	115519315	115530237	-	173	100	0	0	1	1	1	1	1	1	1	1	1	1	1	1	1	1	1	1	1	1	1	1	1	1	1	1	1	1	1	1	1	1	1	1	1	1	1	1	1	1	1	1	1
LOC112443126	2	115629178	115630007	-	173	100	0	0	1	1	1	1	1	1	1	1	1	1	1	1	1	1	1	1	1	1	1	1	1	1	1	1	1	1	1	1	1	1	1	1	1	1	1	1	1	1	1	1	1
AGFG1	2	115629928	115711464	+	173	100	0	0	1	1	1	1	1	1	1	1	1	1	1	1	1	1	1	1	1	1	1	1	1	1	1	1	1	1	1	1	1	1	1	1	1	1	1	1	1	1	1	1	1
LOC101903691	2	115730835	115738037	+	173	100	0	0	1	1	1	1	1	1	1	1	1	1	1	1	1	1	1	1	1	1	1	1	1	1	1	1	1	1	1	1	1	1	1	1	1	1	1	1	1	1	1	1	1
SLC19A3	2	115812576	115843935	-	173	100	0	0	1	1	1	1	1	1	1	1	1	1	1	1	1	1	1	1	1	1	1	1	1	1	1	1	1	1	1	1	1	1	1	1	1	1	1	1	1	1	1	1	1
CCL20	2	115948396	115951945	+	168	97.1098	5	2.89017	1	1	1	1	1	1	1	1	1	1	1	1	1	1	1	1	1	1	1	1	1	1	1	1	1	1	1	1	1	1	1	1	1	1	1	1	1	1	1	1	1
DAW1	2	115992689	116028261	+	173	100	0	0	1	1	1	1	1	1	1	1	1	1	1	1	1	1	1	1	1	1	1	1	1	1	1	1	1	1	1	1	1	1	1	1	1	1	1	1	1	1	1	1	1
SPHKAP	2	116085400	116277142	-	173	100	0	0	1	1	1	1	1	1	1	1	1	1	1	1	1	1	1	1	1	1	1	1	1	1	1	1	1	1	1	1	1	1	1	1	1	1	1	1	1	1	1	1	1
PID1	2	117023754	117290401	-	173	100	0	0	1	1	1	1	1	1	1	1	1	1	1	1	1	1	1	1	1	1	1	1	1	1	1	1	1	1	1	1	1	1	1	1	1	1	1	1	1	1	1	1	1
DNER	2	117379822	117771069	-	173	100	0	0	1	1	1	1	1	1	1	1	1	1	1	1	1	1	1	1	1	1	1	1	1	1	1	1	1	1	1	1	1	1	1	1	1	1	1	1	1	1	1	1	1
LOC112443603	2	117416489	117416597	+	173	100	0	0	1	1	1	1	1	1	1	1	1	1	1	1	1	1	1	1	1	1	1	1	1	1	1	1	1	1	1	1	1	1	1	1	1	1	1	1	1	1	1	1	1
MIR2284M	2	117477328	117477394	-	173	100	0	0	1	1	1	1	1	1	1	1	1	1	1	1	1	1	1	1	1	1	1	1	1	1	1	1	1	1	1	1	1	1	1	1	1	1	1	1	1	1	1	1	1
TRIP12	2	117807931	117962943	-	173	100	0	0	1	1	1	1	1	1	1	1	1	1	1	1	1	1	1	1	1	1	1	1	1	1	1	1	1	1	1	1	1	1	1	1	1	1	1	1	1	1	1	1	1
FBXO36	2	117961871	118069151	+	173	100	0	0	1	1	1	1	1	1	1	1	1	1	1	1	1	1	1	1	1	1	1	1	1	1	1	1	1	1	1	1	1	1	1	1	1	1	1	1	1	1	1	1	1
LOC112443127	2	117963832	117970037	+	173	100	0	0	1	1	1	1	1	1	1	1	1	1	1	1	1	1	1	1	1	1	1	1	1	1	1	1	1	1	1	1	1	1	1	1	1	1	1	1	1	1	1	1	1
[truncated: 26,777 more rows]
[truncated: 132 more columns]

## Sheet: TableS6
Supplementary Table 6. List of dispensable genes identified in the 173 bull Holstein cattle.
Gene	Chr	start	end	strand	N genes lost	% genes lost
LOC112446888	1	4845026	4845634	-	13	7.51445
LOC112446904	1	4857208	4857819	+	105	60.6936
LOC112446920	1	4867852	4868482	-	66	38.1503
LOC101907866	1	4888337	4888651	+	12	6.93642
LOC112446952	1	4901610	4902198	-	1	0.578035
LOC101907950	1	4909284	4909598	+	77	44.5087
LOC112446968	1	4913741	4914373	+	149	86.1272
LOC112446980	1	4925473	4926072	-	1	0.578035
LOC785105	1	4941900	4942214	+	1	0.578035
LOC112446981	1	4946565	4947198	+	137	79.1908
LOC112446982	1	4957259	4957874	-	5	2.89017
LOC104970788	1	7892838	7894547	+	2	1.15607
LOC112447279	1	8918056	8918413	+	17	9.82659
LOC526789	1	8960255	8960600	+	26	15.0289
LOC112448320	1	9283999	9284121	+	4	2.31214
TRNAC-GCA-2	1	16843916	16843987	-	1	0.578035
MIRLET7C	1	20434617	20434700	-	3	1.7341
TRNAS-GGA	1	28865322	28865393	-	1	0.578035
TRNAC-GCA-4	1	29632505	29632577	+	2	1.15607
LOC112448288	1	31427541	31427643	+	1	0.578035
ZNF654	1	36063775	36150217	+	1	0.578035
LOC112448282	1	41580371	41580476	-	1	0.578035
LOC783995	1	42571919	42572848	+	3	1.7341
LOC785848	1	42735409	42736335	+	1	0.578035
LOC112448293	1	46209142	46209247	-	2	1.15607
LOC112448303	1	48583190	48583251	-	1	0.578035
LOC112446992	1	54628747	54629081	-	1	0.578035
TRNAE-UUC	1	55362509	55362580	-	3	1.7341
LOC112447300	1	56777588	56779589	-	135	78.0347
LOC112448360	1	58290866	58290972	+	3	1.7341
TRNAK-UUU	1	60944119	60944191	-	1	0.578035
ZNF148	1	69681021	69827622	-	1	0.578035
LOC112448322	1	70257049	70257120	-	68	39.3064
LOC112448324	1	70257291	70257370	-	19	10.9827
LOC112447334	1	70510708	70534625	-	1	0.578035
UBXN7	1	70927372	70987463	-	2	1.15607
LOC104970909	1	76948998	76962012	-	2	1.15607
TRNAC-GCA-6	1	77150734	77150805	+	1	0.578035
LOC112447425	1	77178420	77181974	-	3	1.7341
MIR1248-1	1	80470559	80470663	-	4	2.31214
TRNAE-UUC-2	1	81348648	81348720	+	2	1.15607
LOC504858	1	83232816	83233357	+	1	0.578035
LOC112448305	1	83640377	83640508	-	1	0.578035
LOC112448306	1	83641288	83641418	-	1	0.578035
DCUN1D1	1	84042262	84078267	+	1	0.578035
LOC112447626	1	88318172	88321464	+	173	100
LOC112448298	1	89192312	89192414	+	5	2.89017
LOC104970977	1	100283840	100287529	+	1	0.578035
TRNAF-GAA	1	106592310	106592381	-	2	1.15607
TRNAE-UUC-4	1	111155017	111155089	-	3	1.7341
LOC112448311	1	112429019	112429155	+	1	0.578035
TRNAK-UUU-3	1	112844688	112844760	+	2	1.15607
TRNAG-CCC-2	1	114319625	114319697	-	4	2.31214
LOC112448278	1	114737058	114737164	-	2	1.15607
LOC104971004	1	117745860	117762311	+	2	1.15607
LOC112448310	1	120180703	120180835	-	2	1.15607
LOC786256	1	120344787	120345986	-	3	1.7341
LOC112448342	1	121657262	121657456	+	1	0.578035
LOC112448367	1	124815435	124815541	+	1	0.578035
LOC112448327	1	129418733	129418862	+	2	1.15607
TRNAG-CCC-8	1	135306377	135306448	-	173	100
LOC100300014	1	144498435	144499274	-	149	86.1272
LOC783329	1	144515680	144516447	-	124	71.6763
LOC783535	1	144519750	144520454	-	84	48.5549
LOC101902902	1	146734448	146749667	+	5	2.89017
LOC112448253	1	157826794	157927990	-	2	1.15607
TRNAQ-UUG-2	1	157955337	157955408	-	173	100
ZBED9	1	157958271	157977532	+	173	100
TRNAK-UUU-5	1	157962896	157962968	-	173	100
TRNAT-UGU	1	157982832	157982905	+	173	100
TRNAR-UCG	1	157988436	157988508	+	173	100
TRNAI-UAU	1	157992168	157992261	-	173	100
GPX5	1	157995960	158004925	-	173	100
GPX6	1	158029373	158036879	+	173	100
LOC112448270	1	158038535	158057158	-	173	100
TRNAA-AGC	1	158044572	158044644	+	173	100
TRNAT-CGU	1	158045146	158045219	+	173	100
TRNAM-CAU-2	1	158048038	158048111	-	173	100
TRNAT-UGU-2	1	158057151	158057224	+	173	100
LOC527195	1	158063310	158064297	+	173	100
TRNAF-GAA-2	1	158065542	158065614	+	173	100
ZSCAN23	1	158070113	158077435	+	128	73.9884
LOC112443685	2	7786234	7786340	-	155	89.5954
FSIP2	2	10562877	10705291	-	2	1.15607
LOC112442540	2	15357109	15362013	+	3	1.7341
TRNAC-GCA-11	2	15392286	15392357	+	2	1.15607
LOC112443714	2	18028044	18028147	+	3	1.7341
LOC112443637	2	22493977	22494108	-	2	1.15607
LOC112443700	2	23987514	23987620	-	1	0.578035
LOC112443693	2	24080798	24080904	+	2	1.15607
LOC112443694	2	26545875	26545981	-	1	0.578035
LOC112443601	2	27258416	27258518	-	2	1.15607
LOC112442560	2	30011613	30086804	-	1	0.578035
LOC112443706	2	31120356	31120462	-	6	3.46821
TRNAC-GCA-12	2	32708913	32708985	+	5	2.89017
CD302	2	36553599	36579202	+	1	0.578035
TRNAC-GCA-13	2	37531864	37531935	-	1	0.578035
LOC112443616	2	38379710	38379816	+	2	1.15607
ERMN	2	39011315	39016776	+	4	2.31214
LOC112442329	2	39595984	39599827	+	1	0.578035
LOC101902790	2	43617352	43617874	-	2	1.15607
LOC112442632	2	51980888	51983708	+	3	1.7341
TRNAC-GCA-15	2	55855580	55855651	-	2	1.15607
LOC101906569	2	58320759	58322066	-	1	0.578035
SPOPL	2	58559696	58612739	-	1	0.578035
TRNAC-GCA-16	2	60714824	60714895	+	1	0.578035
MIR128-1	2	61675775	61675856	-	1	0.578035
LOC112443610	2	61819425	61819527	-	1	0.578035
LOC789626	2	77578686	77580239	+	73	42.1965
MOB4	2	86060818	86090535	+	2	1.15607
LOC112443725	2	88082318	88082424	-	2	1.15607
HIST2H3D	2	88751581	88752030	+	51	29.4798
LOC112443676	2	90803341	90803426	+	1	0.578035
LOC112443674	2	90804129	90804212	+	2	1.15607
LOC112443651	2	94492698	94492831	+	1	0.578035
LOC112443662	2	99976867	99976958	+	2	1.15607
LOC112443698	2	111487974	111488080	+	3	1.7341
CCL20	2	115948396	115951945	+	5	2.89017
MARCKSL1	2	121223038	121225408	+	1	0.578035
LOC112443208	2	121256491	121257172	-	43	24.8555
CCDC28B	2	121319780	121323914	-	173	100
CLDN12	2	121402133	121416393	+	173	100
LOC112443645	2	122637357	122637439	+	173	100
LOC112443643	2	122649769	122649853	+	173	100
LOC112443648	2	124852030	124852164	+	19	10.9827
LOC112443632	2	124916469	124916672	-	173	100
LOC112443664	2	125062291	125062404	+	1	0.578035
PLA2G2D4	2	132534582	132543704	+	5	2.89017
LOC112443425	2	132561666	132574009	+	164	94.7977
PLA2G2D1	2	132596456	132609998	+	25	14.4509
LOC788414	2	136187636	136190302	+	1	0.578035
TRNAD-GUC-4	3	8099537	8099608	-	114	65.896
TRNAG-GCC-5	3	8100275	8100345	-	173	100
TRNAL-CAG-2	3	8101782	8101864	-	11	6.35838
SDHC	3	8177616	8208058	-	1	0.578035
LOC100336682	3	8564087	8574771	+	172	99.422
OR6N1	3	10907420	10908358	+	3	1.7341
LOC509633	3	11203435	11204442	+	1	0.578035
OR6P1	3	11222817	11223770	+	6	3.46821
OR6Y1	3	11237660	11238637	+	2	1.15607
LOC616705	3	11295134	11296087	-	1	0.578035
LOC509005	3	11721981	11725716	-	34	19.6532
LOC781726	3	11745716	11749548	-	32	18.4971
LOC782367	3	12022969	12026538	-	13	7.51445
LOC782529	3	12079736	12082666	-	6	3.46821
LOC788175	3	12132951	12137644	-	76	43.9306
LOC112445933	3	12222430	12223134	+	8	4.62428
LOC787904	3	12531365	12569165	+	172	99.422
LOC786350	3	16938702	16941534	+	173	100
LOC112445860	3	17038514	17039822	-	173	100
LOC100848441	3	17366053	17367232	-	1	0.578035
LOC112445861	3	17422308	17423567	+	18	10.4046
LOC112445862	3	17431789	17432999	+	8	4.62428
LOC100848825	3	17662317	17663879	-	168	97.1098
LOC100848624	3	17698608	17700030	-	2	1.15607
LCE1B	3	17930693	17931004	-	23	13.2948
MIR2284Z-4	3	18674126	18674205	+	4	2.31214
HIST2H2AA4	3	20746976	20747527	-	173	100
HIST1H2AK	3	20758449	20759000	+	173	100
LOC788077	3	20759845	20760401	+	151	87.2832
LOC504599	3	20777927	20778340	+	3	1.7341
TRNAN-GUU-5	3	20956909	20956982	+	74	42.7746
TRNAV-UAC-2	3	20978865	20978937	+	173	100
TRNAQ-CUG-3	3	20980650	20980721	-	172	99.422
TRNAN-GUU-6	3	20981895	20981968	+	172	99.422
TRNAV-UAC-3	3	20991877	20991949	+	173	100
TRNAQ-CUG-4	3	20993663	20993734	-	159	91.9075
TRNAN-GUU-7	3	20994920	20994993	+	139	80.3468
TRNAV-CAC-4	3	20995595	20995667	+	117	67.6301
TRNAG-CCC-18	3	20997412	20997482	-	171	98.8439
TRNAV-CAC-5	3	21012294	21012366	+	173	100
LOC112446142	3	21015334	21015494	+	173	100
TRNAH-GUG-3	3	21015831	21015902	-	173	100
TRNAV-AAC-3	3	21024315	21024387	+	155	89.5954
TRNAN-GUU-8	3	21025040	21025113	-	173	100
TRNAV-UAC-4	3	21035265	21035337	+	173	100
TRNAQ-CUG-5	3	21037039	21037110	-	122	70.5202
TRNAN-GUU-9	3	21038302	21038375	+	124	71.6763
TRNAV-CAC-6	3	21038978	21039050	+	171	98.8439
TRNAG-CCC-19	3	21040374	21040444	-	167	96.5318
TRNAH-GUG-4	3	21049256	21049327	-	173	100
TRNAV-AAC-4	3	21057895	21057967	+	161	93.0636
TRNAN-GUU-10	3	21058620	21058693	-	173	100
TRNAH-GUG-5	3	21063580	21063651	+	173	100
LOC112446143	3	21063988	21064148	-	39	22.5434
TRNAE-UUC-16	3	21086134	21086205	-	173	100
TRNAE-UUC-17	3	21113479	21113550	-	171	98.8439
TRNAN-GUU-15	3	21197565	21197638	-	172	99.422
TRNAH-GUG-7	3	21198328	21198399	+	173	100
TRNAE-UUC-18	3	21204594	21204665	+	173	100
TRNAG-CCC-22	3	21206921	21206991	-	173	100
TRNAG-CCC-24	3	21210205	21210275	+	173	100
TRNAE-UUC-19	3	21212531	21212602	-	173	100
TRNAH-GUG-8	3	21218714	21218785	-	173	100
TRNAN-GUU-16	3	21219475	21219548	+	172	99.422
TRNAH-GUG-9	3	21227690	21227761	-	58	33.526
LOC112446125	3	21288903	21289066	-	1	0.578035
LOC788724	3	22479778	22480323	+	1	0.578035
LOC616149	3	22651974	22678020	-	173	100
LOC112445957	3	22767088	22794278	+	82	47.3988
NRAS	3	28614965	28624865	+	1	0.578035
TRNAD-AUC	3	31554060	31554132	-	145	83.815
MIR197	3	33850276	33850356	-	1	0.578035
LOC539383	3	39743154	39756221	-	4	2.31214
LOC107132304	3	39935527	39937272	+	3	1.7341
LOC112446155	3	43278015	43278129	+	1	0.578035
LOC112446151	3	46684902	46685116	-	9	5.20231
LOC112446101	3	50071677	50071811	+	15	8.67052
MTF2	3	50325443	50402620	-	1	0.578035
LOC112446096	3	50630367	50630499	-	1	0.578035
LOC112446094	3	50633298	50633393	-	1	0.578035
TRNAE-UUC-22	3	51223043	51223114	-	3	1.7341
ZNF644	3	52289852	52348490	+	1	0.578035
MIR2285B-2	3	52365058	52365138	-	3	1.7341
TRNAC-GCA-28	3	52952648	52952719	+	8	4.62428
MIR2285K-5	3	53401644	53401724	-	1	0.578035
LOC112445996	3	54287209	54288227	+	7	4.04624
LOC112445995	3	54342870	54349809	+	152	87.8613
LOC100336669	3	54652456	54674965	+	127	73.4104
LOC785445	3	54809083	54810334	+	74	42.7746
TRNAC-ACA-14	3	63459810	63459881	+	1	0.578035
LOC112446074	3	63934323	63934427	-	1	0.578035
LOC112446081	3	64628501	64628607	-	3	1.7341
FPGT	3	70600161	70608405	-	1	0.578035
TRNAC-ACA-15	3	71619030	71619101	-	2	1.15607
LOC112446063	3	72554638	72554744	+	3	1.7341
ZRANB2	3	74146674	74164750	+	1	0.578035
MIR186	3	74160334	74160419	+	6	3.46821
LOC101907544	3	76829151	76830680	-	173	100
RPE65	3	76832298	76853872	+	2	1.15607
TRNAC-GCA-31	3	79224820	79224891	+	1	0.578035
TRNAT-AGU	3	97949989	97950062	-	1	0.578035
LOC107131387	3	98047226	98048827	+	1	0.578035
CYP4A11	3	99208559	99222626	+	60	34.6821
LOC112446120	3	99486271	99486350	+	26	15.0289
LOC112446118	3	99486499	99486570	+	14	8.09249
LOC112446022	3	101027292	101033423	+	173	100
UROD	3	101034183	101037522	-	139	80.3468
LOC614021	3	102929904	102930842	-	1	0.578035
LOC112446072	3	104978901	104979004	+	1	0.578035
LOC786231	3	105246237	105247600	+	169	97.6879
OXCT2	3	106312933	106314714	+	173	100
BMP8A	3	106544060	106584726	-	173	100
LOC100297708	3	106563351	106565135	-	173	100
LOC112445900	3	119151725	119152675	-	173	100
LOC112445901	3	119168028	119168978	-	50	28.9017
LOC782255	3	119281416	119282366	-	36	20.8092
LOC615000	3	119331433	119332384	+	1	0.578035
LOC530175	3	119347947	119349439	+	173	100
LOC107131293	3	119502325	119505544	-	173	100
LOC112446046	3	119506376	119507761	+	173	100
LOC112446047	3	119619349	119622822	+	173	100
TRNAY-AUA	4	563178	563249	+	1	0.578035
MTERF1	4	9247566	9254797	-	1	0.578035
RGS2	4	12425282	12428886	-	3	1.7341
LOC112446536	4	23304802	23304904	-	2	1.15607
TRNAC-GCA-36	4	29852552	29852623	-	173	100
TRNAC-GCA-37	4	29856094	29856165	-	173	100
TRNAC-GCA-38	4	29859636	29859707	-	173	100
LOC613345	4	30029303	30029874	+	1	0.578035
LOC100296627	4	32436344	32507387	-	2	1.15607
LOC112446365	4	32502127	32505993	+	1	0.578035
ABCB1	4	32879459	32982658	+	30	17.341
LOC112446366	4	33038637	33042555	-	1	0.578035
LOC112446533	4	35512286	35512390	-	7	4.04624
GPR22	4	48505598	48512565	+	4	2.31214
LOC781951	4	50090670	50123188	-	3	1.7341
LOC112446379	4	50123266	50126142	+	79	45.6647
TARP	4	50141812	50162835	-	11	6.35838
TRNAC-ACA-22	4	50729014	50729086	-	2	1.15607
LOC112446383	4	54172517	54173397	+	169	97.6879
PPP1R3A	4	54551935	54592517	+	4	2.31214
LOC100847946	4	55292489	55294306	+	1	0.578035
BMT2	4	55467603	55545662	+	1	0.578035
LRRN3	4	57220439	57263006	-	1	0.578035
LOC112446498	4	59175187	59175316	-	3	1.7341
LOC112446538	4	62144189	62144295	-	1	0.578035
SKAP2	4	69125469	69297030	+	1	0.578035
LOC100299757	4	71063203	71064146	+	173	100
LOC112446398	4	71805437	71862962	-	1	0.578035
LOC112446534	4	73110833	73110941	-	1	0.578035
MIR4657	4	76669524	76669576	+	1	0.578035
LOC112446406	4	76758600	76768540	-	173	100
LOC112446499	4	81939266	81939393	+	3	1.7341
LOC112446413	4	82588583	82590462	+	135	78.0347
LOC112446412	4	82598537	82599703	+	173	100
LOC100295719	4	82670211	82670970	+	108	62.4277
LOC112446414	4	84881034	84894957	-	1	0.578035
MIR592	4	91320600	91320695	-	3	1.7341
ZNF800	4	91614929	91639109	-	1	0.578035
TRNAS-GGA-11	4	97012493	97012564	-	1	0.578035
MIR2423	4	97217425	97217497	+	3	1.7341
BPGM	4	98321779	98353161	+	5	2.89017
LOC100337457	4	98969975	99055089	-	1	0.578035
MIR490	4	100636672	100636798	+	1	0.578035
OR9A4	4	105142209	105143255	+	1	0.578035
LOC787760	4	105184584	105185600	+	43	24.8555
LOC787774	4	105197060	105198024	+	21	12.1387
LOC780933	4	105521590	105525991	-	26	15.0289
LOC617189	4	105645081	105646221	+	172	99.422
LOC112446444	4	105648845	105649992	+	72	41.6185
LOC104972445	4	105650951	105653577	+	2	1.15607
LOC112446433	4	105655220	105655892	+	173	100
LOC617183	4	105657124	105673155	+	173	100
LOC112446445	4	105676927	105677523	+	173	100
LOC104972274	4	105679087	105679739	+	6	3.46821
LOC112446431	4	105679718	105682729	+	173	100
LOC783945	4	105683091	105684283	+	147	84.9711
LOC783647	4	105694136	105694727	+	57	32.948
LOC509513	4	105805344	106089047	+	101	58.3815
LOC101904045	4	105808572	105809571	+	135	78.0347
LOC101909872	4	105814018	105818323	-	173	100
LOC112446440	4	105820992	105821965	+	30	17.341
LOC101903590	4	105841512	105842538	+	21	12.1387
LOC101904148	4	105870919	105871903	+	21	12.1387
LOC101903755	4	105909722	105910414	-	97	56.0694
LOC112446446	4	105911632	105917670	+	173	100
LOC101903933	4	105922119	105923087	-	9	5.20231
LOC112446439	4	105936216	105937184	+	21	12.1387
LOC112446435	4	105957408	105958901	+	1	0.578035
LOC100336982	4	105969191	105970199	+	9	5.20231
LOC100336993	4	105972437	105973696	+	111	64.1618
LOC101902455	4	106056295	106057197	+	108	62.4277
LOC107132446	4	106384999	106385928	+	48	27.7457
LOC107132447	4	106397395	106398240	-	14	8.09249
LOC100299556	4	107097390	107098343	+	101	58.3815
LOC506549	4	107115299	107116252	+	45	26.0116
LOC613799	4	107134588	107135541	+	11	6.35838
LOC787786	4	107430032	107430961	+	171	98.8439
LOC511400	4	107457742	107458674	+	173	100
LOC507423	4	107556364	107557302	+	4	2.31214
TRNAC-GCA-60	4	112555282	112555353	-	173	100
TRNAC-GCA-62	4	112728957	112729028	-	2	1.15607
TRNAC-GCA-63	4	112732476	112732547	+	167	96.5318
MIR2284Y-6	5	614533	614606	+	5	2.89017
TRNAY-GUA-6	5	4461563	4461634	+	2	1.15607
LOC101907549	5	8419075	8419793	-	64	36.9942
LOC112446645	5	11240087	11240475	+	1	0.578035
LOC112446649	5	15265418	15271658	-	1	0.578035
RASSF9	5	15468393	15501976	-	1	0.578035
MGAT4C	5	15662678	15959427	-	1	0.578035
LOC112446650	5	16533625	16542734	+	1	0.578035
LOC112446836	5	17672921	17673039	+	3	1.7341
TRNAK-UUU-10	5	19158763	19158835	+	1	0.578035
TRNAC-ACA-26	5	20268243	20268314	+	1	0.578035
LOC112446835	5	20402858	20414919	-	1	0.578035
KERA	5	20929212	20936988	-	1	0.578035
LOC112446880	5	21840220	21840293	-	4	2.31214
NUDT4	5	23191665	23208110	+	8	4.62428
LOC112446860	5	26390252	26390395	+	69	39.8844
LOC112446672	5	27627940	27634233	-	173	100
LOC112446673	5	27639008	27645307	-	173	100
LOC787600	5	27650077	27656368	-	173	100
LOC112446848	5	28270346	28270449	-	1	0.578035
LOC104972403	5	30559634	30566770	+	173	100
LOC112446865	5	31107014	31107149	+	4	2.31214
LOC112446866	5	31115241	31115372	+	1	0.578035
LALBA	5	31184171	31186192	+	2	1.15607
LOC504567	5	31486313	31487248	-	1	0.578035
LOC781968	5	31692847	31693776	+	1	0.578035
LOC784038	5	31950086	31951025	-	173	100
OR10AD1	5	32094853	32097281	+	173	100
LOC786089	5	37220335	37390290	+	1	0.578035
TRNAS-GGA-12	5	37558658	37558729	+	1	0.578035
LOC785803	5	44189070	44194348	+	164	94.7977
LOC781146	5	44218157	44222737	+	47	27.1676
LOC112446693	5	44246392	44252258	+	2	1.15607
LOC617219	5	44297723	44303575	+	136	78.6127
LOC112446700	5	46157102	46160091	+	1	0.578035
TRNAE-UUC-28	5	46621309	46621380	-	1	0.578035
MIR763	5	47929780	47929899	-	4	2.31214
MIR2285F-1	5	49300788	49300857	+	2	1.15607
USP15	5	51147112	51275790	-	1	0.578035
LOC112446873	5	56645578	56645657	+	13	7.51445
LOC112446872	5	56645822	56645893	+	3	1.7341
LOC112446881	5	57611456	57611578	-	71	41.0405
LOC781363	5	57661971	57662900	-	1	0.578035
LOC100847112	5	57705969	57706904	+	4	2.31214
LOC615284	5	57724117	57725043	-	173	100
LOC618816	5	57740889	57741833	-	171	98.8439
LOC506139	5	57787711	57788787	+	4	2.31214
LOC526713	5	57807455	57808567	-	9	5.20231
LOC529303	5	57878122	57879057	-	7	4.04624
LOC782624	5	57908786	57909721	-	3	1.7341
LOC112446906	5	58001219	58001322	-	1	0.578035
LOC782296	5	58112291	58113238	-	2	1.15607
OR6C2	5	58179582	58180520	-	1	0.578035
LOC512580	5	58345920	58346858	-	1	0.578035
LOC787601	5	58371500	58372442	-	6	3.46821
LOC787659	5	58418220	58419158	+	1	0.578035
LOC507560	5	58448566	58449501	-	1	0.578035
LOC100138866	5	58594819	58595757	-	4	2.31214
LOC787866	5	58618683	58619627	+	28	16.185
LOC788114	5	58639086	58639961	+	79	45.6647
LOC787991	5	58694748	58695704	+	47	27.1676
OR6C1	5	58757261	58758202	-	69	39.8844
LOC788027	5	58765574	58766512	-	47	27.1676
LOC788126	5	58835183	58836145	-	148	85.5491
LOC100847492	5	58854800	58855738	-	51	29.4798
LOC787945	5	58889511	58890449	-	173	100
LOC788160	5	58916524	58917462	+	153	88.4393
OR6C3	5	58924103	58925038	+	173	100
LOC100298769	5	58935461	58936415	+	96	55.4913
LOC112446614	5	59004836	59005767	-	16	9.24855
LOC788210	5	59015180	59016118	-	9	5.20231
LOC788258	5	59116116	59117060	+	2	1.15607
LOC788285	5	59161107	59162045	-	3	1.7341
LOC788298	5	59172908	59174975	-	13	7.51445
LOC788322	5	59205222	59206157	-	13	7.51445
LOC788372	5	59280525	59282522	-	173	100
LOC788396	5	59320380	59321321	+	102	58.9595
LOC788413	5	59326046	59327008	+	173	100
LOC788428	5	59331735	59332697	+	173	100
LOC788512	5	59441500	59442471	+	27	15.6069
LOC100139733	5	59465899	59466885	+	3	1.7341
LOC788524	5	59500401	59501387	+	14	8.09249
LOC788535	5	59529241	59530402	+	9	5.20231
LOC788583	5	59619848	59620846	-	3	1.7341
OR9K2	5	59658165	59659146	-	49	28.3237
LOC788615	5	59680315	59681292	-	155	89.5954
LOC512340	5	59723790	59724731	-	173	100
LOC511753	5	59745000	59746001	-	18	10.4046
LOC527216	5	59767231	59768172	-	159	91.9075
LOC788998	5	59800152	59801093	+	173	100
LOC112446898	5	60070308	60070414	+	1	0.578035
LOC112446717	5	66173764	66187276	+	1	0.578035
LOC112446839	5	66523921	66524026	-	1	0.578035
LOC112446615	5	67009477	67013990	-	3	1.7341
MIR2435	5	67851858	67851927	+	1	0.578035
LOC112446892	5	70902522	70902628	-	1	0.578035
SINHCAF	5	78658640	78688174	+	1	0.578035
LOC112446732	5	81299561	81300932	-	1	0.578035
LOC112446918	5	82402612	82402715	+	1	0.578035
FGFR1OP2	5	82844188	82865505	-	1	0.578035
LOC101905711	5	88920198	88921219	-	163	94.2197
LOC112446909	5	88954274	88954376	+	1	0.578035
MIR2285Y	5	90832750	90832834	+	3	1.7341
MIR2284Z-6	5	90832752	90832831	-	3	1.7341
LOC112446621	5	91126536	91127206	+	2	1.15607
CAPZA3	5	91334674	91335759	-	4	2.31214
TRNAC-ACA-29	5	91393128	91393199	-	5	2.89017
TRNAG-UCC-11	5	92945070	92945142	+	1	0.578035
LOC530773	5	95139212	95139621	+	2	1.15607
LOC112446742	5	98522897	98558591	-	173	100
TAS2R46	5	98588763	98589680	+	2	1.15607
TAS2R10	5	98749622	98750521	+	1	0.578035
T2R10C	5	98761040	98761969	+	1	0.578035
TAS2R9	5	98773467	98774738	+	1	0.578035
TAS2R8	5	98775568	98776497	+	1	0.578035
LOC101902742	5	98993095	99048504	+	173	100
LOC788694	5	99146278	99156081	-	1	0.578035
LOC100140174	5	99164281	99171216	-	7	4.04624
LOC112446743	5	99248545	99253418	-	30	17.341
KLRC1	5	99264474	99291092	-	1	0.578035
LOC101904370	5	99308833	99313250	-	10	5.78035
LOC104970137	5	99328648	99335566	-	17	9.82659
LOC100847738	5	99346473	99353522	-	47	27.1676
LOC101905165	5	99362781	99373838	-	114	65.896
LOC101904903	5	99403249	99414821	-	1	0.578035
NKG2A	5	99539199	99543745	+	2	1.15607
NKG2C	5	99552955	99557139	+	17	9.82659
LOC112446744	5	100520989	100528669	+	1	0.578035
CLEC4D	5	101685217	101693399	+	1	0.578035
WC1-8	5	102845215	102866587	-	16	9.24855
LOC112446750	5	102878638	102881438	-	16	9.24855
LOC112446749	5	102881348	102890643	-	16	9.24855
LOC785386	5	112812606	112813102	+	23	13.2948
LOC104972622	5	116545881	116573860	-	1	0.578035
LOC788476	6	32357	33713	+	173	100
LOC112447203	6	60602	60708	-	173	100
LOC112447026	6	2689406	2692190	-	107	61.8497
LOC112447224	6	4044741	4044843	-	1	0.578035
LOC112447031	6	5949996	5954375	-	173	100
TRNAC-GCA-76	6	6096303	6096374	-	3	1.7341
MIR302B	6	12980214	12980288	+	3	1.7341
MIR302C	6	12980357	12980424	+	3	1.7341
MIR302A	6	12980768	12980837	+	3	1.7341
MIR302D	6	12980945	12981014	+	6	3.46821
MIR367	6	12981071	12981138	+	2	1.15607
TRNAS-GGA-13	6	16040668	16040739	+	1	0.578035
LOC112447189	6	19273898	19273980	-	1	0.578035
LOC112447217	6	22702726	22702828	-	2	1.15607
LOC112447212	6	26303133	26303235	-	1	0.578035
LOC782977	6	27219841	27226718	-	8	4.62428
TRNAE-UUC-36	6	30804912	30804983	+	1	0.578035
MIR218-1	6	40087130	40087239	+	2	1.15607
LOC112447204	6	43086285	43086391	-	2	1.15607
TRNAI-AAU-2	6	57902614	57902687	-	1	0.578035
TRNAG-GCC-9	6	59272088	59272158	-	1	0.578035
TRNAC-ACA-31	6	62350182	62350253	+	1	0.578035
TRNAC-ACA-32	6	63559351	63559422	+	5	2.89017
LOC112447192	6	68404963	68405084	+	1	0.578035
LOC107132569	6	71137003	71138673	-	1	0.578035
LOC112447159	6	75377630	75403120	+	2	1.15607
TRNAC-GCA-86	6	76367537	76367608	+	3	1.7341
LOC112447160	6	78035127	78039436	-	1	0.578035
LOC112447161	6	78167152	78236287	+	8	4.62428
LOC112447087	6	79181637	79182962	-	173	100
LOC100140261	6	84296232	84317613	-	171	98.8439
LOC540615	6	84339443	84360654	-	173	100
LOC100138908	6	84382230	84402814	-	5	2.89017
CSN1S1	6	85411601	85429256	+	3	1.7341
STATH	6	85497254	85506604	+	1	0.578035
FDCSP	6	85624626	85628236	+	1	0.578035
LOC104970052	6	85835497	85840969	+	1	0.578035
CXCL10	6	90881993	90884345	-	1	0.578035
CXCL13	6	92284769	92291183	+	1	0.578035
LOC112447231	6	94361809	94361911	-	1	0.578035
LOC112447183	6	97859009	97859143	+	1	0.578035
LOC112447118	6	99616663	99621318	-	173	100
LOC781224	6	102152105	102152932	-	8	4.62428
LOC112447233	6	107614964	107615071	+	3	1.7341
LOC112447131	6	112262286	112343567	-	173	100
LOC101906985	6	117598063	117599906	-	173	100
ZNF879	7	2336060	2352077	-	1	0.578035
LOC618787	7	4955009	4978535	+	173	100
LOC100298356	7	5726163	5730511	+	12	6.93642
LOC782513	7	8387989	8388921	-	104	60.1156
LOC100299465	7	8407078	8408010	-	29	16.763
LOC107131150	7	8424028	8424972	-	3	1.7341
LOC509641	7	8430865	8431788	-	2	1.15607
LOC104972795	7	8458945	8459814	-	20	11.5607
LOC504888	7	8473199	8474183	-	2	1.15607
LOC787574	7	8497991	8498959	-	78	45.0867
LOC100847239	7	8533618	8534589	+	27	15.6069
LOC616964	7	8579079	8580036	+	8	4.62428
LOC533983	7	8640062	8649891	+	4	2.31214
LOC618007	7	8650291	8651214	+	15	8.67052
LOC112447485	7	8848887	8849957	-	95	54.9133
LOC783492	7	8879753	8889914	-	4	2.31214
LOC512948	7	8905847	8906878	-	6	3.46821
LOC507378	7	8970038	8970985	-	1	0.578035
LOC510625	7	9044585	9045553	+	26	15.0289
LOC541022	7	9076288	9077217	+	2	1.15607
LOC785624	7	9224014	9224952	+	86	49.711
LOC107131239	7	9269424	9332631	-	21	12.1387
LOC104968437	7	9440267	9441226	-	4	2.31214
LOC789554	7	9453718	9462729	-	3	1.7341
LOC100847301	7	9613342	9614292	+	4	2.31214
LOC112447503	7	9728420	9744336	+	1	0.578035
LOC788031	7	9792240	10007320	+	167	96.5318
LOC101903003	7	9908215	9946042	+	173	100
LOC112447331	7	9984219	9989509	+	2	1.15607
LOC100295806	7	10022869	10023816	+	26	15.0289
LOC512488	7	10165201	10166029	-	12	6.93642
LOC785946	7	10208213	10209202	-	173	100
LOC785981	7	10228687	10234184	-	8	4.62428
LOC100138633	7	10234274	10241493	-	8	4.62428
LOC786119	7	10280901	10281866	-	43	24.8555
LOC786149	7	10296528	10297493	-	10	5.78035
LOC786202	7	10371188	10372159	+	12	6.93642
LOC100298773	7	10456511	10464520	+	13	7.51445
LOC100301104	7	10479069	10480001	+	2	1.15607
LOC100298850	7	10493768	10494703	+	3	1.7341
LOC100337213	7	10594264	10637250	+	2	1.15607
LOC100299045	7	10747980	10807666	+	10	5.78035
LOC100300051	7	10819886	10868308	-	1	0.578035
LOC112447333	7	10997855	11043267	+	24	13.8728
LOC100298718	7	13451869	13452804	-	167	96.5318
LOC511678	7	13459477	13460415	-	32	18.4971
LOC526508	7	13466132	13469621	-	3	1.7341
OR7G1	7	13528387	13529328	-	1	0.578035
TRNAC-ACA-34	7	13637901	13637972	+	1	0.578035
LOC514861	7	13809920	13810864	-	4	2.31214
LOC112447355	7	17343356	17373169	+	44	25.4335
LOC100337044	7	17361304	17410356	-	59	34.104
LOC112447617	7	18550534	18550613	+	2	1.15607
LOC112447616	7	18550778	18550847	+	11	6.35838
LOC112447361	7	18733201	18742147	+	173	100
LOC100297725	7	20022194	20023083	-	11	6.35838
LOC112447664	7	22356381	22356487	-	1	0.578035
LOC112447584	7	22785667	22785768	-	2	1.15607
LOC112447648	7	26722503	26722609	+	119	68.7861
CSNK1G3	7	30130216	30246199	-	1	0.578035
LOC100295797	7	34292389	34298373	+	1	0.578035
LOC112447627	7	36957114	36957237	-	1	0.578035
LOC112447402	7	40416358	40425001	-	173	100
LOC613390	7	40813277	40814236	-	173	100
OR2C3	7	40826843	40828005	-	1	0.578035
OR2G2	7	40917488	40918417	+	1	0.578035
OR2G3	7	40945564	40946543	+	2	1.15607
LOC107132628	7	41152189	41157981	-	1	0.578035
LOC526765	7	41279726	41280696	+	1	0.578035
LOC787758	7	41291758	41292522	-	3	1.7341
LOC787867	7	41427860	41428834	+	31	17.9191
LOC787898	7	41472487	41473458	+	2	1.15607
LOC787946	7	41552591	41553529	+	2	1.15607
LOC787963	7	41584783	41585721	-	4	2.31214
LOC112447514	7	41647141	41648086	+	3	1.7341
LOC112447515	7	41681660	41682612	+	15	8.67052
LOC616716	7	41791167	41792105	+	1	0.578035
OR2L13	7	41827752	41828687	-	1	0.578035
OR2M4	7	41950264	41951214	+	1	0.578035
LOC524160	7	42355723	42356697	+	1	0.578035
TRNAE-CUC-8	7	42660785	42660856	+	98	56.6474
LOC112447517	7	42896107	42897241	+	4	2.31214
LOC522560	7	42922124	42923254	+	59	34.104
LOC788709	7	42931039	42932352	+	1	0.578035
LOC112447520	7	42939761	42940840	+	72	41.6185
LOC112447578	7	46145257	46145362	-	1	0.578035
LOC112447619	7	49514911	49515045	+	1	0.578035
LOC112447601	7	50584707	50584906	+	1	0.578035
LOC112447581	7	51253274	51253379	+	1	0.578035
LOC107132646	7	54312323	54345495	+	2	1.15607
LOC112447575	7	59295138	59295241	-	1	0.578035
SMIM15	7	65415117	65416837	-	140	80.9249
LOC112447526	7	68605051	68613683	-	173	100
HAVCR2	7	68781847	68801885	-	10	5.78035
LOC112447615	7	71676630	71676759	+	5	2.89017
LOC112447602	7	73124173	73124298	+	6	3.46821
LOC112447622	7	78058368	78058513	-	1	0.578035
TRNAC-GCA-96	7	81385043	81385114	-	11	6.35838
LOC112447560	7	81392377	81393492	+	10	5.78035
MIR7691	7	81526133	81526199	+	1	0.578035
MIR3660	7	89558103	89558182	-	1	0.578035
LYSMD3	7	90083735	90097651	-	2	1.15607
MIR2464	7	90391797	90391866	+	1	0.578035
ARRDC3	7	90839580	90853625	-	1	0.578035
LOC112447532	7	102851260	102851928	+	48	27.7457
WDR36	7	110165554	110209023	+	173	100
LOC112447900	8	6278826	6278930	+	1	0.578035
LOC112447936	8	6769728	6769885	-	1	0.578035
LOC112447767	8	7285081	7289573	+	142	82.0809
MIR876	8	15239262	15239342	+	6	3.46821
IFNT3	8	22582520	22583580	-	173	100
IFNT2	8	22608434	22609746	-	135	78.0347
LOC616977	8	23166034	23166817	+	1	0.578035
LOC787343	8	23229328	23230038	+	5	2.89017
LOC112441471	8	23236007	23236838	+	60	34.6821
IFNB1	8	23263785	23264421	+	173	100
MIR491	8	23698530	23698613	-	1	0.578035
RRAGA	8	25185781	25187367	-	173	100
LOC616199	8	28154290	28155176	-	59	34.104
ZDHHC21	8	29490398	29565598	+	1	0.578035
LOC112447953	8	32102806	32102912	+	3	1.7341
MIR2471	8	40311803	40311872	+	3	1.7341
LOC112447933	8	45063707	45063811	-	1	0.578035
TRNAY-GUA-9	8	46034418	46034489	-	2	1.15607
LOC112447917	8	48228250	48228365	-	6	3.46821
LOC104969368	8	55801489	55804773	-	1	0.578035
LOC112447919	8	59017960	59018095	-	4	2.31214
LOC100337274	8	60119605	60127138	-	154	89.0173
LOC112447886	8	60134546	60135482	-	166	95.9538
LOC112447751	8	60142915	60143900	-	163	94.2197
LOC784185	8	60180940	60181914	-	4	2.31214
LOC101904753	8	62264126	62266136	+	4	2.31214
LOC100297540	8	65605946	65636344	+	173	100
LOC112447902	8	66273286	66273389	+	4	2.31214
RHOBTB2	8	70302359	70315890	+	173	100
LOC539009	8	71366038	71367425	-	173	100
MIR2404-2	8	73407097	73407163	-	1	0.578035
LOC112447931	8	75366231	75366311	-	2	1.15607
LOC112447892	8	80653798	80655574	-	2	1.15607
LOC112447921	8	84682001	84682134	-	119	68.7861
MIRLET7A-1	8	85450397	85450476	+	1	0.578035
MIRLET7F-1	8	85450750	85450836	+	1	0.578035
MIRLET7D	8	85452957	85453043	+	5	2.89017
CYLC2	8	92554821	92573215	+	2	1.15607
OR13F1	8	94103682	94104623	+	1	0.578035
LOC789817	8	94165513	94166469	-	173	100
LOC789815	8	94215358	94216314	-	167	96.5318
LOC789943	8	94262676	94263632	-	173	100
LOC789812	8	94282767	94283720	+	31	17.9191
OR13C3	8	94381356	94382324	-	2	1.15607
LOC789787	8	94409188	94410123	+	1	0.578035
LOC789766	8	94493211	94494327	-	3	1.7341
TRNAC-GCA-109	8	98557043	98557115	-	1	0.578035
MIR7863	8	101253105	101253161	+	2	1.15607
LOC513329	8	102202006	102207208	-	2	1.15607
ZNF883	8	102252098	102282559	-	26	15.0289
TRNAC-ACA-43	8	104629479	104629550	-	4	2.31214
LOC112447958	8	104843598	104843704	-	1	0.578035
LOC112447932	8	111080910	111081014	+	12	6.93642
LOC789025	9	177582	178508	+	2	1.15607
LOC112448115	9	189524	193350	+	1	0.578035
LOC112448116	9	208189	209526	+	4	2.31214
TRNAR-UCU-5	9	12990530	12990602	+	1	0.578035
TRNAA-UGC-9	9	17257479	17257550	+	2	1.15607
LOC112448180	9	18611902	18612008	-	1	0.578035
RNF146	9	24001188	24028505	-	2	1.15607
MIR2284O	9	25151060	25151120	+	4	2.31214
MIR6536-1	9	38958095	38958175	+	1	0.578035
MIR6536-2	9	38958095	38958174	-	1	0.578035
TRNAC-ACA-44	9	46108152	46108223	+	1	0.578035
LOC112448128	9	47578195	47591120	+	2	1.15607
FUT9	9	53645200	53646300	-	2	1.15607
LOC112448132	9	54586189	54609398	+	3	1.7341
LOC112448185	9	55799976	55800082	+	1	0.578035
TRNAC-ACA-45	9	56609988	56610059	-	2	1.15607
LOC782527	9	56644309	56645291	+	3	1.7341
SRSF12	9	60999095	61017700	+	4	2.31214
CGA	9	62780916	62797821	+	1	0.578035
LOC112448159	9	63226513	63226639	-	2	1.15607
TRNAE-UUC-47	9	69198117	69198188	+	1	0.578035
TAAR8	9	70490906	70491946	+	22	12.7168
LOC783380	9	70500071	70501102	+	1	0.578035
TAAR6	9	70511266	70512303	+	2	1.15607
LOC100336507	9	70562188	70563219	+	5	2.89017
LOC785080	9	70571780	70572817	+	17	9.82659
LOC785236	9	70591888	70592928	+	1	0.578035
LOC511136	9	70639602	70640639	-	25	14.4509
LOC782807	9	70693872	70694915	+	2	1.15607
LOC616737	9	70710039	70711073	-	162	93.6416
LOC785502	9	70723368	70724400	-	1	0.578035
VNN2	9	70886776	70916016	-	1	0.578035
LOC112448169	9	70980039	70980168	+	1	0.578035
BCLAF1	9	74256679	74287597	-	1	0.578035
RAET1L	9	87096085	87107289	+	23	13.2948
LOC101903261	9	87117730	87131777	-	141	81.5029
LOC785982	9	87148949	87153665	-	1	0.578035
ULBP17	9	87170617	87183113	+	74	42.7746
RAET1G	9	87236521	87247606	-	27	15.6069
LOC104969628	9	87253839	87254693	-	173	100
PPP1R14C	9	87305143	87396209	+	80	46.2428
LOC112448163	9	91731896	91732039	-	37	21.3873
LOC100300342	9	104319947	104320873	-	80	46.2428
LOC518885	9	104355721	104356674	+	5	2.89017
LOC100301320	9	104376183	104377115	+	7	4.04624
LOC100301231	9	104422393	104423328	-	9	5.20231
TRNAY-GUA-10	9	104472092	104472163	-	173	100
LOC112448612	10	8457395	8457528	-	1	0.578035
LOC112448606	10	10713653	10713780	-	1	0.578035
GNPNAT1	10	11392606	11406517	+	1	0.578035
LOC112448659	10	11650038	11650144	-	1	0.578035
LOC112448618	10	13239219	13239352	-	2	1.15607
LOC615014	10	22083788	22084884	-	102	58.9595
LOC619067	10	22097730	22099199	-	1	0.578035
LOC104973083	10	22108582	22109776	-	172	99.422
LOC104973084	10	22122258	22123960	-	5	2.89017
LOC107132830	10	22645072	22646243	-	26	15.0289
LOC112448411	10	22653433	22654223	-	42	24.2775
BVD1.15	10	22717398	22718135	+	6	3.46821
TCRA	10	22731266	22732204	+	27	15.6069
LOC100296997	10	22785310	22786104	+	25	14.4509
LOC112448402	10	22810098	22811284	+	23	13.2948
LOC767888	10	22819118	22821399	+	1	0.578035
LOC107132829	10	22854618	23037047	+	17	9.82659
LOC100296537	10	22893473	22898113	+	1	0.578035
LOC525951	10	22903731	22904671	+	112	64.7399
LOC112448408	10	22983986	22984760	+	131	75.7225
LOC787542	10	23011908	23013090	+	24	13.8728
TRNAW-CCA-18	10	23029580	23029651	-	50	28.9017
LOC786717	10	23046799	23048173	+	3	1.7341
LOC107131332	10	23053559	23068926	+	42	24.2775
LOC100296102	10	23065125	23066624	+	166	95.9538
LOC104969863	10	23073556	23074436	+	167	96.5318
LOC786594	10	23095474	23166939	+	100	57.8035
LOC407205	10	23207425	23208131	+	173	100
LOC407201	10	23258558	23259422	+	1	0.578035
LOC618831	10	23352345	23353022	-	7	4.04624
LOC528363	10	23438466	23440246	-	23	13.2948
LOC527826	10	23447071	23448432	-	26	15.0289
LOC787726	10	23449911	23450695	-	80	46.2428
LOC618561	10	23484369	23484999	-	173	100
LOC101907109	10	23498963	23499999	-	42	24.2775
LOC112448415	10	23657174	23658320	-	153	88.4393
LOC100337168	10	23697579	23698230	-	2	1.15607
BVD1.23	10	23766263	23766972	-	4	2.31214
LOC112448552	10	24826957	24827694	-	62	35.8382
LOC112448553	10	24840136	24841081	-	173	100
LOC100298643	10	24846397	24847216	-	45	26.0116
LOC100139247	10	24873006	24874619	-	6	3.46821
LOC789029	10	24898261	24899124	-	30	17.341
LOC530850	10	24924038	24925049	-	2	1.15607
LOC789005	10	24926992	24928326	-	11	6.35838
LOC100300850	10	25025437	25031940	-	1	0.578035
LOC100848817	10	25053744	25055703	-	1	0.578035
LOC100298992	10	25078719	25079536	-	12	6.93642
LOC786808	10	25117001	25118286	-	1	0.578035
LOC526700	10	25143086	25144351	-	7	4.04624
LOC781785	10	25148705	25150648	-	1	0.578035
LOC527810	10	25202451	25203253	-	3	1.7341
LOC112448554	10	25211545	25213134	-	26	15.0289
LOC101909777	10	25225763	25226592	-	7	4.04624
LOC100296752	10	25274796	25275646	-	173	100
LOC101903738	10	25290363	25292179	-	173	100
LOC104973098	10	25322931	25334476	-	167	96.5318
LOC112448423	10	25361571	25362444	-	2	1.15607
LOC100296123	10	25394397	25395159	-	103	59.5376
LOC100296163	10	25419713	25442570	-	1	0.578035
LOC100296344	10	25482372	25482989	-	136	78.6127
LOC112448575	10	25491997	25493539	-	11	6.35838
LOC101904911	10	25581951	25582907	+	14	8.09249
OR10G2	10	25587007	25587963	+	4	2.31214
OR5AU1	10	25950626	25951714	+	1	0.578035
RNASE2	10	26170843	26171803	-	2	1.15607
LOC112448555	10	26194504	26195493	-	4	2.31214
LOC783195	10	26284510	26285171	-	123	71.0983
LOC790312	10	26644437	26650567	-	8	4.62428
LOC783885	10	26925897	26926874	-	1	0.578035
LOC783998	10	26961535	26962470	-	1	0.578035
LOC101907138	10	27040176	27041360	-	173	100
LOC784260	10	27070126	27071082	-	29	16.763
LOC784332	10	27099127	27100731	-	2	1.15607
LOC509128	10	27135423	27136409	-	3	1.7341
OR4M1	10	27186592	27187744	+	1	0.578035
OR4N4	10	27199811	27200751	+	1	0.578035
LOC531304	10	27234059	27235018	+	1	0.578035
LOC787150	10	27401988	27407650	-	1	0.578035
OR4K17	10	27450463	27451400	+	3	1.7341
LOC787134	10	27458973	27459902	+	26	15.0289
OR4L1	10	27477737	27478666	+	27	15.6069
LOC788100	10	27502818	27503759	+	69	39.8844
LOC788129	10	27510131	27511072	+	7	4.04624
LOC788146	10	27520258	27521199	+	1	0.578035
LOC112448558	10	27540314	27541255	+	3	1.7341
LOC787290	10	27563007	27563945	-	20	11.5607
LOC787247	10	27568097	27583667	-	3	1.7341
LOC517252	10	27602036	27602971	-	120	69.3642
LOC785683	10	27784062	27785000	+	1	0.578035
LOC785623	10	27823530	27824468	-	47	27.1676
LOC100298322	10	27841740	27842672	-	37	21.3873
LOC784925	10	27862754	27863689	-	81	46.8208
LOC784957	10	27891074	27892012	+	1	0.578035
OR4F15	10	27970670	27971608	+	1	0.578035
LOC512085	10	27996260	27997198	+	2	1.15607
LOC785082	10	28013670	28014608	+	2	1.15607
LOC515694	10	28033405	28034334	+	173	100
LOC785145	10	28051391	28052323	+	173	100
LOC788797	10	28070981	28071937	+	1	0.578035
LOC788790	10	28085994	28086935	-	6	3.46821
LOC788764	10	28149419	28150349	+	4	2.31214
LOC504344	10	28159953	28161040	-	1	0.578035
LOC788740	10	28173165	28174150	-	155	89.5954
LOC521749	10	28203512	28204477	-	49	28.3237
MIR2285G-2	10	30425778	30425855	+	5	2.89017
TRNAS-AGA-2	10	31371518	31371589	+	1	0.578035
LOC112448599	10	32145001	32145204	-	2	1.15607
LOC112448607	10	33868221	33868354	-	3	1.7341
LOC100847604	10	36761507	36777744	+	1	0.578035
SNAP23	10	37825970	37871373	+	1	0.578035
LOC112448628	10	43166613	43166773	-	5	2.89017
TRNAE-CUC-11	10	46190752	46190824	-	2	1.15607
LACTB	10	46905306	46923194	-	1	0.578035
LOC112448664	10	53352453	53352556	-	1	0.578035
PYGO1	10	54810415	54837668	+	1	0.578035
MIR628	10	54959645	54959739	+	1	0.578035
LOC104973175	10	61576955	61584616	+	2	1.15607
LOC112448645	10	66117297	66117403	+	116	67.052
SMIM27	10	66599380	66599544	+	1	0.578035
SOCS4	10	67504612	67518539	+	1	0.578035
LOC112448598	10	68271654	68271715	-	1	0.578035
TRNAI-UAU-2	10	68272475	68272547	-	1	0.578035
EXOC5	10	69613361	69671092	-	1	0.578035
LOC112448604	10	69696821	69696952	-	1	0.578035
LOC112448503	10	70954679	70956921	+	1	0.578035
MGC148318	10	74250119	74265537	+	1	0.578035
TRNAC-GCA-131	10	74583404	74583475	+	1	0.578035
TRNAR-CCU-10	10	78129727	78129799	+	1	0.578035
LOC112448569	10	91148230	91150815	-	1	0.578035
LOC112448571	10	91544587	91554677	+	1	0.578035
LOC112448582	10	93778444	93816415	+	173	100
MIR2293	10	96380574	96380645	-	2	1.15607
LOC112448734	11	2406151	2423360	+	4	2.31214
LOC112448939	11	20880030	20880100	+	58	33.526
TRNAS-GGA-21	11	26223174	26223246	-	1	0.578035
LOC112448924	11	26744001	26744130	-	4	2.31214
LOC112448940	11	29129146	29129250	-	70	40.4624
TRNAC-GCA-140	11	29380350	29380421	-	2	1.15607
CALM2	11	29581380	29594314	-	1	0.578035
LOC112448925	11	29801995	29802129	-	157	90.7514
ASB3	11	36401340	36519702	-	1	0.578035
TRNAC-GCA-142	11	40240552	40240623	+	2	1.15607
MIR6122	11	43638152	43638213	+	1	0.578035
LOC112448785	11	47188860	47195737	+	170	98.2659
LOC112448784	11	47218136	47219130	+	19	10.9827
LOC104968634	11	49225782	49228290	-	16	9.24855
LOC112448791	11	49258428	49260931	-	1	0.578035
LOC112448955	11	50481838	50481944	+	1	0.578035
LOC104973394	11	62113494	62156020	-	1	0.578035
LOC100139826	11	65474362	65529514	+	3	1.7341
LOC101906131	11	73196943	73198404	+	1	0.578035
TDRD15	11	77689787	77808517	-	1	0.578035
LOC112441484	11	82978838	82980431	-	173	100
LOC112448823	11	82980970	82989955	-	173	100
LOC112448824	11	82994477	82997550	-	173	100
LOC782101	11	84089895	84091743	-	49	28.3237
LOC100301469	11	93341222	93342151	-	162	93.6416
LOC100337234	11	93367913	93368888	+	173	100
LOC509073	11	93380505	93381461	+	151	87.2832
LOC787415	11	93388233	93389177	+	61	35.2601
LOC100297996	11	93425185	93430523	-	1	0.578035
LOC100847240	11	93432655	93433587	-	14	8.09249
LOC785392	11	93801554	93802501	+	3	1.7341
OR1L3	11	93812464	93813441	+	1	0.578035
LOC504570	11	93835901	93840575	+	1	0.578035
LOC112448930	11	94040408	94040518	-	1	0.578035
MIR181B-2	11	95710188	95710276	+	1	0.578035
LOC112448918	11	98180488	98180616	-	2	1.15607
LOC100847700	11	98327607	98328177	-	131	75.7225
KYAT1	11	99312775	99345293	-	173	100
LOC104968656	11	99350808	99365051	-	173	100
LOC112441452	11	99376421	99379761	-	173	100
LOC101905017	11	100029843	100030458	-	8	4.62428
LOC112448956	11	104181329	104181435	+	79	45.6647
LOC112449156	12	1289702	1289805	-	173	100
LOC112449179	12	4081594	4081760	+	70	40.4624
LOC112449165	12	7921780	7921886	+	2	1.15607
LOC112449174	12	8578732	8578857	-	1	0.578035
LOC101905933	12	9040636	9041691	-	173	100
LOC112449173	12	15471361	15471488	-	2	1.15607
LPAR6	12	18204040	18205891	-	2	1.15607
MIR16A	12	19500915	19501003	-	1	0.578035
MIR15A	12	19501061	19501143	-	2	1.15607
TRNAQ-CUG-12	12	21881197	21881269	-	4	2.31214
LOC112449153	12	23523037	23523143	+	1	0.578035
UFM1	12	23680671	23695013	-	169	97.6879
LOC101904963	12	24809885	24812742	+	173	100
LOC112449171	12	32616968	32617038	-	1	0.578035
LOC112449180	12	39364285	39364355	+	13	7.51445
LOC112449178	12	44566883	44567005	+	4	2.31214
TRNAC-GCA-156	12	44644649	44644720	+	1	0.578035
LOC112449152	12	47882133	47882239	-	1	0.578035
LOC112449130	12	49612509	49613756	-	1	0.578035
LOC112449154	12	51078999	51079105	+	2	1.15607
LOC104973604	12	51881624	51899830	-	1	0.578035
RNF219	12	53756336	53801246	-	30	17.341
TRNAW-CCA-22	12	55125514	55125586	-	1	0.578035
LOC112449163	12	63819840	63819944	+	1	0.578035
TRNAE-UUC-61	12	68250646	68250718	+	1	0.578035
TRNAE-UUC-62	12	68307229	68307300	+	2	1.15607
LOC104973089	12	69792720	69941682	+	171	98.8439
LOC784305	12	69969856	70238238	+	30	17.341
LOC100851552	12	70260477	70341123	+	11	6.35838
LOC107133005	12	70340901	70465947	+	12	6.93642
LOC107131272	12	70465947	70467499	+	46	26.5896
LOC101906567	12	70627318	70717985	+	23	13.2948
LOC100336232	12	70814284	70995730	+	84	48.5549
TRNAC-GCA-162	12	71961293	71961364	-	53	30.6358
LOC100337076	12	71971861	72139703	-	53	30.6358
LOC100337108	12	72178438	72191097	-	52	30.0578
LOC112449109	12	72197599	72265131	-	92	53.1792
LOC112449075	12	72365731	72368943	-	67	38.7283
LOC112449072	12	72408653	72446089	+	36	20.8092
LOC104970698	12	72511586	72614127	+	2	1.15607
LOC112449074	12	72614204	72626358	-	94	54.3353
LOC104973650	12	75018652	75022697	-	49	28.3237
LOC112449111	12	87177796	87215099	+	173	100
LOC616519	13	243898	274425	-	32	18.4971
LOC112441517	13	277639	284807	-	2	1.15607
LOC513969	13	10822195	10900535	+	98	56.6474
LOC112449355	13	10924197	10936809	-	31	17.9191
LOC615768	13	10985770	11003357	+	151	87.2832
LOC112449366	13	11070788	11080097	+	171	98.8439
LOC112449356	13	11084109	11092901	+	173	100
LOC112449360	13	11094953	11121233	-	5	2.89017
TRNAC-GCA-165	13	11122399	11122471	+	116	67.052
LOC505099	13	11143676	11163061	+	20	11.5607
LOC112449367	13	11200148	11302008	-	3	1.7341
LOC112441530	13	11306163	11309122	-	173	100
LOC112449357	13	11312758	11323488	-	173	100
LOC112449358	13	11341982	11344914	-	172	99.422
TRNAE-UUC-63	13	11798645	11798717	+	1	0.578035
LOC112449250	13	13476881	13478164	+	1	0.578035
LOC112449257	13	17613076	17616005	+	172	99.422
TRNAE-UUC-64	13	26931673	26931745	-	2	1.15607
LOC112449448	13	29514518	29514641	-	1	0.578035
LOC112449396	13	35846916	35847133	+	172	99.422
LOC112449373	13	37790010	37791289	+	1	0.578035
LOC101906934	13	38442185	38445203	-	2	1.15607
LOC112449294	13	43322665	43343803	-	170	98.2659
LOC112449296	13	43344207	43348142	-	173	100
LOC112449295	13	43355625	43363647	+	81	46.8208
LOC112441538	13	43444148	43465489	+	173	100
LOC112449302	13	44819932	44821079	-	128	73.9884
TRNAC-GCA-168	13	48410289	48410360	+	1	0.578035
MIR103-2	13	51282163	51282238	-	173	100
LOC112449450	13	52992684	52992818	-	1	0.578035
SIRPB1	13	53431612	53471756	+	2	1.15607
DEFB119	13	60981163	60991663	-	1	0.578035
LOC112449327	13	62489855	62491626	+	20	11.5607
BPIFA2A	13	62503682	62514221	+	173	100
LOC112441508	13	62535214	62545761	+	173	100
TRNAR-UCU-7	13	68803698	68803770	-	1	0.578035
LOC112449423	13	69723092	69723198	+	5	2.89017
LOC112449400	13	73016560	73016639	-	2	1.15607
LOC100295842	13	73498001	73499231	+	30	17.341
LOC100850808	13	73517046	73518762	+	1	0.578035
PTI	13	74296024	74300843	+	12	6.93642
TRNAC-ACA-62	13	77023578	77023649	+	1	0.578035
LOC112449638	14	58626	58732	+	151	87.2832
LOC112449589	14	72737	80151	+	123	71.0983
LOC787628	14	1505476	1511139	+	80	46.2428
GML	14	1513834	1542041	-	173	100
CYP11B1	14	1550747	1558462	-	173	100
LOC112441461	14	1566578	1595338	+	173	100
LOC112449566	14	1600535	1604607	-	63	36.4162
LOC112449611	14	13506482	13517769	+	173	100
LOC531462	14	15646742	15649997	-	62	35.8382
TRNAC-GCA-176	14	25216529	25216600	-	1	0.578035
LOC112449637	14	26751681	26751787	-	76	43.9306
LOC112449646	14	29809422	29809528	-	2	1.15607
MIR1603	14	36050473	36050543	+	1	0.578035
UBE2W	14	37075725	37166741	-	1	0.578035
TRNAE-UUC-68	14	37331743	37331815	-	1	0.578035
LOC101904449	14	40508432	40508942	-	57	32.948
LOC782385	14	40844276	40845781	-	173	100
TRNAG-CCC-94	14	42909120	42909192	+	3	1.7341
FABP4	14	44676559	44680947	-	2	1.15607
LOC112449625	14	45124937	45125071	+	171	98.8439
LOC112449669	14	46979972	46980105	-	2	1.15607
LOC112449645	14	50234622	50234728	-	2	1.15607
MIR875	14	64795360	64795436	+	2	1.15607
LOC112449665	14	66179186	66179317	+	2	1.15607
LOC101906456	14	73871003	73873552	-	98	56.6474
LOC104974137	14	76934874	76956366	-	3	1.7341
CA1	14	77144212	77154651	+	9	5.20231
LOC784254	14	77194007	77205028	+	173	100
LOC100847874	14	77255168	77265463	+	144	83.237
LOC509895	15	242523	243455	-	2	1.15607
LOC784899	15	261951	262625	-	6	3.46821
OR4C16	15	968050	968982	+	2	1.15607
LOC786525	15	991069	992003	+	1	0.578035
KBTBD3	15	1594509	1670361	+	1	0.578035
MSANTD4	15	1765992	1776400	+	1	0.578035
MMP1	15	5811627	5820952	+	9	5.20231
LOC112441463	15	5868355	5893877	-	173	100
LOC100848277	15	5903018	5905499	-	164	94.7977
TRNAW-CCA-27	15	13209497	13209568	+	1	0.578035
LOC112441676	15	17085414	17085539	+	1	0.578035
ELMOD1	15	17136597	17196900	+	1	0.578035
SLN	15	17267311	17271854	-	4	2.31214
LOC112441692	15	17730929	17731035	+	1	0.578035
TRNAR-CCU-14	15	20113198	20113270	+	1	0.578035
LOC112441671	15	27951361	27951498	-	1	0.578035
LOC112441720	15	39162055	39162184	+	3	1.7341
LOC112441717	15	43201171	43201355	-	5	2.89017
LOC785565	15	44577283	44578227	+	6	3.46821
OR10A6	15	44600532	44601476	+	3	1.7341
LOC782731	15	44606596	44607540	+	1	0.578035
LOC531779	15	44862338	44865799	-	12	6.93642
LOC782645	15	44877258	44878574	+	1	0.578035
LOC782791	15	44941774	44942580	+	1	0.578035
LOC782865	15	44973298	44975269	-	1	0.578035
LOC783518	15	45845580	45846548	-	2	1.15607
LOC100337392	15	45914137	45915098	+	76	43.9306
LOC112441545	15	45915863	45918318	+	23	13.2948
LOC511622	15	46014079	46015011	+	1	0.578035
OR2AG1	15	46052183	46053127	-	173	100
LOC112441631	15	46071047	46071991	-	173	100
LOC783920	15	46322325	46364337	+	1	0.578035
LOC112441573	15	46890034	46891246	-	132	76.3006
OR52L1	15	46953488	46954562	+	22	12.7168
LOC100848074	15	46969298	46970311	+	7	4.04624
LOC787584	15	47187148	47188540	-	2	1.15607
OR52E8	15	47213218	47214159	+	1	0.578035
OR52E6	15	47227535	47228473	-	42	24.2775
OR52N2	15	47245425	47246390	-	75	43.3526
LOC112441691	15	47329447	47329553	+	11	6.35838
LOC507428	15	47340117	47341190	+	36	20.8092
OR52N5	15	47358847	47359812	-	140	80.9249
LOC112441464	15	47369562	47370521	-	173	100
LOC618803	15	47397751	47398716	+	173	100
LOC787810	15	47432076	47433035	-	173	100
LOC525863	15	47461737	47462111	+	27	15.6069
LOC787830	15	47464557	47465516	-	173	100
OR56B4	15	47476270	47482663	-	173	100
LOC517799	15	47532450	47533433	-	1	0.578035
LOC616948	15	47778468	47795724	-	1	0.578035
TRIM5	15	47830069	47848618	-	6	3.46821
LOC515619	15	48000895	48001851	+	53	30.6358
LOC532436	15	48011757	48012703	+	4	2.31214
OR52H1	15	48025516	48026500	+	88	50.8671
LOC530994	15	48113302	48114246	+	3	1.7341
LOC615276	15	48121321	48122265	+	3	1.7341
OR51I2	15	48161137	48162076	-	1	0.578035
LOC788434	15	48207954	48208892	-	1	0.578035
HBE1	15	48337002	48338858	+	1	0.578035
HBE4	15	48346374	48347928	+	5	2.89017
HBE2	15	48388423	48389834	+	5	2.89017
HBG	15	48412408	48414039	+	3	1.7341
OR51V1	15	48421814	48425135	+	173	100
LOC788633	15	48437482	48438441	+	139	80.3468
LOC788649	15	48442412	48443460	+	96	55.4913
LOC514976	15	48449821	48450759	+	12	6.93642
LOC781483	15	48515435	48516385	+	64	36.9942
LOC781444	15	48540937	48541875	-	173	100
LOC781403	15	48553545	48554495	-	7	4.04624
LOC505646	15	48581789	48582739	-	4	2.31214
LOC781324	15	48602181	48603137	-	107	61.8497
LOC781208	15	48650560	48653192	-	78	45.0867
LOC783598	15	48656230	48657195	-	166	95.9538
LOC107131172	15	48675919	48677446	-	127	73.4104
LOC783707	15	48690433	48691714	-	8	4.62428
LOC523090	15	48708761	48709783	-	5	2.89017
LOC507882	15	48718935	48719873	-	173	100
LOC521256	15	48736803	48737855	-	28	16.185
TRNAG-CCC-101	15	48740559	48740631	-	23	13.2948
OR51F2	15	48807796	48808776	+	173	100
LOC782254	15	48817382	48818332	+	123	71.0983
OR51S1	15	48823981	48824949	-	173	100
LOC527918	15	48852452	48853408	+	8	4.62428
LOC782373	15	48862185	48863180	-	3	1.7341
OR51T1	15	48888198	48889202	+	34	19.6532
LOC112441705	15	48905561	48905665	-	166	95.9538
OR51A7	15	48915399	48916337	+	143	82.659
LOC107133172	15	48936415	48937362	+	173	100
LOC112441575	15	48951798	48952754	+	171	98.8439
OR52E2	15	48975180	48976142	-	54	31.2139
LOC100337265	15	48993005	48993949	+	173	100
LOC100337195	15	48998433	48999409	-	43	24.8555
LOC511823	15	49010370	49011314	+	1	0.578035
LOC785238	15	49027605	49028564	+	67	38.7283
LOC785207	15	49043281	49044267	-	10	5.78035
LOC107133471	15	49101254	49102196	-	173	100
LOC785144	15	49112066	49113010	-	172	99.422
LOC100847506	15	49128609	49129547	+	121	69.9422
LOC784435	15	49148085	49149029	-	144	83.237
LOC784376	15	49172583	49173506	-	173	100
LOC112441576	15	49199168	49200091	-	173	100
LOC100337362	15	49215676	49216635	+	52	30.0578
LOC783616	15	49279362	49280355	+	173	100
LOC789151	15	49293503	49294441	+	173	100
LOC526311	15	49364857	49365961	+	4	2.31214
LOC519902	15	49383951	49385132	+	1	0.578035
LOC507662	15	49412703	49413665	-	3	1.7341
LOC783671	15	49434896	49435837	-	1	0.578035
LOC530990	15	49588004	49589343	+	2	1.15607
LOC783323	15	49596914	49598264	-	9	5.20231
LOC112441577	15	49610337	49611714	-	78	45.0867
LOC107131374	15	49636748	49637698	+	8	4.62428
LOC519176	15	49661292	49668270	-	21	12.1387
LOC526411	15	49677228	49678172	+	1	0.578035
LOC526412	15	49686684	49687637	+	41	23.6994
LOC782941	15	49698848	49699792	+	173	100
LOC519071	15	49708523	49709470	-	173	100
LOC788939	15	49741658	49751713	+	113	65.3179
LOC788640	15	49779495	49780433	-	7	4.04624
LOC524658	15	49811308	49812270	-	1	0.578035
LOC788692	15	49835829	49836773	-	173	100
LOC788703	15	49885812	49886747	-	2	1.15607
LOC788731	15	49915887	49916828	-	168	97.1098
LOC112441578	15	49923749	49924696	-	173	100
OR52J3	15	49946815	49947739	-	173	100
LOC112441579	15	49961541	49962479	-	173	100
LOC782692	15	49969413	49970360	-	173	100
LOC508595	15	50041694	50042635	+	2	1.15607
LOC112441702	15	50057399	50057505	+	24	13.8728
LOC788845	15	50104758	50105741	+	173	100
LOC788864	15	50114052	50115008	-	1	0.578035
LOC788872	15	50141353	50142321	+	173	100
LOC788881	15	50148571	50155036	-	114	65.896
LOC788891	15	50160066	50161047	-	173	100
LOC788898	15	50189397	50190362	+	173	100
TRNAG-CCC-102	15	50210922	50210994	+	1	0.578035
LOC112441580	15	50224472	50225431	+	50	28.9017
LOC617417	15	50513017	50513970	+	3	1.7341
LOC100299247	15	50872353	50873297	+	83	47.9769
LOC788363	15	50895359	50895667	-	10	5.78035
TRNAC-GCA-181	15	51061941	51062012	+	5	2.89017
LOC112441636	15	51379395	51382672	+	6	3.46821
LOC112441549	15	51392415	51398858	+	5	2.89017
LOC407145	15	51396946	51404827	-	5	2.89017
LOC100336836	15	51404615	51407888	+	5	2.89017
LOC784427	15	51432807	51436034	+	10	5.78035
LOC618664	15	51440112	51443899	+	36	20.8092
LOC407148	15	51474913	51477908	+	173	100
LOC112441637	15	51492525	51495520	+	173	100
THAP12	15	55762482	55791234	-	100	57.8035
LOC112441670	15	56943021	56943156	+	1	0.578035
LOC112441689	15	69043981	69044087	+	1	0.578035
LOC112441674	15	76693696	76693806	-	1	0.578035
LOC104968488	15	78056774	78057697	+	32	18.4971
LOC781504	15	78074591	78075495	-	140	80.9249
LOC790154	15	78224736	78225668	+	155	89.5954
LOC532479	15	78251655	78252584	+	166	95.9538
LOC615605	15	78298148	78299077	+	1	0.578035
OR5D13	15	78455338	78456285	+	1	0.578035
LOC789288	15	78488703	78489632	-	5	2.89017
LOC789293	15	78494097	78495029	-	173	100
OR5I1	15	78548610	78549554	-	1	0.578035
LOC787543	15	78585013	78585981	-	1	0.578035
OR10AG1	15	78598065	78599033	-	1	0.578035
LOC618326	15	78611814	78612713	-	3	1.7341
OR5T1	15	78626165	78627205	+	1	0.578035
LOC100300545	15	79024198	79025137	+	3	1.7341
LOC100141189	15	79043093	79044040	+	2	1.15607
OR8H3	15	79056636	79057887	+	4	2.31214
LOC104974341	15	79067359	79068314	-	1	0.578035
OR5T2	15	79082263	79083228	+	89	51.4451
LOC785680	15	79091306	79093079	-	78	45.0867
LOC519317	15	79099838	79100791	+	29	16.763
LOC782841	15	79118455	79124959	+	15	8.67052
LOC528502	15	79133704	79134645	+	36	20.8092
LOC514057	15	79151054	79151995	+	35	20.2312
LOC614985	15	79155820	79156759	+	2	1.15607
LOC528577	15	79170849	79171790	+	2	1.15607
LOC507377	15	79233773	79245033	+	15	8.67052
OR8K1	15	79245652	79246611	+	102	58.9595
LOC508180	15	79263821	79264747	+	14	8.09249
LOC615824	15	79268650	79269582	+	25	14.4509
OR8J1	15	79276014	79276961	+	10	5.78035
LOC785406	15	79335729	79336679	+	6	3.46821
OR8K3	15	79364119	79365060	-	8	4.62428
LOC520399	15	79407273	79408214	-	23	13.2948
LOC522775	15	79421770	79422719	-	9	5.20231
LOC100298605	15	79446167	79447098	+	8	4.62428
LOC104969845	15	79455708	79456628	-	107	61.8497
LOC510433	15	79475282	79476190	+	6	3.46821
LOC506891	15	79497699	79498637	-	24	13.8728
LOC509594	15	79512843	79513773	-	12	6.93642
LOC785896	15	79553615	79554484	+	26	15.0289
LOC785914	15	79567960	79568901	+	20	11.5607
LOC790274	15	79575054	79575995	+	168	97.1098
LOC786201	15	79588886	79589827	+	154	89.0173
LOC100336901	15	79607876	79608802	+	10	5.78035
LOC100300446	15	79650608	79651561	+	5	2.89017
LOC100299764	15	79707844	79708820	+	1	0.578035
LOC100299808	15	79720908	79721867	-	3	1.7341
OR5M3	15	79773603	79774535	-	14	8.09249
LOC788130	15	79784213	79798852	-	11	6.35838
LOC509124	15	79897067	79898005	-	1	0.578035
LOC781990	15	80597060	80601188	-	9	5.20231
LOC112441660	15	80605058	80608401	+	10	5.78035
LOC107133203	15	81383730	81385093	-	173	100
LOC615941	15	81560601	81561581	+	173	100
LOC513948	15	81629911	81630849	-	60	34.6821
LOC506652	15	81671092	81672039	-	3	1.7341
LOC509710	15	81797780	81798733	-	1	0.578035
LOC104974345	15	82061599	82085925	-	84	48.5549
GAT	15	82088581	82118181	-	39	22.5434
LOC112441481	15	82145087	82160929	-	173	100
LOC519282	15	82422737	82423681	-	173	100
LOC107131345	15	82516550	82518022	-	173	100
LOC785899	15	82536039	82536984	-	58	33.526
LOC100848982	15	82558365	82559310	-	10	5.78035
LOC100299686	15	82603507	82604448	-	1	0.578035
LOC788587	15	82702601	82703629	+	8	4.62428
LOC530068	15	82718943	82720080	+	9	5.20231
LOC104970693	15	84216461	84217012	-	1	0.578035
LOC112441559	15	84298326	84298936	+	1	0.578035
LOC524282	16	560059	560997	-	2	1.15607
LOC100336868	16	5658084	5723917	-	3	1.7341
LOC514121	16	5790389	5792157	-	163	94.2197
LOC112441814	16	5816071	5816714	-	165	95.3757
LOC790886	16	6028270	6067687	-	104	60.1156
LOC781004	16	6100851	6159530	-	50	28.9017
LOC112441779	16	7059281	7062547	-	1	0.578035
LOC112441933	16	16429443	16429550	-	2	1.15607
LOC112441898	16	17672562	17672695	+	152	87.8613
LOC112441932	16	18566337	18566443	+	2	1.15607
MIR215	16	23607646	23607724	-	2	1.15607
LOC112441943	16	25657743	25657849	+	37	21.3873
LOC112441897	16	30426475	30426609	-	91	52.6012
LOC104974419	16	36450788	36461431	+	1	0.578035
MIR214	16	39619549	39619658	-	1	0.578035
MIR3120	16	39619559	39619639	+	1	0.578035
TRNAC-ACA-75	16	40275158	40275230	-	2	1.15607
LOC107131287	16	44378233	44407097	+	173	100
LOC112441892	16	55234875	55234951	-	1	0.578035
TRNAY-GUA-23	16	57027496	57027567	-	173	100
LOC112441902	16	57228956	57229096	-	3	1.7341
TRNAG-CCC-109	16	58945070	58945142	+	2	1.15607
MIR669	16	61760912	61760975	-	1	0.578035
TRNAG-CCC-110	16	66492705	66492777	-	3	1.7341
LOC101904614	16	66592509	66593104	+	173	100
LOC112441926	16	68764618	68764724	-	1	0.578035
TRNAG-CCC-111	16	70411235	70411307	+	1	0.578035
MIR29B-2	16	75577046	75577126	+	49	28.3237
MIR29C	16	75577606	75577693	+	173	100
MIR29E	16	75660374	75660454	+	49	28.3237
MIR29D	16	75660913	75661000	+	173	100
LOC112441879	16	79209646	79226271	-	173	100
LOC112441919	16	79212234	79212340	+	173	100
LOC112441920	16	79238537	79238643	+	173	100
MIR2285J-1	17	1365821	1365889	+	4	2.31214
LOC112442140	17	6719300	6719366	-	1	0.578035
TRNAC-GCA-189	17	8690178	8690249	-	1	0.578035
LOC101907835	17	18424225	18425188	-	30	17.341
TRNAE-CUC-19	17	18433544	18433616	-	104	60.1156
LOC112442101	17	19818846	19819010	+	9	5.20231
LOC112442137	17	22402096	22402200	-	1	0.578035
LOC112442114	17	23663566	23663672	-	1	0.578035
LOC112442021	17	29106011	29108725	+	2	1.15607
LOC112442097	17	34697409	34697537	-	2	1.15607
TRNAW-CCA-32	17	35267914	35267985	-	1	0.578035
LOC782754	17	35638835	35639137	-	8	4.62428
MIR2321	17	41994876	41994941	+	5	2.89017
LOC112442121	17	61775667	61775773	+	3	1.7341
LOC614881	17	66340549	66341045	+	41	23.6994
TRNAG-CCC-117	17	68053758	68053829	-	173	100
LOC112441539	17	69476793	69486820	-	173	100
LOC101906447	17	69491809	69509247	-	123	71.0983
SEC14L6	17	69518521	69528749	-	173	100
LOC112442059	17	69694012	69697935	-	173	100
LOC511354	17	70680311	70684743	+	64	36.9942
LOC112441499	17	70697769	70698315	-	10	5.78035
LOC511353	17	70709014	70709903	-	170	98.2659
LOC112442072	17	70712626	70713287	-	173	100
LOC112442065	17	70736523	70737202	-	72	41.6185
LOC504730	17	70749281	70749883	-	71	41.0405
LOC112442063	17	70765055	70765752	+	172	99.422
LOC100852304	17	70779127	70779674	+	173	100
LOC112442064	17	70792902	70793600	+	1	0.578035
LOC112442074	17	70798200	70798673	+	173	100
LOC112442067	17	70836083	70836951	+	94	54.3353
LOC101906281	17	70862595	70863249	+	1	0.578035
LOC112441477	17	70874473	70875040	+	164	94.7977
TRNAS-GGA-31	17	70900849	70900920	+	140	80.9249
IGLL1	17	70907614	71137765	+	1	0.578035
LOC112442088	17	71126155	71131533	+	15	8.67052
LOC112441982	17	71162340	71166207	+	74	42.7746
TUBA3E	17	72342835	72348558	-	173	100
LOC112441987	17	73133700	73156946	+	3	1.7341
LOC100138269	18	252261	252947	+	5	2.89017
LOC107133318	18	258602	259687	-	1	0.578035
LOC112442458	18	15772602	15772708	+	1	0.578035
LOC786252	18	18384807	18386637	+	16	9.24855
TRNAA-AGC-7	18	29249189	29249259	+	1	0.578035
LOC100139919	18	29310508	29311053	-	1	0.578035
LOC112442469	18	35596896	35597003	-	1	0.578035
TRNAE-UUC-82	18	35661757	35661829	+	1	0.578035
NFAT5	18	36660659	36780351	+	2	1.15607
TRNAL-UAA-4	18	38840590	38840670	-	1	0.578035
LOC112442435	18	39319204	39319289	+	6	3.46821
LOC112442453	18	43587570	43587676	-	30	17.341
ZNF181	18	45515333	45526131	+	1	0.578035
LOC112442470	18	47128944	47129048	+	1	0.578035
LOC112441453	18	48944810	48946172	-	173	100
IFNL3	18	48968074	48969441	+	173	100
LOC100299023	18	49309020	49310030	+	15	8.67052
TRNAC-GCA-195	18	50078108	50078179	-	86	49.711
LOC112442347	18	54982088	54982687	-	89	51.4451
LOC100140550	18	57193206	57214949	-	168	97.1098
LOC112442406	18	57253674	57277102	+	65	37.5723
LOC112442207	18	57325194	57326331	-	173	100
LOC107131224	18	57596842	57600573	-	173	100
LOC112442215	18	57620943	57624670	-	173	100
LOC789748	18	57637619	57641359	-	173	100
BOSTAUV1R419	18	58234142	58235173	+	82	47.3988
LOC112442214	18	58351084	58376770	+	173	100
LOC112442238	18	58613027	58616940	-	1	0.578035
LOC100335467	18	59231020	59231916	-	113	65.3179
LOC101902926	18	59372791	59414231	-	2	1.15607
LOC112442409	18	59722324	59723481	-	1	0.578035
LOC100140695	18	59770392	59796896	-	67	38.7283
LOC112442366	18	59814219	59838907	-	1	0.578035
LOC112442368	18	60198909	60213919	-	173	100
LOC101905616	18	60228752	60244938	-	14	8.09249
LOC616720	18	60291672	60303947	-	4	2.31214
LOC786224	18	60318637	60339186	-	3	1.7341
LOC104968479	18	60456855	60571083	-	20	11.5607
ZNF845	18	60672540	60691028	-	2	1.15607
LOC112442412	18	61033754	61041592	+	22	12.7168
LOC104968422	18	61067147	61091548	-	3	1.7341
LOC112442379	18	61105078	61111487	-	173	100
LOC513941	18	61131374	61139424	+	173	100
LOC514552	18	61300943	61306229	+	122	70.5202
LOC112442239	18	61410874	61418475	+	82	47.3988
LOC112442464	18	62002090	62002193	-	1	0.578035
LOC100852077	18	62460125	62469325	-	171	98.8439
LOC112442414	18	62472802	62481595	-	41	23.6994
KIR3DL1	18	62554545	62561919	-	1	0.578035
LOC100852061	18	62714257	62724353	-	126	72.8324
LOC112441494	18	63164933	63173156	+	3	1.7341
LOC107131473	18	63327573	63329141	+	1	0.578035
LOC107131476	18	63361023	63361931	+	1	0.578035
ZSCAN5B	18	63586220	63589746	-	1	0.578035
LOC112442391	18	63649522	63653717	-	43	24.8555
LOC112442459	18	64880429	64880535	+	36	20.8092
LOC112442789	19	6050028	6050112	-	29	16.763
LOC112442788	19	6092255	6092339	+	173	100
LOC112442790	19	6190681	6190765	-	156	90.1734
LOC508468	19	8977256	8978708	-	1	0.578035
LOC512973	19	8992973	8993908	+	1	0.578035
LOC788693	19	9033550	9034485	+	2	1.15607
LOC788704	19	9044021	9044956	+	3	1.7341
LOC788713	19	9084106	9085041	+	2	1.15607
LOC788723	19	9093258	9094193	+	1	0.578035
LOC112442864	19	9584017	9584230	-	172	99.422
LOC112442865	19	9591211	9591426	-	9	5.20231
LOC112442868	19	9601108	9601318	-	3	1.7341
LOC112442866	19	9610983	9611198	-	10	5.78035
LOC107131494	19	11970996	11971389	+	23	13.2948
LOC100296618	19	14312534	14314532	+	1	0.578035
LOC112442615	19	18719382	18729202	+	2	1.15607
LOC112442791	19	20543611	20543742	-	1	0.578035
LOC101903567	19	20556975	20557403	+	2	1.15607
NUFIP2	19	20592129	20620249	-	2	1.15607
TRNAG-UCC-48	19	20953557	20953629	-	1	0.578035
LOC112442828	19	23299932	23300026	-	1	0.578035
LOC509525	19	24006615	24007574	-	9	5.20231
LOC509526	19	24021135	24022091	-	4	2.31214
LOC617122	19	24039914	24040873	-	10	5.78035
OR3A1	19	24050254	24051213	-	3	1.7341
LOC615901	19	24131679	24132646	-	32	18.4971
LOC618124	19	24139174	24140118	-	169	97.6879
LOC515540	19	24148321	24149265	-	165	95.3757
LOC112442832	19	28172175	28172315	-	1	0.578035
LOC104975039	19	31156843	31157757	+	14	8.09249
UBB	19	33249951	33251848	-	30	17.341
TRNAC-GCA-197	19	39431222	39431293	-	1	0.578035
KRTAP9-2	19	41431546	41448859	-	92	53.1792
LOC112442669	19	41434987	41436157	+	67	38.7283
LOC112442671	19	41464791	41465410	-	15	8.67052
LOC112442670	19	41468220	41469006	+	37	21.3873
LOC100138853	19	41479004	41479937	-	151	87.2832
LOC112442844	19	43210557	43210747	+	9	5.20231
LOC112442860	19	43234239	43234423	+	173	100
LOC112442849	19	43242759	43242949	+	173	100
LOC112442848	19	43246328	43246518	-	16	9.24855
LOC112442857	19	43263952	43264143	-	173	100
LOC112442856	19	43267531	43267720	+	42	24.2775
LOC112442861	19	43271949	43272132	+	173	100
LOC112442850	19	43280474	43280664	+	173	100
LOC112442855	19	43290850	43291041	+	173	100
LOC112442843	19	43294703	43294893	+	151	87.2832
TRNAE-UUC-91	19	43570624	43570695	-	1	0.578035
LOC789694	19	46308215	46310919	-	129	74.5665
TRNAC-GCA-206	19	47334793	47334864	+	1	0.578035
TRNAC-GCA-207	19	47463786	47463857	-	2	1.15607
LOC112442783	19	49908998	49909201	-	1	0.578035
MIR2345	19	50211873	50211935	-	122	70.5202
LOC112442692	19	50287616	50305034	+	4	2.31214
LOC112442695	19	50476415	50480200	-	18	10.4046
LOC104976595	19	50489289	50496071	-	18	10.4046
LOC112441469	19	50859582	50861468	+	150	86.7052
AANAT	19	55288452	55290293	-	8	4.62428
LOC112442753	19	57052706	57055495	-	173	100
LOC112442728	19	57060035	57064507	-	173	100
LOC112442729	19	57067502	57071971	-	173	100
LOC787369	20	64457	65680	-	173	100
MIR584-6	20	6324092	6324167	-	2	1.15607
LOC104975198	20	6875546	6876487	-	124	71.6763
CALM	20	8144460	8145622	+	8	4.62428
LOC107131556	20	9296564	9296949	-	3	1.7341
LOC112443030	20	15551786	15552789	+	1	0.578035
MIR582	20	19584382	19584479	+	1	0.578035
LOC112443062	20	20893234	20893337	+	1	0.578035
LOC112443081	20	24332065	24332198	+	173	100
LOC783202	20	24418218	24418714	+	1	0.578035
LOC112443073	20	27974735	27974841	+	2	1.15607
LOC112443033	20	28050390	28059516	-	4	2.31214
LOC112443068	20	30637143	30637249	-	3	1.7341
LOC112443080	20	31544244	31544372	-	135	78.0347
C20H5orf51	20	32611921	32634245	-	1	0.578035
LOC112443056	20	36506697	36506803	-	1	0.578035
LOC112443059	20	39744973	39745079	-	1	0.578035
TRNAT-UGU-10	20	40204183	40204254	-	1	0.578035
CDH9	20	46626428	46765647	+	1	0.578035
TRNAS-GGA-35	20	47732078	47732149	+	89	51.4451
TRNAC-GCA-212	20	51720339	51720410	+	1	0.578035
MIR2361	20	53339220	53339295	+	2	1.15607
LOC100301422	21	53372	79805	-	5	2.89017
LOC101902461	21	66758	77332	-	168	97.1098
LOC107131187	21	124486	129307	-	21	12.1387
IGHM	21	198344	207171	-	121	69.9422
LOC112443200	21	313658	314504	+	34	19.6532
LOC100301305	21	338070	338789	+	15	8.67052
LOC112443363	21	660249	660355	-	22	12.7168
LOC100849023	21	1964407	1964480	+	1	0.578035
LOC112443214	21	2004188	2010879	+	1	0.578035
LOC112443336	21	2016742	2016808	+	3	1.7341
LOC112443255	21	2199356	2199436	+	1	0.578035
LOC112443338	21	2220388	2220454	+	8	4.62428
LOC781624	21	19662196	19665039	-	98	56.6474
LOC522763	21	19676542	19731400	-	2	1.15607
LOC107131588	21	19696872	19697725	+	3	1.7341
LOC512440	21	19715581	19720460	-	3	1.7341
LOC100299845	21	20127063	20128053	+	168	97.1098
LOC515149	21	20221978	20223328	-	15	8.67052
LOC100298453	21	20237887	20240028	-	48	27.7457
LOC512149	21	20255789	20257913	-	56	32.3699
MIR2363-1	21	20746535	20746608	+	17	9.82659
MIR2363-2	21	20746536	20746607	-	17	9.82659
PEX11A	21	21091875	21105958	-	4	2.31214
LOC112443326	21	22927003	22927135	+	167	96.5318
TRNAG-CCC-135	21	23221292	23221364	-	1	0.578035
LOC112443149	21	33003285	33017123	+	173	100
LOC112443150	21	33018219	33020917	-	139	80.3468
LOC112443340	21	33024523	33024641	-	2	1.15607
LOC540321	21	34717616	34720545	-	10	5.78035
LOC508858	21	34835121	34837276	-	13	7.51445
LOC112443378	21	41875675	41875823	-	6	3.46821
LOC112443327	21	44955172	44955335	-	50	28.9017
LOC112443339	21	44959098	44959261	+	1	0.578035
TRNAY-GUA-26	21	44965004	44965093	-	8	4.62428
LOC112443342	21	44981342	44981500	-	1	0.578035
TRNAY-GUA-28	21	44990709	44990798	+	10	5.78035
LOC112443370	21	45476187	45476293	-	6	3.46821
LOC112443358	21	45975266	45975372	+	2	1.15607
SERPINA5	21	59279562	59292087	+	173	100
SERPINA3-7	21	59355554	59363582	-	173	100
LOC784932	21	59405092	59413725	-	1	0.578035
LOC112443302	21	65840467	65840541	+	1	0.578035
LOC112443293	21	65861410	65861483	+	1	0.578035
LOC112443194	21	69847899	69857632	-	3	1.7341
LOC112443452	22	28191	35832	-	59	34.104
LOC112443458	22	95582	113364	-	136	78.6127
LOC112443460	22	115936	117838	-	1	0.578035
PPP4R2	22	28653956	28705566	-	1	0.578035
LOC112443538	22	30977859	30977965	+	2	1.15607
LOC112443560	22	34577370	34577495	-	3	1.7341
LOC112443530	22	47616203	47616393	+	119	68.7861
LOC112443564	22	48171158	48171234	-	1	0.578035
LOC112443567	22	48172220	48172301	-	1	0.578035
CATHL1	22	51579582	51581008	-	173	100
LOC112443481	22	51586118	51587494	-	173	100
CATHL4	22	51592817	51594189	-	173	100
TRNAG-CCC-146	23	5338970	5339042	-	4	2.31214
LOC112443932	23	6129347	6129450	+	14	8.09249
TAP2	23	7138820	7146579	-	173	100
LOC618733	23	7160657	7169313	-	7	4.04624
GNMT	23	16571898	16575330	+	173	100
LOC112443696	23	16604947	16610624	+	173	100
LOC107131722	23	20899056	20900588	-	2	1.15607
OR9G1	23	21609428	21610345	-	1	0.578035
LOC613394	23	21777014	21777951	+	173	100
DEFB133	23	22601575	22604414	-	1	0.578035
BOLA-DQA2	23	25582895	25589220	-	24	13.8728
BOLA-DQB	23	25607491	25620857	+	141	81.5029
BOLA-DQA5	23	25631993	25643886	-	106	61.2717
LOC104969893	23	26083993	26089839	+	50	28.9017
LOC112443860	23	26151082	26152923	+	11	6.35838
LOC104969894	23	26219581	26229503	+	108	62.4277
LOC107131258	23	26243644	26329126	+	33	19.0751
LOC112443747	23	26802061	26810727	-	172	99.422
LOC107131209	23	27333700	27348351	-	171	98.8439
C4A	23	27372094	27386921	-	82	47.3988
MIC1	23	27842117	27913516	-	27	15.6069
LOC788634	23	27898513	27904214	+	46	26.5896
LOC112443864	23	27954256	27961269	-	24	13.8728
LOC112443912	23	28050110	28050216	-	38	21.9653
LOC112443819	23	28732803	28744531	+	2	1.15607
LOC785811	23	29231605	29232531	-	8	4.62428
LOC785779	23	29237952	29238881	-	54	31.2139
LOC789690	23	29261037	29261963	-	6	3.46821
LOC616306	23	29270830	29271975	-	4	2.31214
LOC785712	23	29276147	29280242	-	1	0.578035
LOC785639	23	29291444	29292906	-	1	0.578035
LOC512579	23	29358293	29359398	+	1	0.578035
LOC618034	23	29368324	29369291	+	11	6.35838
LOC785431	23	29377482	29378423	+	1	0.578035
LOC107131736	23	29469275	29470207	+	173	100
LOC618064	23	29481565	29482497	+	173	100
LOC785162	23	29491367	29492299	+	173	100
LOC516273	23	29500651	29501680	+	3	1.7341
LOC516274	23	29515616	29516566	+	4	2.31214
LOC618070	23	29527909	29529086	-	1	0.578035
LOC782341	23	29550440	29551378	+	3	1.7341
LOC515704	23	29588437	29589378	+	65	37.5723
LOC782379	23	29595603	29596537	+	7	4.04624
LOC784652	23	29650881	29651822	+	51	29.4798
LOC528343	23	29679396	29680334	+	1	0.578035
OR2J3	23	29702200	29703129	-	2	1.15607
LOC112443716	23	29717075	29797336	+	1	0.578035
LOC788675	23	29820768	29821721	+	4	2.31214
LOC509280	23	29876766	29878436	+	2	1.15607
LOC782475	23	29905223	29911613	+	2	1.15607
LOC782554	23	29930248	29931506	+	6	3.46821
TRNAA-AGC-13	23	30085665	30085736	+	1	0.578035
TRNAF-GAA-15	23	30126273	30126345	+	1	0.578035
TRNAK-UUU-35	23	30158659	30158731	+	3	1.7341
TRNAA-CGC-7	23	30164841	30164912	+	1	0.578035
TRNAA-AGC-19	23	30170753	30170824	+	1	0.578035
TRNAQ-UUG-8	23	30195428	30195499	-	173	100
LOC112443761	23	30196936	30216208	+	173	100
TRNAK-UUU-36	23	30202993	30203065	-	173	100
TRNAT-UGU-11	23	30223069	30223143	+	173	100
TRNAR-UCG-5	23	30228672	30228744	+	173	100
TRNAI-UAU-6	23	30232404	30232497	-	173	100
LOC112441537	23	30236179	30245205	-	173	100
LOC112443788	23	30269475	30277057	+	65	37.5723
TRNAA-AGC-21	23	30284772	30284843	+	173	100
TRNAT-CGU-4	23	30285345	30285418	+	173	100
TRNAT-UGU-12	23	30297298	30297371	+	173	100
LOC112443785	23	30300919	30304444	+	173	100
TRNAF-GAA-18	23	30305689	30305761	+	173	100
LOC112443904	23	30401490	30401566	-	155	89.5954
LOC529518	23	30651208	30653775	+	6	3.46821
LOC615902	23	30669144	30670097	+	7	4.04624
LOC619021	23	30678836	30679780	-	173	100
LOC101904987	23	30723738	30724682	-	77	44.5087
LOC616658	23	30739631	30740584	+	1	0.578035
LOC783311	23	30763289	30764233	-	4	2.31214
LOC783203	23	30820855	30821817	-	173	100
LOC528373	23	30842497	30843563	+	131	75.7225
LOC783041	23	30920734	30928349	-	166	95.9538
HIST1H2AG	23	30995926	30996417	+	59	34.104
HIST1H2AJ	23	31001741	31002229	-	1	0.578035
LOC100295221	23	31002448	31002921	+	45	26.0116
TRNAS-AGA-12	23	31149573	31149654	-	2	1.15607
TRNAK-UUU-40	23	31230715	31230787	+	1	0.578035
TRNAI-AAU-9	23	31254033	31254106	+	173	100
TRNAT-AGU-10	23	31257404	31257477	+	173	100
TRNAV-UAC-9	23	31259774	31259846	+	173	100
TRNAR-ACG-8	23	31268990	31269062	+	173	100
TRNAI-AAU-10	23	31269709	31269782	-	173	100
TRNAV-CAC-18	23	31270844	31270915	+	173	100
TRNAM-CAU-25	23	31272035	31272106	+	173	100
TRNAS-GCU-8	23	31272627	31272708	+	173	100
TRNAS-GCU-9	23	31275759	31275840	-	173	100
TRNAS-GCU-10	23	31276395	31276477	-	173	100
TRNAI-AAU-11	23	31277791	31277864	+	173	100
TRNAM-CAU-26	23	31281236	31281307	+	173	100
TRNAS-GCU-11	23	31281831	31281912	+	173	100
TRNAS-GCU-12	23	31282460	31282541	+	173	100
TRNAS-GCU-13	23	31284945	31285026	-	173	100
TRNAS-GCU-14	23	31285574	31285655	-	172	99.422
TRNAM-CAU-27	23	31286179	31286250	-	173	100
TRNAI-AAU-12	23	31289622	31289695	-	173	100
TRNAV-CAC-19	23	31290226	31290298	-	173	100
TRNAI-AAU-13	23	31291364	31291437	+	173	100
TRNAR-ACG-9	23	31292086	31292158	-	173	100
TRNAV-UAC-10	23	31301252	31301324	-	173	100
TRNAT-AGU-11	23	31303618	31303691	-	173	100
TRNAI-AAU-14	23	31306987	31307060	-	171	98.8439
TRNAA-AGC-24	23	31428985	31429057	+	78	45.0867
TRNAV-AAC-16	23	31432884	31432956	+	1	0.578035
TRNAA-AGC-26	23	31441253	31441325	-	54	31.2139
LOC112443886	23	32933609	32933715	+	2	1.15607
LOC112443942	23	34628609	34628717	+	2	1.15607
LOC112443941	23	34742704	34742812	+	1	0.578035
PRP1	23	34765568	34777651	-	1	0.578035
PRP2	23	34868210	34881016	-	1	0.578035
LOC112443937	23	34875975	34876083	+	1	0.578035
LOC112443936	23	34902642	34902750	+	19	10.9827
PRP14	23	34921730	34934622	-	1	0.578035
LOC112443935	23	34929387	34929495	+	24	13.8728
LOC112443926	23	34955176	34955282	+	1	0.578035
LOC112443934	23	34979480	34979590	+	11	6.35838
LOC112443928	23	35042192	35042300	+	2	1.15607
LOC112443943	23	35096334	35096444	+	2	1.15607
LOC112443857	23	38704209	38712345	-	1	0.578035
SMIM13	23	45163467	45184760	-	107	61.8497
LOC112443922	23	50653303	50653408	+	60	34.6821
LOC112443920	23	50686495	50686600	+	96	55.4913
LOC789936	24	110614	112567	+	173	100
TRNAA-CGC-9	24	4678616	4678687	+	2	1.15607
TRNAC-GCA-232	24	11845845	11845916	-	1	0.578035
LOC112444152	24	14319876	14321626	+	151	87.2832
LOC112444218	24	14321178	14321244	+	146	84.3931
TRNAW-CCA-52	24	17854000	17854071	+	9	5.20231
MIR2285M-3	24	23608512	23608594	-	1	0.578035
TRNAC-GCA-235	24	24451040	24451111	-	1	0.578035
LOC112444220	24	28485983	28486146	+	1	0.578035
MIR1-2	24	34453372	34453456	+	5	2.89017
MIR133A-2	24	34456691	34456777	+	2	1.15607
TRNAG-CCC-151	24	35093767	35093839	-	5	2.89017
LOC112444200	24	44839511	44842002	-	2	1.15607
TRNAC-GCA-238	24	52832701	52832772	-	2	1.15607
LOC100337223	24	61879646	61883311	-	7	4.04624
LOC112444162	24	61883625	61885527	-	9	5.20231
LOC519132	24	61906860	61916037	-	15	8.67052
LOC100298064	24	62243402	62261791	-	2	1.15607
LOC789192	25	35707	39689	+	173	100
HBA	25	216496	217264	+	173	100
HBA1	25	219522	220318	+	173	100
LOC112444355	25	2237259	2238046	-	77	44.5087
IL32	25	2490568	2494939	+	13	7.51445
LOC100141258	25	2518185	2525898	+	2	1.15607
TRNAP-AGG-10	25	2621896	2621967	+	173	100
TRNAK-CUU-21	25	2622397	2622469	+	169	97.6879
TRNAP-UGG-6	25	2623641	2623712	+	173	100
TRNAP-AGG-11	25	2624494	2624565	+	48	27.7457
TRNAK-CUU-22	25	2624993	2625065	+	167	96.5318
TRNAP-UGG-7	25	2625955	2626026	+	172	99.422
TRNAP-AGG-12	25	2626811	2626882	+	172	99.422
LOC112444375	25	2653786	2653893	+	173	100
LOC510257	25	2654257	2656488	+	5	2.89017
LOC112444376	25	2660938	2661045	+	173	100
LOC539468	25	2661408	2663626	+	9	5.20231
TRNAD-GUC-20	25	7427299	7427371	-	1	0.578035
MIR562	25	13697719	13697800	-	1	0.578035
TRNAW-CCA-54	25	17940488	17940559	-	3	1.7341
TRNAE-CUC-30	25	21449880	21449952	-	1	0.578035
LOC104968805	25	27041137	27045854	-	173	100
LOC112444387	25	27730678	27730811	+	1	0.578035
LOC101909082	25	35693749	35699052	-	7	4.04624
LOC107131854	25	35701091	35712358	-	7	4.04624
MIR2390	25	40099589	40099660	+	1	0.578035
LOC100848463	26	3494075	3496177	-	103	59.5376
LOC112444473	26	7904551	7905229	+	1	0.578035
IFIT5	26	11081800	11091762	+	1	0.578035
MIR107	26	11256209	11256289	-	1	0.578035
LOC784522	26	12216226	12218697	-	173	100
LOC112444564	26	13407191	13407333	+	3	1.7341
LOC112444477	26	15152183	15155264	+	3	1.7341
LOC112444479	26	15158727	15160697	+	173	100
SLC25A6	26	15191007	15195490	+	173	100
LOC112444461	26	15197619	15201552	-	173	100
LOC112444532	26	15226271	15230396	-	173	100
LOC112444489	26	15230534	15231436	-	173	100
LOC112444534	26	16459710	16461648	+	1	0.578035
LOC112444561	26	20886585	20886727	+	10	5.78035
LOC112444557	26	20886795	20886877	+	6	3.46821
CYP17A1	26	23412785	23418966	-	173	100
LOC112444495	26	23431766	23437964	-	173	100
LOC112441470	26	23450460	23456743	-	173	100
LOC107131254	26	25782368	25786898	-	173	100
TRNAA-AGC-28	26	26484439	26484510	-	3	1.7341
MIR2285K-4	26	29166468	29166540	+	2	1.15607
MIR6524	26	31451966	31452046	+	3	1.7341
SHOC2	26	31480253	31568123	+	1	0.578035
LOC112444499	26	51501118	51503126	-	173	100
LOC112444460	26	51794339	51795477	-	173	100
LOC112444652	27	99494	99612	+	173	100
LOC789175	27	6023993	6025571	-	31	17.9191
MIR2887-2	27	6217555	6217611	-	33	19.0751
LOC100296035	27	6432334	6433571	+	8	4.62428
LOC101907227	27	6469899	6483995	+	14	8.09249
LOC107131528	27	6502337	6503278	+	173	100
LOC112444643	27	6764603	6773401	+	7	4.04624
LOC112444647	27	6922570	6925685	-	1	0.578035
DEFB	27	6956381	6964238	+	18	10.4046
LOC112444645	27	7060782	7062533	+	18	10.4046
LOC100848114	27	7212104	7228086	+	173	100
LOC112444616	27	7232686	7234504	-	53	30.6358
LOC101901964	27	7245216	7249118	+	96	55.4913
TRNAS-ACU-2	27	11440683	11440754	-	1	0.578035
LOC112444655	27	17339095	17339310	+	172	99.422
LOC112444672	27	26516607	26516738	-	173	100
TRNAG-CCC-170	27	31402347	31402419	-	1	0.578035
TRNAG-UCC-62	27	33799706	33799778	+	173	100
TRNAG-UCC-63	27	33844984	33845056	+	173	100
LOC531024	28	158308	159219	+	1	0.578035
LOC104968693	28	166270	196338	+	3	1.7341
LOC112444722	28	225707	227368	+	2	1.15607
LOC513384	28	277568	278509	+	4	2.31214
OR5L2	28	289741	290691	+	3	1.7341
LOC112444731	28	2413273	2469376	+	3	1.7341
LOC112444759	28	2921728	2940315	-	2	1.15607
LOC533307	28	4262723	4264963	-	3	1.7341
TRNAC-ACA-105	28	6608071	6608142	+	1	0.578035
TRNAG-CCC-176	28	8612142	8612213	+	2	1.15607
LOC112444787	28	11700712	11700814	-	1	0.578035
LOC112444806	28	25071165	25071229	+	4	2.31214
LOC112444803	28	25485952	25486031	+	1	0.578035
TRNAG-CCC-180	28	28415587	28415659	-	2	1.15607
MIR2891	28	28492877	28492964	+	3	1.7341
SAMD8	28	30882759	30939759	+	1	0.578035
LOC100298658	28	44473229	44474194	+	172	99.422
LOC101905316	29	206781	211562	-	1	0.578035
LOC107131948	29	1087381	1091861	+	1	0.578035
LOC112444969	29	1088840	1088970	+	1	0.578035
LOC112444976	29	1089120	1089190	+	1	0.578035
LOC112444964	29	1089786	1089922	+	6	3.46821
LOC112444966	29	1090407	1090540	+	8	4.62428
LOC112444963	29	1090785	1090858	+	3	1.7341
LOC112444965	29	1091509	1091635	+	1	0.578035
LOC112444970	29	1103080	1103151	-	12	6.93642
LOC112444943	29	5308698	5308806	+	173	100
LOC100337032	29	5497084	5498340	-	8	4.62428
LOC112444838	29	5536728	5539338	+	134	77.4566
LOC530556	29	5547105	5556886	-	173	100
LOC112444942	29	5565467	5565575	-	173	100
LOC100336475	29	5755909	5776998	+	173	100
LOC112444941	29	5765565	5765673	+	173	100
LOC112444856	29	14183744	14201683	+	1	0.578035
TRNAG-UCC-66	29	18599016	18599088	-	2	1.15607
SAA3	29	26414396	26418126	-	1	0.578035
LOC504623	29	26602860	26603789	+	1	0.578035
LOC112444949	29	26605007	26605138	+	2	1.15607
LOC532517	29	26673259	26674196	+	2	1.15607
LOC781760	29	26684666	26685598	-	1	0.578035
LOC100299628	29	26776387	26777319	+	2	1.15607
LOC100300434	29	26820775	26821706	-	82	47.3988
LOC782366	29	26837977	26838908	-	22	12.7168
OR8G5	29	27027631	27028593	+	3	1.7341
LOC781509	29	27145858	27146790	-	1	0.578035
LOC781277	29	27260312	27261271	+	5	2.89017
LOC516940	29	27330651	27332604	-	1	0.578035
LOC782297	29	27336695	27337625	-	1	0.578035
LOC782221	29	27350311	27351237	-	112	64.7399
LOC787694	29	27454639	27455595	-	173	100
LOC514864	29	27478786	27479730	+	1	0.578035
LOC513062	29	27488703	27493247	+	2	1.15607
LOC782009	29	27503071	27504161	+	5	2.89017
LOC616755	29	27530144	27531085	+	1	0.578035
LOC788573	29	27593482	27594414	-	2	1.15607
LOC511657	29	27727978	27728928	-	8	4.62428
LOC782688	29	27769047	27770601	+	8	4.62428
LOC107131962	29	27906729	27907688	-	2	1.15607
LOC513333	29	27929251	27930171	+	1	0.578035
LOC513334	29	27934672	27935613	-	4	2.31214
LOC617016	29	27949081	27950016	+	1	0.578035
LOC617011	29	27960897	27961826	+	1	0.578035
LOC508589	29	27980457	27981410	+	1	0.578035
LOC515545	29	28005061	28006014	+	2	1.15607
LOC107131379	29	28019899	28020852	+	16	9.24855
LOC783205	29	28034929	28035858	+	2	1.15607
LOC505546	29	28053550	28054479	+	5	2.89017
LOC112444958	29	29213805	29213930	-	110	63.5838
HIST1H4D	29	34461670	34462017	-	5	2.89017
PAG19	29	38684887	38693885	-	1	0.578035
LOC112444959	29	41155379	41155504	-	2	1.15607
LOC614402	29	41904714	41917539	-	11	6.35838
LOC100336631	29	41918653	41927900	+	8	4.62428
MIR2410	29	50643782	50643857	+	1	0.578035
IFITM3	29	50930483	50931540	+	6	3.46821
IFITM1	29	50933708	50934839	-	173	100
LOC101904625	29	50990524	50999509	+	173	100
LOC112444847	29	51003790	51005585	-	173	100

## Sheet: TableS7
Supplementary Table 7. Statistical overrepresentation of variable genes with the PANTHER GO-slim datasets for Biological Process (BP), Molecular Function (MF), Cellular Component (CC), and Reactome. This analysis was conducted using Fisher's exact test, adjusted for false discovery rate (FDR < 0.05).
Variable gene type	PANTHER Term	GO/Reactome ID	Category	REFLIST	Input	expected	over/under	fold Enrichment	FDR
Cloud	hormone biosynthetic process	GO:0042446	BP	10	4	0.03	+	> 100	4.35e-05
Cloud	hormone metabolic process	GO:0042445	BP	57	4	0.18	+	22.01	0.00913
Cloud	negative regulation of endopeptidase activity	GO:0010951	BP	77	5	0.25	+	20.37	0.00524
Cloud	negative regulation of peptidase activity	GO:0010466	BP	81	5	0.26	+	19.36	0.00449
Cloud	negative regulation of proteolysis	GO:0045861	BP	89	5	0.28	+	17.62	0.00535
Cloud	negative regulation of hydrolase activity	GO:0051346	BP	91	5	0.29	+	17.23	0.00477
Cloud	steroid metabolic process	GO:0008202	BP	74	4	0.24	+	16.95	0.0227
Cloud	regulation of hormone levels	GO:0010817	BP	77	4	0.25	+	16.29	0.0238
Cloud	regulation of endopeptidase activity	GO:0052548	BP	103	5	0.33	+	15.23	0.00726
Cloud	regulation of peptidase activity	GO:0052547	BP	111	5	0.35	+	14.13	0.00893
Cloud	negative regulation of catalytic activity	GO:0043086	BP	152	5	0.48	+	10.32	0.0254
Cloud	regulation of proteolysis	GO:0030162	BP	171	5	0.55	+	9.17	0.0403
Cloud	steroid hydroxylase activity	GO:0008395	MF	12	2	0.04	+	52.28	0.0276
Cloud	amino acid binding	GO:0016597	MF	13	2	0.04	+	48.26	0.0303
Cloud	lipopolysaccharide binding	GO:0001530	MF	28	4	0.09	+	44.81	0.000548
Cloud	oxidoreductase activity, acting on peroxide as acceptor	GO:0016684	MF	42	4	0.13	+	29.87	0.00193
Cloud	antioxidant activity	GO:0016209	MF	48	4	0.15	+	26.14	0.00199
Cloud	organic acid binding	GO:0043177	MF	88	6	0.28	+	21.39	0.000225
Cloud	carboxylic acid binding	GO:0031406	MF	72	4	0.23	+	17.43	0.00551
Cloud	serine-type endopeptidase inhibitor activity	GO:0004867	MF	94	5	0.3	+	16.68	0.00189
Cloud	endopeptidase inhibitor activity	GO:0004866	MF	128	5	0.41	+	12.25	0.00557
Cloud	peptidase inhibitor activity	GO:0030414	MF	128	5	0.41	+	12.25	0.00478
Cloud	endopeptidase regulator activity	GO:0061135	MF	133	5	0.42	+	11.79	0.00501
Cloud	peptidase regulator activity	GO:0061134	MF	141	5	0.45	+	11.12	0.00481
Cloud	enzyme inhibitor activity	GO:0004857	MF	196	5	0.62	+	8	0.0204
Cloud	molecular function inhibitor activity	GO:0140678	MF	227	5	0.72	+	6.91	0.0297
Cloud	carbohydrate derivative binding	GO:0097367	MF	328	7	1.05	+	6.69	0.00505
Cloud	small molecule binding	GO:0036094	MF	452	7	1.44	+	4.86	0.0273
Cloud	extracellular space	GO:0005615	CC	1275	22	4.06	+	5.41	9.77e-09
Cloud	extracellular region	GO:0005576	CC	1352	23	4.31	+	5.34	8.3e-09
Cloud	Glucocorticoid biosynthesis	R-BTA-194002	Reactome	10	3	0.03	+	94.1	0.00314
Cloud	Antimicrobial peptides	R-BTA-6803157	Reactome	56	5	0.18	+	28.01	0.00166
Shell	positive regulation of adaptive immune response	GO:0002821	BP	23	4	0.08	+	47.65	0.00051
Shell	antigen processing and presentation	GO:0019882	BP	25	4	0.09	+	43.84	0.000435
Shell	regulation of leukocyte mediated cytotoxicity	GO:0001910	BP	38	5	0.14	+	36.05	0.00058
Shell	regulation of cell killing	GO:0031341	BP	38	5	0.14	+	36.05	0.00029
Shell	regulation of adaptive immune response	GO:0002819	BP	31	4	0.11	+	35.35	0.000818
Shell	positive regulation of lymphocyte mediated immunity	GO:0002708	BP	39	5	0.14	+	35.13	0.000221
Shell	positive regulation of leukocyte mediated immunity	GO:0002705	BP	43	5	0.16	+	31.86	0.000274
Shell	regulation of lymphocyte mediated immunity	GO:0002706	BP	46	5	0.17	+	29.78	0.000309
Shell	positive regulation of immune effector process	GO:0002699	BP	53	5	0.19	+	25.85	0.000454
Shell	regulation of leukocyte mediated immunity	GO:0002703	BP	55	5	0.2	+	24.91	0.000425
Shell	regulation of immune effector process	GO:0002697	BP	61	5	0.22	+	22.46	0.000585
Shell	positive regulation of immune response	GO:0050778	BP	153	7	0.56	+	12.54	0.000409
Shell	regulation of immune response	GO:0050776	BP	184	7	0.67	+	10.42	0.000796
Shell	positive regulation of immune system process	GO:0002684	BP	204	7	0.74	+	9.4	0.00146
Shell	regulation of immune system process	GO:0002682	BP	260	7	0.95	+	7.38	0.0061
Shell	immune response	GO:0006955	BP	340	9	1.24	+	7.25	0.000779
Shell	immune system process	GO:0002376	BP	497	10	1.81	+	5.51	0.00186
Shell	nitrogen compound metabolic process	GO:0006807	BP	3588	2	13.09	-	0.15	0.0158
Shell	macromolecule metabolic process	GO:0043170	BP	3162	1	11.54	-	0.09	0.012
Shell	lysozyme activity	GO:0003796	MF	23	3	0.08	+	35.74	0.00939
Shell	antigen binding	GO:0003823	MF	49	4	0.18	+	22.37	0.0092
Shell	transmembrane signaling receptor activity	GO:0004888	MF	1615	18	5.89	+	3.05	0.0105
Shell	signaling receptor activity	GO:0038023	MF	1755	18	6.41	+	2.81	0.0105
Shell	molecular transducer activity	GO:0060089	MF	1755	18	6.41	+	2.81	0.0079
Shell	external side of plasma membrane	GO:0009897	CC	262	7	0.96	+	7.32	0.00608
Shell	cell surface	GO:0009986	CC	367	8	1.34	+	5.97	0.00583
Shell	side of membrane	GO:0098552	CC	329	7	1.2	+	5.83	0.0125
Shell	extracellular space	GO:0005615	CC	1275	14	4.65	+	3.01	0.0142
Shell	extracellular region	GO:0005576	CC	1352	14	4.93	+	2.84	0.0201
Shell	membrane-bounded organelle	GO:0043227	CC	6460	10	23.58	-	0.42	0.0304
Shell	intracellular organelle	GO:0043229	CC	7297	10	26.63	-	0.38	0.00587
Shell	organelle	GO:0043226	CC	7524	10	27.46	-	0.36	0.00548
Shell	intracellular anatomical structure	GO:0005622	CC	9336	11	34.07	-	0.32	3.03e-05
Shell	cytoplasm	GO:0005737	CC	5990	7	21.86	-	0.32	0.00753
Shell	Immunoregulatory interactions between a Lymphoid and a non-Lymphoid cell	R-BTA-198933	Reactome	122	6	0.45	+	13.48	0.00976
Softcore	carotenoid biosynthetic process	GO:0016117	BP	2	2	0.02	+	> 100	0.00593
Softcore	terpenoid biosynthetic process	GO:0016114	BP	4	2	0.03	+	63.4	0.0225
Softcore	isoprenoid catabolic process	GO:0008300	BP	5	2	0.04	+	50.72	0.0353
Softcore	defense response to fungus	GO:0050832	BP	5	2	0.04	+	50.72	0.0344
Softcore	positive regulation of natural killer cell mediated cytotoxicity	GO:0045954	BP	17	4	0.13	+	29.83	0.00165
Softcore	regulation of natural killer cell mediated immunity	GO:0002715	BP	18	4	0.14	+	28.18	0.00193
Softcore	regulation of natural killer cell mediated cytotoxicity	GO:0042269	BP	18	4	0.14	+	28.18	0.00178
Softcore	positive regulation of receptor signaling pathway via JAK-STAT	GO:0046427	BP	24	5	0.19	+	26.42	0.000343
Softcore	regulation of receptor signaling pathway via JAK-STAT	GO:0046425	BP	28	5	0.22	+	22.64	0.000676
Softcore	regulation of receptor signaling pathway via STAT	GO:1904892	BP	28	5	0.22	+	22.64	0.000601
Softcore	regulation of leukocyte mediated cytotoxicity	GO:0001910	BP	38	5	0.3	+	16.68	0.00185
Softcore	regulation of cell killing	GO:0031341	BP	38	5	0.3	+	16.68	0.00173
Softcore	positive regulation of lymphocyte mediated immunity	GO:0002708	BP	39	5	0.31	+	16.26	0.00184
Softcore	positive regulation of leukocyte mediated immunity	GO:0002705	BP	43	5	0.34	+	14.74	0.00283
Softcore	regulation of lymphocyte mediated immunity	GO:0002706	BP	46	5	0.36	+	13.78	0.00373
Softcore	defense response to Gram-positive bacterium	GO:0050830	BP	46	5	0.36	+	13.78	0.00354
Softcore	innate immune response-activating signaling pathway	GO:0002758	BP	42	4	0.33	+	12.08	0.0215
Softcore	positive regulation of immune effector process	GO:0002699	BP	53	5	0.42	+	11.96	0.00612
Softcore	regulation of leukocyte mediated immunity	GO:0002703	BP	55	5	0.43	+	11.53	0.00671
Softcore	activation of innate immune response	GO:0002218	BP	45	4	0.35	+	11.27	0.0258
Softcore	regulation of immune effector process	GO:0002697	BP	61	5	0.48	+	10.39	0.00982
Softcore	positive regulation of innate immune response	GO:0045089	BP	50	4	0.39	+	10.14	0.0358
Softcore	positive regulation of response to biotic stimulus	GO:0002833	BP	52	4	0.41	+	9.75	0.0396
Softcore	positive regulation of defense response	GO:0031349	BP	54	4	0.43	+	9.39	0.0446
Softcore	response to extracellular stimulus	GO:0009991	BP	74	5	0.58	+	8.57	0.0213
Softcore	response to nutrient levels	GO:0031667	BP	74	5	0.58	+	8.57	0.0206
Softcore	defense response to bacterium	GO:0042742	BP	113	6	0.89	+	6.73	0.0212
Softcore	detection of stimulus	GO:0051606	BP	376	17	2.97	+	5.73	1.87e-05
Softcore	response to biotic stimulus	GO:0009607	BP	291	12	2.29	+	5.23	0.000812
Softcore	sensory perception of chemical stimulus	GO:0007606	BP	478	19	3.77	+	5.04	9.75e-06
Softcore	positive regulation of signal transduction	GO:0009967	BP	252	10	1.99	+	5.03	0.00369
Softcore	positive regulation of response to stimulus	GO:0048584	BP	421	16	3.32	+	4.82	0.000113
Softcore	defense response to other organism	GO:0098542	BP	218	8	1.72	+	4.65	0.0221
Softcore	positive regulation of cell communication	GO:0010647	BP	279	10	2.2	+	4.54	0.00693
Softcore	positive regulation of signaling	GO:0023056	BP	279	10	2.2	+	4.54	0.00667
Softcore	sensory perception	GO:0007600	BP	535	19	4.22	+	4.5	3.9e-05
Softcore	nervous system process	GO:0050877	BP	625	20	4.93	+	4.06	6.95e-05
Softcore	system process	GO:0003008	BP	721	21	5.69	+	3.69	0.000105
Softcore	response to external stimulus	GO:0009605	BP	529	13	4.17	+	3.12	0.0206
Softcore	regulation of response to stimulus	GO:0048583	BP	886	17	6.99	+	2.43	0.0365
Softcore	response to chemical	GO:0042221	BP	1108	21	8.74	+	2.4	0.0147
Softcore	response to stimulus	GO:0050896	BP	3616	50	28.52	+	1.75	0.00573
Softcore	cellular process	GO:0009987	BP	9090	48	71.69	-	0.67	0.0207
Softcore	taste receptor activity	GO:0008527	MF	19	4	0.15	+	27.13	0.00158
Softcore	lysozyme activity	GO:0003796	MF	23	3	0.18	+	16.81	0.0453
Softcore	hormone activity	GO:0005179	MF	56	6	0.44	+	13.81	0.000773
Softcore	G protein-coupled amine receptor activity	GO:0008227	MF	51	5	0.4	+	12.63	0.00502
Softcore	oxidoreductase activity, acting on peroxide as acceptor	GO:0016684	MF	42	4	0.33	+	12.27	0.0247
Softcore	antioxidant activity	GO:0016209	MF	48	4	0.38	+	10.74	0.0368
Softcore	organic acid binding	GO:0043177	MF	88	6	0.69	+	8.79	0.00599
Softcore	transmembrane signaling receptor activity	GO:0004888	MF	1615	39	12.74	+	3.11	5.5e-08
Softcore	signaling receptor activity	GO:0038023	MF	1755	41	13.84	+	3.01	1.41e-07
Softcore	molecular transducer activity	GO:0060089	MF	1755	41	13.84	+	3.01	7.07e-08
Softcore	extracellular space	GO:0005615	CC	1275	24	10.06	+	2.39	0.0497
Softcore	extracellular region	GO:0005576	CC	1352	24	10.66	+	2.25	0.046
Softcore	DAP12 signaling	R-BTA-2424491	Reactome	36	5	0.28	+	17.61	0.0153
Softcore	DAP12 interactions	R-BTA-2172127	Reactome	36	5	0.28	+	17.61	0.00763
Softcore	Sensory Perception	R-BTA-9709957	Reactome	186	9	1.47	+	6.14	0.0101
